# Supplementary material for: Factors to preserve CpG-rich sequences in methylated CpG islands
Source: BMC Genomics. 2015 Feb 28;16(1):144. doi: 10.1186/s12864-015-1286-x (PMC4417305; doi:10.1186/s12864-015-1286-x)
Supplement: Additional file 1: Table S1. — The table shows the number of CGIs with a CpG → TpG/CpA substitution rate of <0.03825 for each methylation status in mature sperm cells identified by the WGBS and their average base substitution rates. [file 12864_2015_1286_MOESM1_ESM.xlsx]

## Sheet: WGBS Table S1
								average CpG→TpG/CpA substitution rate		average TpG/CpA→CpGsubstitution rate		average CpG→GpG/ApG/CpC/CpT substitution rate		average GpG/ApG/CpC/CpT→CpG substitution rate		average A/T→G/C substitution rate		average G/C→A/Tsubstitution rate
						sperm LM	sperm HM	sperm LM	sperm HM	sperm LM	sperm HM	sperm LM	sperm HM	sperm LM	sperm HM	sperm LM	sperm HM	sperm LM	sperm HM
CGI	H1 methylation	associated gene	CGI number	CpG→TpG/CpA <0.03825	sperm sample	CpG→TpG/CpA <0.03825		CpG→TpG/CpA <0.03825		CpG→TpG/CpA <0.03825		CpG→TpG/CpA <0.03825		CpG→TpG/CpA <0.03825		CpG→TpG/CpA <0.03825		CpG→TpG/CpA <0.03825
5'CGI	HM	coding	985	770	BCMsample25783	484	242	0.0114188	0.0141311	0.00530371	0.00639694	0.0084806	0.00551709	0.00178792	0.00108431	0.00216522	0.00144397	0.00378603	0.003004
					BCMsample25784	485	243	0.0115062	0.0138572	0.005457	0.00578306	0.00868914	0.00567045	0.00185293	0.000946074	0.00223562	0.00145019	0.00382899	0.00298147
					Molaro_methylation	481	233	0.0115725	0.0140131	0.00552281	0.0056427	0.00873671	0.0048076	0.00191316	0.00101145	0.0023049	0.00144684	0.00388714	0.00292908
		non-coding	224	152	BCMsample25783	89	52	0.00884648	0.017867	0.00752825	0.00828207	0.00953563	0.00742396	0.00246534	0.00138861	0.00422999	0.00332448	0.00508278	0.00244736
					BCMsample25784	87	55	0.00819352	0.0168925	0.0073052	0.00801972	0.00934076	0.00812376	0.00249982	0.00132802	0.00416632	0.00329599	0.00490572	0.00247196
					Molaro_methylation	90	52	0.008277	0.0177297	0.00755189	0.00719608	0.0111491	0.00859244	0.00283462	0.00126323	0.00449544	0.00302093	0.00544528	0.00251321
	LM	coding	10733	10589	BCMsample25783	10556	2	0.00892535	0.0194633	0.00371466	0.00847458	0.00858477	0.0143613	0.00165695	0.00348476	0.00237283	0.00131579	0.00472679	0.00460157
					BCMsample25784	10547	2	0.00892964	0.0102041	0.00371271	0.00847458	0.00859449	0.0143613	0.00165593	0.00335025	0.00237394	0.00645278	0.00472715	0.00624099
					Molaro_methylation	10583	2	0.00892332	0.0102041	0.00371336	0.00847458	0.00859303	0.0143613	0.00165562	0.00335025	0.00237356	0.00645278	0.00472771	0.00624099
		non-coding	355	349	BCMsample25783	343	0	0.00961669	-	0.00578857	-	0.0104365	-	0.00219752	-	0.0037626	-	0.005066	-
					BCMsample25784	344	0	0.00957877	-	0.00573174	-	0.0104098	-	0.00217458	-	0.00369071	-	0.0050583	-
					Molaro_methylation	349	0	0.00954899	-	0.00572848	-	0.0103816	-	0.00219879	-	0.00374078	-	0.00506946	-
3'CGI	HM	coding	1047	761	BCMsample25783	333	381	0.0097578	0.014259	0.00428524	0.00606979	0.00646862	0.00441245	0.00140355	0.00100802	0.0018935	0.00131583	0.00287191	0.0026043
					BCMsample25784	325	379	0.0096499	0.0141499	0.00431694	0.00622496	0.00653329	0.00436425	0.00145405	0.00103969	0.0019847	0.00138207	0.00292245	0.00263423
					Molaro_methylation	318	379	0.00965884	0.0140341	0.00446014	0.00611081	0.0062994	0.00443317	0.0013665	0.000989682	0.00194201	0.00136807	0.0029059	0.00259605
		non-coding	74	47	BCMsample25783	25	21	0.0144661	0.0153585	0.00982269	0.00869509	0.0120864	0.00202303	0.00245692	0.00159038	0.00286509	0.00207683	0.00426377	0.00297338
					BCMsample25784	20	19	0.0149852	0.0169752	0.0109717	0.0084662	0.0122098	0.00223598	0.00291981	0.00175779	0.00327187	0.0019195	0.00381287	0.00328637
					Molaro_methylation	19	21	0.0144581	0.0153585	0.0115492	0.00869509	0.0128524	0.00202303	0.00307349	0.00159038	0.00344408	0.00207683	0.00401355	0.00297338
	LM	coding	455	449	BCMsample25783	440	2	0.00743463	0	0.00369416	0	0.00814686	0	0.00143261	0.00301205	0.00232204	0	0.00401733	0
					BCMsample25784	436	3	0.00740193	0.00757576	0.00362452	0	0.00809843	0	0.00144575	0.00200803	0.00231614	0	0.00399408	0.00357143
					Molaro_methylation	443	2	0.00747111	0	0.00366914	0	0.00809168	0	0.0014229	0.00301205	0.00231568	0	0.00401352	0
		non-coding	61	60	BCMsample25783	60	0	0.00855904	-	0.00443238	-	0.00900134	-	0.0018968	-	0.00239529	-	0.00408278	-
					BCMsample25784	59	0	0.0087041	-	0.00450751	-	0.0089613	-	0.0018442	-	0.00236219	-	0.00408336	-
					Molaro_methylation	60	0	0.00855904	-	0.00443238	-	0.00900134	-	0.0018968	-	0.00239529	-	0.00408278	-
intragenic CGI	HM	coding	2481	1410	BCMsample25783	489	814	0.0111924	0.0163254	0.00734329	0.00933758	0.00883918	0.00612283	0.00205162	0.0013913	0.00320459	0.00234128	0.00367221	0.00346546
					BCMsample25784	475	834	0.0112631	0.0162096	0.00704796	0.00949037	0.00881849	0.00620599	0.00200755	0.00136939	0.00298701	0.00241798	0.00360676	0.00341354
					Molaro_methylation	469	801	0.0110959	0.0162804	0.0069581	0.00889534	0.00903599	0.0058336	0.0020763	0.00129677	0.00307591	0.00225448	0.00365835	0.00348909
		non-coding	79	50	BCMsample25783	39	7	0.0123382	0.0047619	0.00788315	0.0275103	0.0114841	0	0.00276726	0.000997073	0.00465379	0.00199594	0.00535444	0.00535501
					BCMsample25784	40	8	0.012433	0.00416667	0.00791649	0.0240715	0.0113986	0	0.0027694	0.000872439	0.00461879	0.00174645	0.00530255	0.00468563
					Molaro_methylation	43	4	0.012147	0	0.00842314	0.00647628	0.0120461	0	0.00302437	0.000822368	0.00502974	0.00256696	0.00571502	0.0039954
	LM	coding	862	836	BCMsample25783	825	5	0.00830864	0.0199157	0.00399321	0.00842105	0.00827202	0.0115848	0.00162633	0.00298884	0.00222466	0.00138889	0.0038842	0.00164055
					BCMsample25784	822	5	0.00828406	0.016675	0.00393025	0.0146711	0.00830776	0.00232558	0.00160851	0.00108408	0.00220443	0	0.00390531	0.000877193
					Molaro_methylation	828	2	0.00826716	0.0241279	0.00395468	0.00438596	0.00824756	0.00581395	0.00162214	0.00134409	0.00221792	0	0.00388196	0
		non-coding	98	88	BCMsample25783	88	0	0.00986506	-	0.00627409	-	0.0107788	-	0.00194273	-	0.00243581	-	0.00430272	-
					BCMsample25784	86	0	0.0100945	-	0.00642	-	0.0107969	-	0.00198791	-	0.00249245	-	0.00431168	-
					Molaro_methylation	88	0	0.00986506	-	0.00627409	-	0.0107788	-	0.00194273	-	0.00243581	-	0.00430272	-
intergenic CGI	HM	-	1367	851	BCMsample25783	635	144	0.0126177	0.0140665	0.0101615	0.0137282	0.0136931	0.0135893	0.00308302	0.00236151	0.00458482	0.00511988	0.00496517	0.00547758
					BCMsample25784	628	150	0.0127336	0.0136242	0.0100502	0.0139386	0.013661	0.0159119	0.0030769	0.00235112	0.00453596	0.00535532	0.00495866	0.00589565
					Molaro_methylation	645	130	0.0124185	0.0135501	0.0100816	0.0132987	0.013176	0.0144627	0.00307338	0.00239634	0.00459137	0.00482847	0.00492435	0.0053473
	LM	-	1505	1443	BCMsample25783	1422	3	0.0092479	0	0.00564136	0.00416667	0.010411	0.0111111	0.00209442	0.00238095	0.00304816	0	0.00447726	0.00341024
					BCMsample25784	1414	2	0.00918131	0.0119048	0.00565606	0.0128205	0.0103616	0.0219048	0.00208862	0.0060241	0.00303487	0.00886273	0.00446842	0
					Molaro_methylation	1434	0	0.00920348	-	0.00570458	-	0.0104482	-	0.00209662	-	0.00305483	-	0.00448491	-
Coding and non-coding indicate CGIs that associate with protein coding and non-coding genes, respectively.
Sperm LM denotes CGIs with a low methylation of ≤20% in sperm cells. Sperm HM shows CGIs with a high methylation of ≥80% in sperm cells.
Molaro_pooled, BCMsample25784, and BCMsample25783 describe separate human sperm samples.
