# Supplementary material for: Factors to preserve CpG-rich sequences in methylated CpG islands
Source: BMC Genomics. 2015 Feb 28;16(1):144. doi: 10.1186/s12864-015-1286-x (PMC4417305; doi:10.1186/s12864-015-1286-x)
Supplement: Additional file 2: Table S2. — The table shows the number of CGIs with a CpG → TpG/CpA substitution rate of <0.03984 for each methylation status in mature sperm cells identified by the RRBS and their average base substitution rates. [file 12864_2015_1286_MOESM2_ESM.xlsx]

## Sheet: RRBS Table S2
								average CpG→TpG/CpA substitution rate		average TpG/CpA→CpGsubstitution rate		average CpG→GpG/ApG/CpC/CpT substitution rate		average GpG/ApG/CpC/CpT→CpG substitution rate		average A/T→G/C substitution rate		average G/C→A/Tsubstitution rate
						sperm LM	sperm HM	sperm LM	sperm HM	sperm LM	sperm HM	sperm LM	sperm HM	sperm LM	sperm HM	sperm LM	sperm HM	sperm LM	sperm HM
CGI	H1 methylation	associated gene	CGI number	CpG→TpG/CpA <0.03984	sperm sample	CpG→TpG/CpA <0.03984		CpG→TpG/CpA <0.03984		CpG→TpG/CpA <0.03984		CpG→TpG/CpA <0.03984		CpG→TpG/CpA <0.03984		CpG→TpG/CpA <0.03984		CpG→TpG/CpA <0.03984
5' CGI	HM	coding	421	331	RRBS_Sperm3	95	50	0.0112045	0.0151781	0.00448191	0.00571605	0.00725538	0.00491949	0.00141466	0.000847749	0.0013826	0.000854757	0.00339299	0.00267324
					RRBS_Sperm4	128	71	0.0127575	0.0151346	0.0061468	0.00426462	0.00848151	0.00304515	0.00165874	0.00115107	0.00217083	0.00107342	0.00403841	0.0021606
		non-coding	89	62	RRBS_Sperm3	15	11	0.00881206	0.0197559	0.00854685	0.00274566	0.0109979	0.00987237	0.00324364	0.00202067	0.00407219	0.000707989	0.00562167	0.00130887
					RRBS_Sperm4	19	14	0.00812552	0.0186069	0.0108356	0.00275091	0.013808	0.00240999	0.00315586	0.00101173	0.00498189	0.000829918	0.00477934	0.00196434
	LM	coding	10777	10663	RRBS_Sperm3	7338	36	0.00925412	0.00751128	0.00368795	0.00545751	0.00877197	0.00909621	0.0016785	0.00202674	0.0024412	0.00285453	0.00479283	0.00500423
					RRBS_Sperm4	8587	25	0.00922504	0.010822	0.00379107	0.00426125	0.00869881	0.00927993	0.00165334	0.00083485	0.00244422	0.00204126	0.00478974	0.00418208
		non-coding	369	362	RRBS_Sperm3	220	1	0.0102283	0.0128205	0.00679705	0	0.0109319	0.0128205	0.00217079	0	0.00414053	0	0.00511419	0.00383142
					RRBS_Sperm4	263	3	0.010325	0.0124036	0.00551424	0.00741107	0.0106546	0.00948184	0.00214281	0	0.00366647	0	0.00531613	0.00365082
3' CGI	HM	coding	467	344	RRBS_Sperm3	73	63	0.00826618	0.0170547	0.00351847	0.005992	0.00569715	0.00348699	0.00116745	0.000768271	0.00128281	0.00134198	0.00236371	0.00297746
					RRBS_Sperm4	97	113	0.00992218	0.0152128	0.00370335	0.0052819	0.00632178	0.00399727	0.00122302	0.00111946	0.00130497	0.00134378	0.00236114	0.00260429
		non-coding	33	24	RRBS_Sperm3	6	6	0.014168	0.0112076	0.0038451	0.00892556	0.0223605	0.00101626	0.00521525	0.00114154	0.0046575	0.00264087	0.00618543	0.00266453
					RRBS_Sperm4	11	5	0.0165567	0.0176768	0.00205186	0.00589827	0.0105772	0.00555556	0.00197109	0.000465116	0.00259196	0.00370272	0.00335916	0.00530052
	LM	coding	498	490	RRBS_Sperm3	298	4	0.00800565	0.00661376	0.00364969	0.00890554	0.00818879	0.00396825	0.00130392	0.00112952	0.00205552	0.000868056	0.00371148	0.00253794
					RRBS_Sperm4	350	5	0.00809385	0.0118118	0.0036129	0.00950888	0.0081805	0	0.0014299	0.00206186	0.00210366	0	0.00386039	0.00499105
		non-coding	66	65	RRBS_Sperm3	32	0	0.00989715	-	0.00380078	-	0.00914564	-	0.00197552	-	0.00203794	-	0.00412039	-
					RRBS_Sperm4	36	0	0.00962729	-	0.00396918	-	0.00932713	-	0.00172952	-	0.00232664	-	0.00402674	-
intragenic CGI	HM	coding	995	609	RRBS_Sperm3	89	157	0.012739	0.0168736	0.00652081	0.00926359	0.00929243	0.00472733	0.00219075	0.00164617	0.00252315	0.00253811	0.00293963	0.0031108
					RRBS_Sperm4	107	202	0.0120039	0.0171884	0.00630995	0.0107078	0.00951581	0.00732251	0.00167077	0.0017331	0.00237209	0.00257476	0.00350706	0.00376291
		non-coding	26	18	RRBS_Sperm3	4	0	0.0138889	-	0.00602241	-	0.0127315	-	0.004897	-	0.00482687	-	0.0055698	-
					RRBS_Sperm4	5	1	0.0178078	0	0.00625	0	0.005	0	0.002	0	0.00471267	0	0.00415925	0
	LM	coding	878	849	RRBS_Sperm3	444	11	0.00841042	0.0117457	0.00473466	0.00798198	0.00807264	0.00322181	0.00159288	0.000561231	0.00236821	0.00239001	0.00382118	0.00337427
					RRBS_Sperm4	546	17	0.00871924	0.00913768	0.00410972	0.00763902	0.00814681	0.00450496	0.00156558	0.000224938	0.00249936	0.00101377	0.00392681	0.00284288
		non-coding	105	97	RRBS_Sperm3	55	0	0.0132295	-	0.00697536	-	0.0107881	-	0.00200581	-	0.00282607	-	0.00503624	-
					RRBS_Sperm4	58	0	0.014168	-	0.00542484	-	0.0104162	-	0.00182482	-	0.00237823	-	0.00422683	-
intergenic CGI	HM	-	462	304	RRBS_Sperm3	110	18	0.0142789	0.0144502	0.0120192	0.0127306	0.0120627	0.0152107	0.00338365	0.00257662	0.00510666	0.0043338	0.00465131	0.00732664
					RRBS_Sperm4	142	24	0.0135512	0.0156483	0.0125149	0.0115651	0.0131278	0.0159446	0.00335161	0.00339614	0.00514757	0.00295357	0.00486394	0.00815674
	LM	-	1617	1556	RRBS_Sperm3	866	8	0.00976417	0.00735469	0.00596208	0.00606671	0.0107423	0.00954612	0.00215139	0.00278389	0.00336086	0.00372796	0.00446533	0.00316288
					RRBS_Sperm4	1073	7	0.0096927	0.0152006	0.0058268	0.0111351	0.0108377	0.00686853	0.00211771	0.00132604	0.00317515	0.0047407	0.00456102	0.00491864
Coding and non-coding indicate CGIs that associate with protein coding and non-coding genes, respectively.
Sperm LM denotes CGIs with a low methylation of ≤20% in sperm cells. Sperm HM shows CGIs with a high methylation of ≥80% in sperm cells.
RRBS_Sperm3 and RRBS_Sperm4 describe separate human sperm samples.
