# Supplementary material for: Factors to preserve CpG-rich sequences in methylated CpG islands
Source: BMC Genomics. 2015 Feb 28;16(1):144. doi: 10.1186/s12864-015-1286-x (PMC4417305; doi:10.1186/s12864-015-1286-x)
Supplement: Additional file 4: Table S3. — The table shows the number of CGIs with a CpG → TpG/CpA substitution rate of ≥0.03825 for each methylation status in mature sperm cells identified by the WGBS and their average base substitution rates. [file 12864_2015_1286_MOESM4_ESM.xlsx]

## Sheet: WGBS Table S3
								average CpG→TpG/CpA substitution rate		average TpG/CpA→CpG substitution rate		average CpG→GpG/ApG/CpC/CpT substitution rate		average GpG/ApG/CpC/CpT→CpG substitution rate		average A/T→G/C substitution rate		average G/C→A/T substitution rate
						sperm LM	sperm HM	sperm LM	sperm HM	sperm LM	sperm HM	sperm LM	sperm HM	sperm LM	sperm HM	sperm LM	sperm HM	sperm LM	sperm HM
CGI	H1 methylation	associated gene	CGI number	CpG→TpG/CpA ≥0.03825	sperm sample	CpG→TpG/CpA ≥0.03825		CpG→TpG/CpA ≥0.03825		CpG→TpG/CpA ≥0.03825		CpG→TpG/CpA ≥0.03825		CpG→TpG/CpA ≥0.03825		CpG→TpG/CpA ≥0.03825		CpG→TpG/CpA ≥0.03825
5'CGI	HM	coding	985	215	BCMsample25783	47	153	0.0595396	0.066772	0.00886363	0.0115927	0.0242798	0.00825006	0.00418569	0.0015413	0.00520308	0.00301061	0.00638552	0.00420181
					BCMsample25784	49	152	0.0602596	0.0661558	0.010071	0.0116412	0.0248202	0.00907528	0.00446174	0.00161438	0.00547147	0.00314325	0.00654462	0.00448029
					Molaro_methylation	48	151	0.0590101	0.0662943	0.00988022	0.010717	0.0245504	0.00816952	0.00462	0.00154734	0.00545669	0.00305266	0.00592276	0.0040669
		non-coding	224	72	BCMsample25783	13	48	0.0983803	0.0777144	0.0202125	0.0163218	0.0268046	0.00924245	0.00457858	0.00273335	0.0174124	0.0033474	0.0154471	0.0055742
					BCMsample25784	15	50	0.0990436	0.0776712	0.0198779	0.0164535	0.0271989	0.00942915	0.00444571	0.00283703	0.0154467	0.00340042	0.0150215	0.00563918
					Molaro_methylation	15	44	0.0848976	0.0728373	0.015583	0.0140262	0.0178512	0.00874989	0.00351047	0.00216411	0.0142419	0.00256498	0.0131646	0.00504565
	LM	coding	10733	144	BCMsample25783	137	4	0.0483914	0.0633283	0.0077818	0.00480769	0.0168768	0.0140789	0.00309456	0.00138635	0.0051908	0.00231481	0.0103155	0.00141832
					BCMsample25784	136	5	0.0483886	0.0597536	0.00786774	0.00384615	0.0168215	0.0112632	0.00311731	0.00110908	0.00519074	0.00185185	0.010311	0.00113466
					Molaro_methylation	138	3	0.0483427	0.0668939	0.00775372	0.00641026	0.0168551	0.01	0.00308322	0.00184847	0.00516211	0.00308642	0.0102567	0.0018911
		non-coding	355	6	BCMsample25783	6	0	0.0510345	-	0.00978872	-	0.0114184	-	0.00196152	-	0.0085151	-	0.00676562	-
					BCMsample25784	6	0	0.0510345	-	0.00978872	-	0.0114184	-	0.00196152	-	0.0085151	-	0.00676562	-
					Molaro_methylation	6	0	0.0510345	-	0.00978872	-	0.0114184	-	0.00196152	-	0.0085151	-	0.00676562	-
3'CGI	HM	coding	1047	286	BCMsample25783	25	241	0.0514012	0.0664505	0.00877285	0.011247	0.0122191	0.00788143	0.00214918	0.00160988	0.00368957	0.00343295	0.00618721	0.00484782
					BCMsample25784	23	238	0.0522544	0.0657878	0.00918131	0.0111273	0.0126273	0.0083954	0.00212217	0.00163813	0.00431622	0.00344018	0.00658295	0.00479212
					Molaro_methylation	19	234	0.0523529	0.0661933	0.00963127	0.0111432	0.0128179	0.00802045	0.0023612	0.00163334	0.00434738	0.00343764	0.00696909	0.00476848
		non-coding	74	27	BCMsample25783	5	20	0.0555467	0.0980643	0.008	0.0171317	0.0101943	0.0154561	0.00102339	0.00378697	0.00758829	0.00378696	0.00813027	0.00799582
					BCMsample25784	6	21	0.0546222	0.0963708	0.00666667	0.0168966	0.00849528	0.0147201	0.000852827	0.00360664	0.00901174	0.00383556	0.00847591	0.00814417
					Molaro_methylation	5	16	0.04888	0.0935856	0	0.0118842	0.0101943	0.0107015	0.00102339	0.00311615	0.00831409	0.00304475	0.0101711	0.00763442
	LM	coding	455	6	BCMsample25783	5	1	0.0568498	0.15	0.00357143	0	0.0139339	0.025	0.000684932	0.00641026	0.0034973	0	0.00600495	0.0231481
					BCMsample25784	5	1	0.0568498	0.15	0.00357143	0	0.0139339	0.025	0.000684932	0.00641026	0.0034973	0	0.00600495	0.0231481
					Molaro_methylation	5	1	0.0568498	0.15	0.00357143	0	0.0139339	0.025	0.000684932	0.00641026	0.0034973	0	0.00600495	0.0231481
		non-coding	61	1	BCMsample25783	1	0	0.0789474	-	0.0208333	-	0.0789474	-	0.0136986	-	0.0639535	-	0.0947368	-
					BCMsample25784	1	0	0.0789474	-	0.0208333	-	0.0789474	-	0.0136986	-	0.0639535	-	0.0947368	-
					Molaro_methylation	1	0	0.0789474	-	0.0208333	-	0.0789474	-	0.0136986	-	0.0639535	-	0.0947368	-
intragenic CGI	HM	coding	2481	1069	BCMsample25783	92	891	0.0666211	0.0858141	0.0149779	0.0172096	0.01632	0.0108176	0.00357727	0.00275838	0.00824498	0.00617372	0.0080832	0.00687994
					BCMsample25784	81	891	0.0685043	0.0853543	0.0156011	0.0174489	0.0170141	0.0105379	0.00352033	0.00260149	0.00825783	0.00613679	0.00825202	0.00685682
					Molaro_methylation	81	827	0.0684382	0.0843215	0.0198609	0.0164951	0.0160459	0.0104322	0.00353589	0.00252688	0.00836942	0.00561304	0.0079919	0.00655441
		non-coding	79	27	BCMsample25783	9	15	0.0676483	0.087498	0.00738517	0.0163274	0.0352295	0.00974323	0.00476043	0.00457029	0.00915537	0.00469406	0.0066373	0.00364973
					BCMsample25784	9	17	0.0697556	0.0891959	0.00995719	0.012999	0.0409766	0.00615461	0.00549142	0.00382833	0.0077383	0.00407377	0.00627458	0.00399263
					Molaro_methylation	9	15	0.0676483	0.090775	0.00738517	0.0120393	0.0352295	0.00697523	0.00476043	0.00105935	0.00915537	0.00355941	0.0066373	0.00373417
	LM	coding	862	26	BCMsample25783	23	2	0.0521635	0.0688854	0.00987586	0.0104167	0.0130129	0.0147059	0.00194797	0	0.00598901	0	0.00864868	0.00252525
					BCMsample25784	23	1	0.0521635	0.0588235	0.00987586	0	0.0130129	0.0294118	0.00194797	0	0.00598901	0	0.00864868	0.00505051
					Molaro_methylation	23	1	0.0521635	0.0789474	0.00987586	0.0208333	0.0130129	0	0.00194797	0	0.00598901	0	0.00864868	0
		non-coding	98	10	BCMsample25783	10	0	0.0497654	-	0.0107132	-	0.023043	-	0.00545185	-	0.0109338	-	0.0128619	-
					BCMsample25784	9	0	0.050464	-	0.00925808	-	0.0231878	-	0.0038931	-	0.0103271	-	0.0120463	-
					Molaro_methylation	10	0	0.0497654	-	0.0107132	-	0.023043	-	0.00545185	-	0.0109338	-	0.0128619	-
intergenic CGI	HM	-	1367	516	BCMsample25783	170	278	0.0679192	0.103573	0.016387	0.0149154	0.0160943	0.0144412	0.00386472	0.0024771	0.0072232	0.00627776	0.00784903	0.00756631
					BCMsample25784	172	289	0.0686475	0.104651	0.0179623	0.0148401	0.0164502	0.0144101	0.00405604	0.00253245	0.00812777	0.00643122	0.0086041	0.00753409
					Molaro_methylation	170	249	0.0677025	0.103021	0.0168285	0.014149	0.0179924	0.0139147	0.00428654	0.00240476	0.00862155	0.00582455	0.00836395	0.00750488
	LM	-	1505	62	BCMsample25783	58	1	0.0514697	0.0882353	0.00929264	0	0.0184545	0	0.00298176	0	0.00499186	0	0.00837201	0
					BCMsample25784	57	3	0.0511196	0.0994118	0.00945567	0.00462963	0.0187783	0	0.00294364	0.00117371	0.00498901	0.00126263	0.00845343	0.00354636
					Molaro_methylation	58	0	0.0515675	-	0.00941237	-	0.0184545	-	0.00298176	-	0.00499186	-	0.00837637
Coding and non-coding indicate CGIs that associate with protein coding and non-coding genes, respectively.
Sperm LM denotes CGIs with a low methylation of ≤20% in sperm cells. Sperm HM shows CGIs with a high methylation of ≥80% in sperm cells.
Molaro_pooled, BCMsample25784, and BCMsample25783 describe separate human sperm samples.
