# Supplementary material for: Factors to preserve CpG-rich sequences in methylated CpG islands
Source: BMC Genomics. 2015 Feb 28;16(1):144. doi: 10.1186/s12864-015-1286-x (PMC4417305; doi:10.1186/s12864-015-1286-x)
Supplement: Additional file 6: Table S4. — The table shows the number of CGIs with a CpG → TpG/CpA substitution rate of ≥0.03984 for each methylation status in mature sperm cells identified by RRBS and their average base substitution rates. [file 12864_2015_1286_MOESM6_ESM.xlsx]

## Sheet: RRBS Table S4
								average CpG→TpG/CpA substitution rate		average TpG/CpA→CpGsubstitution rate		average CpG→GpG/ApG/CpC/CpT substitution rate		average GpG/ApG/CpC/CpT→CpG substitution rate		average A/T→G/C substitution rate		average G/C→A/Tsubstitution rate
						sperm LM	sperm HM	sperm LM	sperm HM	sperm LM	sperm HM	sperm LM	sperm HM	sperm LM	sperm HM	sperm LM	sperm HM	sperm LM	sperm HM
CGI	H1 methylation	associated gene	CGI number	CpG→TpG/CpA ≥0.03984	sperm sample	CpG→TpG/CpA ≥0.03984		CpG→TpG/CpA ≥0.03984		CpG→TpG/CpA ≥0.03984		CpG→TpG/CpA ≥0.03984		CpG→TpG/CpA ≥0.03984		CpG→TpG/CpA ≥0.03984		CpG→TpG/CpA ≥0.03984
5' CGI	HM	coding	421	90	RRBS_Sperm3	7	32	0.0639256	0.0645853	0.00939479	0.0111847	0.0183424	0.0105994	0.00270918	0.00267211	0.00382097	0.00345551	0.00684946	0.00439085
					RRBS_Sperm4	11	44	0.0675332	0.0661343	0.00930178	0.0101851	0.030274	0.00936113	0.00348258	0.00257359	0.00678243	0.00309634	0.00713643	0.00480209
		non-coding	89	27	RRBS_Sperm3	3	11	0.0659483	0.0688816	0.0254241	0.0136347	0.0271472	0.00821158	0.0046234	0.00361658	0.0119055	0.00297771	0.0191595	0.00383804
					RRBS_Sperm4	6	10	0.0839031	0.0689743	0.0276551	0.0132817	0.0312278	0.00903274	0.0046489	0.00397824	0.0159004	0.00373003	0.0190051	0.00414734
	LM	coding	10777	114	RRBS_Sperm3	52	4	0.0499649	0.0622861	0.00788684	0.0110507	0.0187309	0.0131818	0.00356458	0.00255286	0.00631302	0	0.0116475	0.00710098
					RRBS_Sperm4	67	7	0.0492328	0.0581971	0.00706884	0.0047619	0.0164778	0.00983661	0.00383058	0.00213326	0.00392216	0	0.00899315	0.00384012
		non-coding	369	7	RRBS_Sperm3	3	0	0.0510218	-	0.00501351	-	0.0084127	-	0.00220962	-	0.0047915	-	0.00164171	-
					RRBS_Sperm4	4	1	0.0568909	0.0588235	0.00376013	0	0.0089691	0	0.00222283	0	0.00706585	0	0.00376208	0
3' CGI	HM	coding	467	123	RRBS_Sperm3	4	38	0.0535207	0.0650288	0.00927681	0.00954882	0.0109502	0.00594585	0.00312075	0.00107863	0.00486119	0.00184389	0.0055371	0.00329766
					RRBS_Sperm4	4	60	0.05049	0.0676659	0.010557	0.0088661	0.00833537	0.00448723	0.00192262	0.00141731	0.00276175	0.00356937	0.00529491	0.00332033
		non-coding	33	9	RRBS_Sperm3	0	4	-	0.0792163	-	0.0302939	-	0.0228072	-	0.00152085	-	0.00287506	-	0.00636166
					RRBS_Sperm4	0	5	-	0.0826038	-	0.0242351	-	0.0220919	-	0.00197425	-	0.00230005	-	0.00736206
	LM	coding	498	8	RRBS_Sperm3	3	1	0.0511624	0.142857	0.0115995	0.0384615	0.0212982	0	0.00108932	0.0125	0.00243902	0.0232558	0.00277995	0.00943396
					RRBS_Sperm4	4	2	0.0502766	0.114907	0.00869963	0.0192308	0.0159736	0	0.000816993	0.00625	0.00182927	0.0116279	0.00531772	0.00631955
		non-coding	66	1	RRBS_Sperm3	1	0	0.0789474	-	0.0208333	-	0.0789474	-	0.0136986	-	0.0639535	-	0.0947368	-
					RRBS_Sperm4	0	0	-	-	-	-	-	-	-	-	-	-	-	-
intragenic CGI	HM	coding	995	386	RRBS_Sperm3	17	141	0.0581932	0.0714926	0.0141717	0.0145255	0.0108642	0.0130553	0.0031046	0.00242777	0.00450348	0.00545991	0.00488363	0.00490341
					RRBS_Sperm4	21	152	0.0580685	0.0702582	0.0151934	0.0152319	0.0126491	0.0101852	0.00299812	0.00224601	0.00538314	0.00437633	0.0073417	0.00525022
		non-coding	26	8	RRBS_Sperm3	0	2	-	0.0653409	-	0.0309086	-	0.0234375	-	0.00506757	-	0.00694444	-	0.00384615
					RRBS_Sperm4	3	3	0.0648314	0.0837653	0.0070922	0.0194745	0.01969	0.00694444	0.00567723	0	0.00609162	0.00136893	0.00729551	0.000414594
	LM	coding	878	29	RRBS_Sperm3	11	2	0.0513307	0.0651261	0.00415042	0.00568182	0.00931894	0.0147059	0.00164869	0.00247525	0.00351268	0	0.00960587	0.00594991
					RRBS_Sperm4	18	4	0.0549976	0.0643191	0.00572436	0.0188251	0.0143417	0.0169683	0.00311268	0.00273762	0.0055049	0.000886525	0.00944458	0.00540214
		non-coding	105	8	RRBS_Sperm3	3	1	0.0543651	0.047619	0.00724638	0.0454545	0.046627	0.0238095	0.00637843	0.00537634	0.0272148	0	0.0278057	0.00380228
					RRBS_Sperm4	6	0	0.0484524	-	0.0138871	-	0.0306151	-	0.00583966	-	0.0136074	-	0.0158593	-
intergenic CGI	HM	-	462	158	RRBS_Sperm3	31	32	0.059638	0.0903489	0.0119397	0.0181645	0.0131509	0.00971114	0.00355946	0.00250617	0.0058803	0.00790778	0.00633955	0.00696872
					RRBS_Sperm4	38	41	0.0645626	0.0979635	0.0136363	0.0180591	0.0156862	0.0101387	0.00363814	0.00163408	0.00695931	0.00510023	0.00663423	0.00675708
	LM	-	1617	61	RRBS_Sperm3	32	0	0.0505734	-	0.0221511	-	0.0191618	-	0.00383002	-	0.00544266	-	0.011466	-
					RRBS_Sperm4	36	3	0.0527563	0.0639045	0.0201195	0.0167508	0.0180258	0.0217391	0.00311244	0.00515464	0.00448856	0.00440529	0.00965241	0.00940381
Coding and non-coding indicate CGIs that associate with protein coding and non-coding genes, respectively.
Sperm LM denotes CGIs with a low methylation of ≤20% in sperm cells. Sperm HM shows CGIs with a high methylation of ≥80% in sperm cells.
RRBS_Sperm3 and RRBS_Sperm4 describe separate human sperm samples.
