# Supplementary material for: Factors to preserve CpG-rich sequences in methylated CpG islands
Source: BMC Genomics. 2015 Feb 28;16(1):144. doi: 10.1186/s12864-015-1286-x (PMC4417305; doi:10.1186/s12864-015-1286-x)
Supplement: Additional file 7: Table S5. — The table shows the number of CGIs for each methylation status in mature sperm cells identified by the GBS and their average base substitution rates. [file 12864_2015_1286_MOESM7_ESM.xlsx]

## Sheet: WGBS Table S5
							average CpG→TpG/CpA substitution rate		average TpG/CpA→CpG substitution rate		average CpG→GpG/ApG/CpC/CpT substitution rate		average GpG/ApG/CpC/CpT→CpG substitution rate		average A/T→G/C substitution rate		average G/C→A/T substitution rate
CGI	H1 methylation	associated gene	CGI number	sperm sample	sperm LM	sperm HM	sperm LM	sperm HM	sperm LM	sperm HM	sperm LM	sperm HM	sperm LM	sperm HM	sperm LM	sperm HM	sperm LM	sperm HM
5'CGI	HM	coding	985	BCMsample25783	531	395	0.0156781	0.0345211	0.00561881	0.00840947	0.00987902	0.00657568	0.00200015	0.00126132	0.00243411	0.00205079	0.00401612	0.00346796
				BCMsample25784	534	395	0.0159798	0.0339822	0.00588038	0.00803732	0.0101693	0.00698066	0.00209231	0.00120324	0.00253254	0.0021017	0.00407818	0.00355823
				Molaro_methylation	529	384	0.0158769	0.0345716	0.00591819	0.00763806	0.0101716	0.0061296	0.00215877	0.00122217	0.00259089	0.0020783	0.00407184	0.0033765
		non-coding	224	BCMsample25783	102	100	0.0202576	0.0465938	0.00914486	0.0121411	0.0117366	0.00829683	0.00273467	0.00203408	0.00591011	0.00333548	0.00640373	0.00394824
				BCMsample25784	102	105	0.0215538	0.0458347	0.00915412	0.0120358	0.011967	0.00874538	0.00278598	0.0020466	0.00582519	0.00334572	0.00639333	0.00398016
				Molaro_methylation	105	96	0.0192228	0.0429874	0.00869919	0.0103266	0.0121065	0.0086646	0.00293117	0.00167614	0.0058878	0.00281195	0.00654805	0.00367391
	LM	coding	10733	BCMsample25783	10693	6	0.009431	0.0487067	0.00376677	0.00602999	0.00869101	0.0141731	0.00167537	0.00208582	0.00240893	0.00198181	0.0047984	0.00247941
				BCMsample25784	10683	7	0.00943197	0.0455966	0.0037656	0.00516856	0.00869922	0.0121483	0.00167453	0.00174942	0.0024098	0.0031664	0.00479824	0.00259361
				Molaro_methylation	10721	5	0.00943073	0.044218	0.00376537	0.00723598	0.00869938	0.0117445	0.001674	0.00244918	0.00240945	0.00443296	0.00479888	0.00363106
		non-coding	355	BCMsample25783	349	0	0.0103287	-	0.00585734	-	0.0104534	-	0.00219346	-	0.00384431	-	0.00509522	-
				BCMsample25784	350	0	0.0102894	-	0.00580128	-	0.0104271	-	0.00217093	-	0.00377341	-	0.00508757	-
				Molaro_methylation	355	0	0.0102501	-	0.0057971	-	0.0103991	-	0.00219478	-	0.00382147	-	0.00509813	-
3'CGI	HM	coding	1047	BCMsample25783	358	622	0.0126659	0.0344811	0.00459862	0.00807574	0.00687019	0.00575654	0.00145562	0.00124122	0.00201892	0.00213613	0.00310343	0.00347357
				BCMsample25784	348	617	0.0124657	0.0340685	0.00463843	0.00811597	0.00693606	0.00591922	0.00149821	0.00127053	0.0021388	0.00217596	0.00316438	0.00346661
				Molaro_methylation	337	613	0.0120659	0.0339448	0.00475169	0.00803184	0.00666691	0.00580254	0.00142258	0.00123539	0.00207763	0.00215808	0.00313498	0.00342533
		non-coding	74	BCMsample25783	30	41	0.0213129	0.0557028	0.0095189	0.0128105	0.011771	0.00857574	0.00221799	0.00266189	0.00365229	0.00291104	0.00490819	0.00542335
				BCMsample25784	26	40	0.0241322	0.0586579	0.00997826	0.0128922	0.0113526	0.00879013	0.00244282	0.00272844	0.00459646	0.00292544	0.00488896	0.00583671
				Molaro_methylation	24	37	0.0216293	0.0491864	0.00914311	0.0100742	0.0122986	0.0057759	0.00264638	0.00225018	0.00445866	0.00249539	0.00529637	0.00498896
	LM	coding	455	BCMsample25783	445	3	0.00798986	0.05	0.00369278	0	0.00821188	0.00833333	0.0014242	0.00414478	0.00233524	0	0.00403966	0.00771605
				BCMsample25784	441	4	0.00796256	0.0431818	0.00362392	0	0.00816459	0.00625	0.00143712	0.00310859	0.00232953	0	0.00401688	0.00846561
				Molaro_methylation	448	3	0.00802221	0.05	0.00366805	0	0.00815689	0.00833333	0.00141467	0.00414478	0.00232887	0	0.00403574	0.00771605
		non-coding	61	BCMsample25783	61	0	0.00971294	-	0.00470125	-	0.010148	-	0.00209027	-	0.00340444	-	0.00556891	-
				BCMsample25784	60	0	0.00987483	-	0.0047796	-	0.0101277	-	0.00204178	-	0.00338872	-	0.00559425	-
				Molaro_methylation	61	0	0.00971294	-	0.00470125	-	0.010148	-	0.00209027	-	0.00340444	-	0.00556891	-
intragenic CGI	HM	coding	2481	BCMsample25783	581	1706	0.0199694	0.052608	0.0085522	0.0134508	0.0100237	0.0085712	0.0022932	0.00210448	0.00400273	0.00434149	0.00437068	0.00525153
				BCMsample25784	556	1727	0.0196022	0.0518642	0.00829402	0.0135926	0.0100125	0.00843372	0.00222794	0.0020109	0.00375488	0.00433574	0.00428349	0.0051908
				Molaro_methylation	550	1628	0.0195408	0.0508443	0.00885834	0.0127559	0.0100684	0.00816963	0.00229126	0.00192165	0.0038555	0.00396058	0.00429657	0.00504623
		non-coding	79	BCMsample25783	48	22	0.0227089	0.0611729	0.00778978	0.0198856	0.0159364	0.00664311	0.00314098	0.00343336	0.00549784	0.00383557	0.00559498	0.00419232
				BCMsample25784	49	26	0.0229616	0.0596024	0.00829131	0.0167278	0.0168313	0.00402417	0.00326936	0.00277158	0.00519176	0.00364916	0.00548108	0.00428123
				Molaro_methylation	52	20	0.021753	0.0680813	0.00824349	0.0113931	0.0160586	0.00523142	0.00332484	0.000958989	0.00574379	0.00376557	0.00587464	0.00389733
	LM	coding	862	BCMsample25783	848	7	0.0094981	0.0339071	0.00415276	0.00899123	0.0084006	0.0124766	0.00163505	0.00213489	0.00232676	0.000992063	0.00401343	0.00189332
				BCMsample25784	845	6	0.00947841	0.0236997	0.00409208	0.0122259	0.00843583	0.00683995	0.00161775	0.000903402	0.00230744	0	0.00403441	0.00157274
				Molaro_methylation	851	3	0.00945355	0.0424011	0.00411471	0.00986842	0.00837635	0.00387597	0.00163095	0.000896057	0.00231984	0	0.00401079	0
		non-coding	98	BCMsample25783	98	0	0.0139365	-	0.00672707	-	0.0120302	-	0.0023008	-	0.00330295	-	0.00517611	-
				BCMsample25784	95	0	0.013919	-	0.00668887	-	0.0119708	-	0.0021684	-	0.00323469	-	0.00504444	-
				Molaro_methylation	98	0	0.0139365	-	0.00672707	-	0.0120302	-	0.0023008	-	0.00330295	-	0.00517611	-
intergenic CGI	HM	-	1367	BCMsample25783	805	422	0.0242963	0.0730308	0.0114762	0.0145103	0.0142002	0.0141505	0.0032481	0.00243766	0.00514199	0.00588266	0.00557418	0.00685357
				BCMsample25784	800	439	0.0247551	0.0735483	0.0117513	0.0145321	0.0142606	0.0149232	0.00328741	0.00247049	0.0053082	0.0060636	0.00574243	0.00697426
				Molaro_methylation	815	379	0.0239501	0.0723318	0.011489	0.0138573	0.0141807	0.0141027	0.00332644	0.00240187	0.00543202	0.00548289	0.00564181	0.00676482
	LM	-	1505	BCMsample25783	1480	4	0.0109025	0.0220588	0.00578445	0.003125	0.0107262	0.00833333	0.00212919	0.00178571	0.00312433	0	0.00462989	0.00255768
				BCMsample25784	1471	5	0.0108064	0.064409	0.0058033	0.00790598	0.0106878	0.0087619	0.00212175	0.00311386	0.00311059	0.00430267	0.00462283	0.00212782
				Molaro_methylation	1492	0	0.0108503	-	0.00584871	-	0.0107594	-	0.00213103	-	0.00313013	-	0.00463618	-
Coding and non-coding indicate CGIs that associate with protein coding and non-coding genes, respectively.
Sperm LM denotes CGIs with a low methylation of ≤20% in sperm cells. Sperm HM shows CGIs with a high methylation of ≥80% in sperm cells.
Molaro_pooled, BCMsample25784, and BCMsample25783 describe separate human sperm samples.
