# Supplementary material for: Factors to preserve CpG-rich sequences in methylated CpG islands
Source: BMC Genomics. 2015 Feb 28;16(1):144. doi: 10.1186/s12864-015-1286-x (PMC4417305; doi:10.1186/s12864-015-1286-x)
Supplement: Additional file 9: Table S6. — The table shows the number of CGIs for each methylation status in mature sperm cells identified by the RRBS and their average base substitution rates. [file 12864_2015_1286_MOESM9_ESM.xlsx]

## Sheet: RRBS Table S6
							average CpG→TpG/CpA substitution rate		average TpG/CpA→CpGsubstitution rate		average CpG→GpG/ApG/CpC/CpT substitution rate		average GpG/ApG/CpC/CpT→CpG substitution rate		average A/T→G/C substitution rate		average G/C→A/Tsubstitution rate
CGI	H1 methylation	associated gene	CGI number	sperm sample	sperm LM	sperm HM	sperm LM	sperm HM	sperm LM	sperm HM	sperm LM	sperm HM	sperm LM	sperm HM	sperm LM	sperm HM	sperm LM	sperm HM
5' CGI	HM	coding	421	RRBS_Sperm3	102	82	0.0148226	0.034459	0.00481907	0.00785016	0.00801625	0.00713604	0.0015035	0.00155969	0.00154994	0.00186969	0.0036302	0.00334353
				RRBS_Sperm4	139	115	0.0170923	0.0346475	0.00639647	0.00652983	0.0102061	0.0054617	0.00180307	0.00169534	0.00253578	0.00184741	0.00428358	0.00317126
		non-coding	89	RRBS_Sperm3	18	22	0.0183348	0.0443187	0.0113597	0.00819017	0.0136894	0.00904198	0.0034736	0.00281863	0.00537774	0.00184285	0.00787797	0.00257346
				RRBS_Sperm4	25	24	0.0263121	0.0395933	0.0148722	0.00713875	0.0179887	0.00516947	0.00351419	0.00224777	0.00760233	0.0020383	0.00819353	0.00287392
	LM	coding	10777	RRBS_Sperm3	7390	40	0.00954058	0.0129888	0.00371749	0.00601683	0.00884205	0.00950477	0.00169177	0.00207935	0.00246844	0.00256907	0.00484107	0.00521391
				RRBS_Sperm4	8654	32	0.00953479	0.0211853	0.00381645	0.00437076	0.00875904	0.0094017	0.0016702	0.00111888	0.00245566	0.00159473	0.00482228	0.00410728
		non-coding	369	RRBS_Sperm3	223	1	0.0107771	0.0128205	0.00677306	0	0.010898	0.0128205	0.00217132	0	0.00414929	0	0.00506747	0.00383142
				RRBS_Sperm4	267	4	0.0110226	0.0240086	0.00548796	0.0055583	0.0106293	0.00711138	0.00214401	0	0.0037174	0	0.00529285	0.00273812
3' CGI	HM	coding	467	RRBS_Sperm3	77	101	0.0106171	0.0351043	0.0038176	0.00733021	0.00597004	0.00441211	0.00126892	0.00088504	0.0014687	0.00153081	0.00252856	0.00309793
				RRBS_Sperm4	101	173	0.0115288	0.0334046	0.00397478	0.00652498	0.00640153	0.0041672	0.00125072	0.00122276	0.00136266	0.00211566	0.00247733	0.00285263
		non-coding	33	RRBS_Sperm3	6	10	0.014168	0.0384111	0.0038451	0.0174729	0.0223605	0.00973263	0.00521525	0.00129326	0.0046575	0.00273455	0.00618543	0.00414338
				RRBS_Sperm4	11	10	0.0165567	0.0501403	0.00205186	0.0150667	0.0105772	0.0138237	0.00197109	0.00121969	0.00259196	0.00300138	0.00335916	0.00633129
	LM	coding	498	RRBS_Sperm3	301	5	0.00843579	0.0338624	0.00372892	0.0148167	0.00831945	0.0031746	0.00130179	0.00340361	0.00205934	0.00534561	0.0037022	0.00391715
				RRBS_Sperm4	354	7	0.00857049	0.0412676	0.00367037	0.0122866	0.00826856	0	0.00142297	0.00325847	0.00210055	0.00332226	0.00387686	0.00537062
		non-coding	66	RRBS_Sperm3	33	0	0.0119896	-	0.00431692	-	0.0112608	-	0.00233077	-	0.00391417	-	0.00686634	-
				RRBS_Sperm4	36	0	0.00962729	-	0.00396918	-	0.00932713	-	0.00172952	-	0.00232664	-	0.00402674	-
intragenic CGI	HM	coding	995	RRBS_Sperm3	106	298	0.0200288	0.0427168	0.00774784	0.0117533	0.0095445	0.00866775	0.00233731	0.00201599	0.00284075	0.00392057	0.0032514	0.00395898
				RRBS_Sperm4	128	354	0.0195614	0.0399754	0.00776738	0.0126504	0.0100299	0.00855167	0.00188854	0.00195333	0.00286609	0.00334832	0.00413619	0.00440153
		non-coding	26	RRBS_Sperm3	4	2	0.0138889	0.0653409	0.00602241	0.0309086	0.0127315	0.0234375	0.004897	0.00506757	0.00482687	0.00694444	0.0055698	0.00384615
				RRBS_Sperm4	8	4	0.0354416	0.062824	0.00656582	0.0146058	0.0105088	0.00520833	0.00337896	0	0.00522978	0.00102669	0.00533535	0.000310945
	LM	coding	878	RRBS_Sperm3	455	13	0.00944805	0.019958	0.00472054	0.00762811	0.00810277	0.00498859	0.00159423	0.000855695	0.00239588	0.00202232	0.00396103	0.00377052
				RRBS_Sperm4	564	21	0.0101962	0.0196484	0.00416125	0.00976971	0.00834452	0.00687894	0.00161496	0.000703545	0.00259528	0.000989535	0.00410291	0.00333036
		non-coding	105	RRBS_Sperm3	58	1	0.0153572	0.047619	0.00698938	0.0454545	0.0126418	0.0238095	0.00223198	0.00537634	0.00408756	0	0.00621397	0.00380228
				RRBS_Sperm4	64	0	0.0173822	-	0.00621818	-	0.0123099	-	0.00220122	-	0.00343097	-	0.00531737	-
intergenic CGI	HM	-	462	RRBS_Sperm3	141	50	0.0242515	0.0630254	0.0120017	0.0162083	0.012302	0.011691	0.0034223	0.00253153	0.00527675	0.00662115	0.00502249	0.00709757
				RRBS_Sperm4	180	65	0.0243202	0.0675702	0.0127516	0.0156613	0.0136679	0.0122824	0.0034121	0.00228468	0.00553005	0.00430762	0.00523767	0.00727388
	LM	-	1617	RRBS_Sperm3	898	8	0.0112184	0.00735469	0.00653897	0.00606671	0.0110423	0.00954612	0.00221121	0.00278389	0.00343504	0.00372796	0.0047148	0.00316288
				RRBS_Sperm4	1109	10	0.0110906	0.0298118	0.00629076	0.0128199	0.011071	0.0113297	0.00215	0.00247462	0.00321779	0.00464008	0.00472629	0.00626419
Coding and non-coding indicate CGIs that associate with protein coding and non-coding genes, respectively.
Sperm LM denotes CGIs with a low methylation of ≤20% in sperm cells. Sperm HM shows CGIs with a high methylation of ≥80% in sperm cells.
RRBS_Sperm3 and RRBS_Sperm4 describe separate human sperm samples.
