# Supplementary material for: Factors to preserve CpG-rich sequences in methylated CpG islands
Source: BMC Genomics. 2015 Feb 28;16(1):144. doi: 10.1186/s12864-015-1286-x (PMC4417305; doi:10.1186/s12864-015-1286-x)
Supplement: Additional file 11: Table S7. — The CGIs shown in Additional file 1: Table S1, Additional file 4: Table S3 and Additional file 7: Table S5 are listed in the table. [file 12864_2015_1286_MOESM11_ESM.xlsx]

## Sheet: WGBS Table S7
CGI	CpG→TpG/CpA substitution rate	sperm sample	sperm methylation	CGI ID in CpgIslandExt.txt from hg18
WGBS-H1-HM-coding-5'CGI	CpG→TpG/CpA substitution rate<0.03825	BCMsample25783	≤0.2	seq10006	seq10016	seq10055	seq10060	seq10069	seq10070	seq10256	seq10283	seq10331	seq10357	seq10378	seq1038	seq10560	seq10589	seq10669	seq10688	seq10712	seq10795	seq10967	seq11018	seq11186	seq1140	seq1141	seq11451	seq11456	seq11604	seq1162	seq11622	seq11637	seq11678	seq11794	seq11813	seq12003	seq12086	seq12100	seq12112	seq12242	seq12243	seq12248	seq1226	seq1233	seq12389	seq12416	seq1242	seq12487	seq1250
WGBS-H1-HM-coding-5'CGI	CpG→TpG/CpA substitution rate<0.03825	BCMsample25783	≥0.8	seq1000	seq10005	seq1010	seq1011	seq10255	seq10350	seq10525	seq10542	seq10912	seq11027	seq11063	seq11095	seq11097	seq11213	seq11233	seq11235	seq11357	seq11379	seq11425	seq11436	seq11447	seq11580	seq11839	seq11942	seq12114	seq12203	seq12240	seq12338	seq12345	seq12415	seq12429	seq12430	seq12450	seq12526	seq12529	seq12574	seq12591	seq12610	seq12617	seq12754	seq12757	seq12759	seq12767	seq12843	seq12873	seq12874
WGBS-H1-HM-coding-5'CGI	CpG→TpG/CpA substitution rate ≥0.03825	BCMsample25783	≤0.2	seq10257	seq10681	seq11023	seq11707	seq11823	seq12237	seq12484	seq12857	seq13084	seq1326	seq14170	seq14215	seq14538	seq14557	seq14562	seq14802	seq15108	seq15371	seq15648	seq16179	seq16911	seq17164	seq17998	seq17999	seq18550	seq19688	seq20587	seq21056	seq21253	seq21272	seq21912	seq2228	seq22803	seq22863	seq23168	seq23300	seq23301	seq23862	seq23877	seq24342	seq2678	seq26880	seq27635	seq27959	seq3054	seq5389
WGBS-H1-HM-coding-5'CGI	CpG→TpG/CpA substitution rate ≥0.03825	BCMsample25783	≥0.8	seq10048	seq10123	seq11155	seq11302	seq11325	seq11335	seq11342	seq11432	seq11466	seq11503	seq11504	seq11533	seq12166	seq12249	seq12372	seq12435	seq12504	seq12527	seq12536	seq12537	seq12616	seq12730	seq12753	seq12758	seq12931	seq13246	seq13254	seq13343	seq13408	seq13518	seq13805	seq14158	seq14166	seq14259	seq144	seq14501	seq14526	seq14675	seq16173	seq16220	seq16250	seq16306	seq16323	seq16989	seq17008	seq17079
WGBS-H1-HM-coding-5'CGI	CpG→TpG/CpA substitution rate<0.03825	BCMsample25784	≤0.2	seq10006	seq10016	seq10055	seq10060	seq10069	seq10070	seq10256	seq10283	seq10331	seq10357	seq10378	seq1038	seq10560	seq10589	seq10669	seq10712	seq10795	seq10967	seq11018	seq11186	seq1140	seq1141	seq11451	seq11456	seq11580	seq11604	seq1162	seq11622	seq11637	seq11678	seq11794	seq12003	seq12086	seq12100	seq12112	seq12242	seq12243	seq12248	seq1226	seq1233	seq12389	seq12416	seq1242	seq12460	seq12487	seq1250
WGBS-H1-HM-coding-5'CGI	CpG→TpG/CpA substitution rate<0.03825	BCMsample25784	≥0.8	seq1000	seq10005	seq1010	seq1011	seq10255	seq10525	seq10542	seq10912	seq11027	seq11063	seq11095	seq11097	seq11233	seq11235	seq11357	seq11379	seq11425	seq11436	seq11447	seq11646	seq11839	seq11942	seq12114	seq12182	seq12188	seq12203	seq12240	seq12338	seq12345	seq12415	seq12429	seq12430	seq12450	seq12526	seq12529	seq12574	seq12591	seq12610	seq12617	seq12754	seq12757	seq12759	seq12767	seq12843	seq12873	seq12874
WGBS-H1-HM-coding-5'CGI	CpG→TpG/CpA substitution rate ≥0.03825	BCMsample25784	≤0.2	seq10257	seq10340	seq10681	seq11023	seq11823	seq12237	seq12484	seq12857	seq13084	seq1326	seq14170	seq14215	seq14538	seq14557	seq14562	seq14802	seq15108	seq15371	seq15648	seq16179	seq16911	seq17164	seq17998	seq17999	seq18550	seq19688	seq20587	seq21056	seq21253	seq21272	seq21912	seq2228	seq22803	seq22863	seq23168	seq23300	seq23301	seq23862	seq23877	seq23999	seq24342	seq2678	seq26880	seq27330	seq27635	seq27959
WGBS-H1-HM-coding-5'CGI	CpG→TpG/CpA substitution rate ≥0.03825	BCMsample25784	≥0.8	seq10048	seq10123	seq11155	seq11302	seq11325	seq11335	seq11342	seq11432	seq11466	seq11503	seq11504	seq11533	seq12166	seq12249	seq12372	seq12435	seq12504	seq12527	seq12536	seq12616	seq12730	seq12753	seq12758	seq12931	seq13246	seq13254	seq13343	seq13408	seq13518	seq13805	seq14158	seq14166	seq14259	seq144	seq14501	seq14526	seq14675	seq16173	seq16220	seq16250	seq16306	seq16323	seq16989	seq17008	seq17079	seq17080
WGBS-H1-HM-coding-5'CGI	CpG→TpG/CpA substitution rate<0.03825	Molaro_methylation	≤0.2	seq10006	seq10016	seq10055	seq10060	seq10069	seq10070	seq10256	seq10283	seq10331	seq10357	seq10378	seq1038	seq10560	seq10589	seq10712	seq10967	seq11018	seq11186	seq1134	seq1140	seq1141	seq11451	seq11456	seq11604	seq1162	seq11622	seq11637	seq11678	seq11794	seq11813	seq11821	seq12003	seq12086	seq12100	seq12112	seq12242	seq12243	seq12248	seq1226	seq1233	seq12389	seq12416	seq1242	seq12487	seq1250	seq12547
WGBS-H1-HM-coding-5'CGI	CpG→TpG/CpA substitution rate<0.03825	Molaro_methylation	≥0.8	seq1000	seq10005	seq1010	seq1011	seq10255	seq10350	seq10525	seq10542	seq10912	seq11027	seq11063	seq11095	seq11097	seq11213	seq11233	seq11235	seq11379	seq11425	seq11436	seq11447	seq11839	seq11942	seq12114	seq12182	seq12188	seq12203	seq12338	seq12345	seq12415	seq12429	seq12430	seq12450	seq12526	seq12529	seq12574	seq12591	seq12610	seq12617	seq12754	seq12767	seq12843	seq12873	seq12874	seq12993	seq13144	seq13149
WGBS-H1-HM-coding-5'CGI	CpG→TpG/CpA substitution rate ≥0.03825	Molaro_methylation	≤0.2	seq10257	seq10340	seq10681	seq11023	seq11707	seq11823	seq12237	seq12484	seq13084	seq1326	seq14170	seq14215	seq14538	seq14557	seq14562	seq15108	seq15371	seq15648	seq16179	seq16911	seq17164	seq17394	seq17998	seq17999	seq18550	seq19688	seq20587	seq21056	seq21253	seq21272	seq21912	seq2228	seq22803	seq22863	seq23168	seq23300	seq23301	seq23862	seq23877	seq24342	seq2678	seq26880	seq27330	seq27635	seq27959	seq3054
WGBS-H1-HM-coding-5'CGI	CpG→TpG/CpA substitution rate ≥0.03825	Molaro_methylation	≥0.8	seq10048	seq10123	seq11155	seq11302	seq11325	seq11335	seq11342	seq11432	seq11466	seq11503	seq11504	seq11533	seq12166	seq12249	seq12372	seq12435	seq12504	seq12527	seq12536	seq12537	seq12616	seq12730	seq12753	seq12931	seq13246	seq13254	seq13343	seq13408	seq13518	seq13805	seq14158	seq14166	seq14259	seq144	seq14501	seq14526	seq14675	seq16173	seq16220	seq16250	seq16306	seq16323	seq16989	seq17008	seq17079	seq17080
WGBS-H1-HM-non-coding-5'CGI	CpG→TpG/CpA substitution rate<0.03825	BCMsample25783	≤0.2	seq10337	seq10433	seq11343	seq11803	seq14148	seq14354	seq14554	seq14607	seq14618	seq14922	seq15214	seq15496	seq16138	seq16157	seq16574	seq16686	seq17324	seq17485	seq17583	seq18118	seq18760	seq18811	seq18820	seq18881	seq1977	seq19829	seq19943	seq20240	seq20489	seq20631	seq20657	seq21079	seq22308	seq23658	seq23961	seq24004	seq2404	seq24483	seq2451	seq2452	seq24577	seq24606	seq24854	seq24986	seq2505	seq25231
WGBS-H1-HM-non-coding-5'CGI	CpG→TpG/CpA substitution rate<0.03825	BCMsample25783	≥0.8	seq10304	seq11246	seq11274	seq11429	seq11430	seq11443	seq11946	seq12093	seq12294	seq12431	seq12879	seq12935	seq12974	seq13209	seq13331	seq16235	seq17056	seq17123	seq17292	seq17429	seq17432	seq17483	seq19632	seq19634	seq19635	seq23381	seq23395	seq23495	seq23829	seq24215	seq24562	seq25585	seq25722	seq26283	seq26359	seq26899	seq27002	seq27091	seq2819	seq3789	seq6034	seq6096	seq6124	seq668	seq6696	seq6793
WGBS-H1-HM-non-coding-5'CGI	CpG→TpG/CpA substitution rate ≥0.03825	BCMsample25783	≤0.2	seq13550	seq16927	seq17293	seq20692	seq21273	seq22860	seq24550	seq2733	seq3526	seq6363	seq6502	seq7957	seq8372
WGBS-H1-HM-non-coding-5'CGI	CpG→TpG/CpA substitution rate ≥0.03825	BCMsample25783	≥0.8	seq108	seq11152	seq11444	seq12092	seq12298	seq12301	seq12347	seq12461	seq12534	seq12535	seq12621	seq14853	seq16156	seq16324	seq16942	seq16994	seq16999	seq17042	seq17055	seq17478	seq17479	seq17482	seq17484	seq18049	seq18085	seq19528	seq19529	seq22806	seq22913	seq23044	seq23086	seq23087	seq23412	seq24214	seq24787	seq25862	seq25863	seq26752	seq26933	seq3452	seq52	seq547	seq8138	seq8493	seq9758	seq9785
WGBS-H1-HM-non-coding-5'CGI	CpG→TpG/CpA substitution rate<0.03825	BCMsample25784	≤0.2	seq10304	seq10337	seq10433	seq11343	seq14148	seq14354	seq14554	seq14607	seq14618	seq14922	seq15214	seq15496	seq16157	seq16574	seq16686	seq17324	seq17485	seq17583	seq18118	seq18760	seq18811	seq18820	seq18881	seq1977	seq19943	seq20240	seq20489	seq20631	seq20657	seq20798	seq21079	seq22308	seq23658	seq23961	seq24004	seq2404	seq24483	seq2451	seq2452	seq24577	seq24606	seq24854	seq24986	seq2505	seq25231	seq25253
WGBS-H1-HM-non-coding-5'CGI	CpG→TpG/CpA substitution rate<0.03825	BCMsample25784	≥0.8	seq11246	seq11274	seq11429	seq11430	seq11443	seq11946	seq12093	seq12294	seq12431	seq12879	seq12935	seq12974	seq13209	seq13331	seq16235	seq17056	seq17123	seq17292	seq17429	seq17432	seq17483	seq19632	seq19634	seq19635	seq23045	seq23381	seq23395	seq23495	seq23829	seq24215	seq24562	seq25585	seq25722	seq26283	seq26359	seq26899	seq27002	seq27091	seq2819	seq3789	seq4841	seq5719	seq6034	seq6096	seq6124	seq668
WGBS-H1-HM-non-coding-5'CGI	CpG→TpG/CpA substitution rate ≥0.03825	BCMsample25784	≤0.2	seq13550	seq16927	seq17293	seq17477	seq20692	seq21273	seq22860	seq24550	seq2535	seq2733	seq3526	seq6363	seq6502	seq7957	seq8372
WGBS-H1-HM-non-coding-5'CGI	CpG→TpG/CpA substitution rate ≥0.03825	BCMsample25784	≥0.8	seq108	seq11152	seq11444	seq12092	seq12298	seq12301	seq12461	seq12534	seq12535	seq12621	seq14853	seq16156	seq16324	seq16942	seq16994	seq16999	seq17042	seq17055	seq17478	seq17479	seq17482	seq17484	seq18049	seq18085	seq19528	seq19529	seq22806	seq22913	seq23044	seq23086	seq23087	seq23412	seq24214	seq24787	seq25717	seq25862	seq25863	seq26352	seq26752	seq26933	seq3452	seq3690	seq52	seq547	seq8138	seq8493
WGBS-H1-HM-non-coding-5'CGI	CpG→TpG/CpA substitution rate<0.03825	Molaro_methylation	≤0.2	seq10337	seq10433	seq11343	seq11803	seq14148	seq14354	seq14554	seq14607	seq14618	seq14922	seq15214	seq15496	seq16157	seq16574	seq16686	seq17324	seq17485	seq17583	seq17668	seq18118	seq18760	seq18811	seq18820	seq18881	seq1977	seq19829	seq19943	seq20240	seq20489	seq20631	seq20657	seq21079	seq22308	seq23658	seq23961	seq24004	seq2404	seq24483	seq2451	seq2452	seq24577	seq24606	seq24854	seq24986	seq2505	seq25231
WGBS-H1-HM-non-coding-5'CGI	CpG→TpG/CpA substitution rate<0.03825	Molaro_methylation	≥0.8	seq11246	seq11274	seq11429	seq11430	seq11443	seq11946	seq12093	seq12294	seq12431	seq12879	seq12935	seq12974	seq13209	seq13331	seq16235	seq17056	seq17292	seq17429	seq17432	seq17483	seq19634	seq19635	seq23045	seq23381	seq23395	seq23829	seq24215	seq24562	seq25585	seq25722	seq26283	seq26340	seq26359	seq26899	seq27002	seq27091	seq2819	seq3789	seq4841	seq6034	seq6096	seq6124	seq668	seq6696	seq6793	seq7385
WGBS-H1-HM-non-coding-5'CGI	CpG→TpG/CpA substitution rate ≥0.03825	Molaro_methylation	≤0.2	seq13550	seq16927	seq17293	seq17477	seq20523	seq20692	seq21273	seq22860	seq24550	seq2535	seq2733	seq5120	seq6363	seq6502	seq7957
WGBS-H1-HM-non-coding-5'CGI	CpG→TpG/CpA substitution rate ≥0.03825	Molaro_methylation	≥0.8	seq11152	seq11444	seq12298	seq12301	seq12347	seq12461	seq12534	seq12535	seq12621	seq14853	seq16324	seq16942	seq16994	seq16999	seq17042	seq17055	seq17478	seq17479	seq17482	seq17484	seq18049	seq18085	seq19528	seq19529	seq22806	seq22913	seq23044	seq23086	seq23087	seq23412	seq24214	seq24787	seq25717	seq25862	seq25863	seq26752	seq26933	seq3452	seq52	seq8138	seq8493	seq9758	seq9868	seq9893
WGBS-H1-LM-coding-5'CGI	CpG→TpG/CpA substitution rate<0.03825	BCMsample25783	≤0.2	seq10000	seq10001	seq10002	seq10024	seq10026	seq1003	seq10035	seq1004	seq10040	seq10042	seq10044	seq10045	seq10049	seq1005	seq10050	seq10051	seq10052	seq10053	seq10056	seq10057	seq10058	seq10059	seq1006	seq10061	seq10062	seq10064	seq10065	seq10068	seq1007	seq10072	seq10073	seq10074	seq10075	seq10077	seq10078	seq10080	seq10082	seq10086	seq10091	seq10094	seq10095	seq10097	seq10098	seq10102	seq10103	seq10104
WGBS-H1-LM-coding-5'CGI	CpG→TpG/CpA substitution rate<0.03825	BCMsample25783	≥0.8	seq14138	seq647
WGBS-H1-LM-coding-5'CGI	CpG→TpG/CpA substitution rate ≥0.03825	BCMsample25783	≤0.2	seq10085	seq10608	seq10648	seq10776	seq10906	seq11008	seq11626	seq1193	seq12173	seq1222	seq12659	seq1348	seq13511	seq1365	seq13661	seq13716	seq13812	seq13995	seq14345	seq14585	seq14593	seq14971	seq15072	seq15463	seq15512	seq15552	seq15829	seq15914	seq15964	seq15984	seq16048	seq16406	seq16692	seq16902	seq17295	seq17594	seq18288	seq18382	seq18526	seq18536	seq18578	seq18792	seq18856	seq18916	seq19004	seq19160
WGBS-H1-LM-coding-5'CGI	CpG→TpG/CpA substitution rate ≥0.03825	BCMsample25783	≥0.8	seq11887	seq18332	seq5931	seq8505
WGBS-H1-LM-coding-5'CGI	CpG→TpG/CpA substitution rate<0.03825	BCMsample25784	≤0.2	seq10000	seq10001	seq10002	seq10024	seq10026	seq1003	seq10035	seq1004	seq10040	seq10042	seq10044	seq10045	seq10049	seq1005	seq10050	seq10051	seq10052	seq10053	seq10056	seq10057	seq10058	seq10059	seq1006	seq10061	seq10062	seq10064	seq10065	seq10068	seq1007	seq10072	seq10073	seq10074	seq10075	seq10077	seq10078	seq10080	seq10082	seq10086	seq10091	seq10094	seq10095	seq10097	seq10098	seq10102	seq10103	seq10104
WGBS-H1-LM-coding-5'CGI	CpG→TpG/CpA substitution rate<0.03825	BCMsample25784	≥0.8	seq25765	seq647
WGBS-H1-LM-coding-5'CGI	CpG→TpG/CpA substitution rate ≥0.03825	BCMsample25784	≤0.2	seq10085	seq10608	seq10648	seq10778	seq10906	seq11008	seq11626	seq1193	seq12173	seq1222	seq12659	seq1348	seq13511	seq1365	seq13661	seq13716	seq13812	seq13995	seq14345	seq14585	seq14593	seq14971	seq15072	seq15463	seq15512	seq15552	seq15829	seq15914	seq15964	seq15984	seq16048	seq16406	seq16692	seq16902	seq17295	seq17594	seq18288	seq18382	seq18526	seq18536	seq18578	seq18792	seq18856	seq18916	seq19004	seq19160
WGBS-H1-LM-coding-5'CGI	CpG→TpG/CpA substitution rate ≥0.03825	BCMsample25784	≥0.8	seq11887	seq14096	seq18332	seq5931	seq8505
WGBS-H1-LM-coding-5'CGI	CpG→TpG/CpA substitution rate<0.03825	Molaro_methylation	≤0.2	seq10000	seq10001	seq10002	seq10024	seq10026	seq1003	seq10035	seq1004	seq10040	seq10042	seq10044	seq10045	seq10049	seq1005	seq10050	seq10051	seq10052	seq10053	seq10056	seq10057	seq10058	seq10059	seq1006	seq10061	seq10062	seq10064	seq10065	seq10068	seq1007	seq10072	seq10073	seq10074	seq10075	seq10077	seq10078	seq10080	seq10082	seq10086	seq10091	seq10094	seq10095	seq10097	seq10098	seq10102	seq10103	seq10104
WGBS-H1-LM-coding-5'CGI	CpG→TpG/CpA substitution rate<0.03825	Molaro_methylation	≥0.8	seq25765	seq647
WGBS-H1-LM-coding-5'CGI	CpG→TpG/CpA substitution rate ≥0.03825	Molaro_methylation	≤0.2	seq10085	seq10608	seq10648	seq10776	seq10778	seq10906	seq11008	seq11626	seq1193	seq12173	seq1222	seq12659	seq1348	seq13511	seq1365	seq13661	seq13716	seq13812	seq13995	seq14345	seq14585	seq14593	seq14971	seq15072	seq15463	seq15512	seq15552	seq15829	seq15914	seq15964	seq15984	seq16048	seq16406	seq16692	seq16902	seq17295	seq17594	seq18288	seq18382	seq18526	seq18536	seq18578	seq18792	seq18856	seq18916	seq19004
WGBS-H1-LM-coding-5'CGI	CpG→TpG/CpA substitution rate ≥0.03825	Molaro_methylation	≥0.8	seq18332	seq5931	seq8505
WGBS-H1-LM-non-coding-5'CGI	CpG→TpG/CpA substitution rate<0.03825	BCMsample25783	≤0.2	seq10018	seq10079	seq10162	seq10435	seq10461	seq10554	seq10754	seq10786	seq10827	seq10959	seq11019	seq11040	seq11073	seq11086	seq11091	seq11163	seq11206	seq11383	seq11449	seq11625	seq11883	seq1206	seq12095	seq12170	seq1245	seq12772	seq1281	seq12841	seq1316	seq13169	seq1317	seq13472	seq13654	seq13910	seq13937	seq14022	seq14047	seq14063	seq14341	seq14349	seq14403	seq14609	seq14617	seq14634	seq1477	seq14907
WGBS-H1-LM-non-coding-5'CGI	CpG→TpG/CpA substitution rate<0.03825	BCMsample25783	≥0.8
WGBS-H1-LM-non-coding-5'CGI	CpG→TpG/CpA substitution rate ≥0.03825	BCMsample25783	≤0.2	seq13469	seq23556	seq24435	seq24537	seq2676	seq6473
WGBS-H1-LM-non-coding-5'CGI	CpG→TpG/CpA substitution rate ≥0.03825	BCMsample25783	≥0.8
WGBS-H1-LM-non-coding-5'CGI	CpG→TpG/CpA substitution rate<0.03825	BCMsample25784	≤0.2	seq10018	seq10079	seq10162	seq10435	seq10461	seq10554	seq10754	seq10786	seq10827	seq10959	seq11019	seq11040	seq11073	seq11086	seq11091	seq11163	seq11206	seq11383	seq11449	seq11625	seq11883	seq1206	seq12095	seq12170	seq1245	seq12772	seq1281	seq12841	seq13142	seq1316	seq13169	seq1317	seq13472	seq13654	seq13910	seq13937	seq14022	seq14047	seq14063	seq14341	seq14349	seq14403	seq14609	seq14617	seq14634	seq1477
WGBS-H1-LM-non-coding-5'CGI	CpG→TpG/CpA substitution rate<0.03825	BCMsample25784	≥0.8
WGBS-H1-LM-non-coding-5'CGI	CpG→TpG/CpA substitution rate ≥0.03825	BCMsample25784	≤0.2	seq13469	seq23556	seq24435	seq24537	seq2676	seq6473
WGBS-H1-LM-non-coding-5'CGI	CpG→TpG/CpA substitution rate ≥0.03825	BCMsample25784	≥0.8
WGBS-H1-LM-non-coding-5'CGI	CpG→TpG/CpA substitution rate<0.03825	Molaro_methylation	≤0.2	seq10018	seq10079	seq10162	seq10435	seq10461	seq10554	seq10754	seq10786	seq10827	seq10959	seq11019	seq11040	seq11073	seq11086	seq11091	seq11163	seq11206	seq11383	seq11449	seq11625	seq11883	seq1206	seq12095	seq12170	seq1245	seq12772	seq1281	seq12841	seq13142	seq1316	seq13169	seq1317	seq13472	seq13654	seq13910	seq13937	seq14022	seq14047	seq14063	seq14341	seq14349	seq14403	seq14609	seq14617	seq14634	seq1477
WGBS-H1-LM-non-coding-5'CGI	CpG→TpG/CpA substitution rate<0.03825	Molaro_methylation	≥0.8
WGBS-H1-LM-non-coding-5'CGI	CpG→TpG/CpA substitution rate ≥0.03825	Molaro_methylation	≤0.2	seq13469	seq23556	seq24435	seq24537	seq2676	seq6473
WGBS-H1-LM-non-coding-5'CGI	CpG→TpG/CpA substitution rate ≥0.03825	Molaro_methylation	≥0.8
WGBS-H1-HM-coding-3'CGI	CpG→TpG/CpA substitution rate<0.03825	BCMsample25783	≤0.2	seq10003	seq10004	seq10054	seq10201	seq10249	seq10376	seq10628	seq10629	seq10645	seq10701	seq10751	seq10972	seq11055	seq11056	seq11130	seq11150	seq11245	seq11249	seq11380	seq11683	seq11687	seq11688	seq11689	seq11815	seq11833	seq11860	seq11884	seq11904	seq12090	seq12101	seq12250	seq12266	seq12283	seq12335	seq12336	seq12432	seq12436	seq12438	seq12440	seq12570	seq12573	seq12615	seq12640	seq12644	seq12660	seq12884
WGBS-H1-HM-coding-3'CGI	CpG→TpG/CpA substitution rate<0.03825	BCMsample25783	≥0.8	seq10076	seq10081	seq10109	seq10127	seq10208	seq10258	seq10272	seq10273	seq10289	seq1030	seq10302	seq10318	seq10563	seq10594	seq10876	seq11110	seq11112	seq11147	seq11148	seq11167	seq11203	seq11208	seq11234	seq11264	seq11276	seq11295	seq11296	seq11306	seq11307	seq11341	seq11371	seq11442	seq11445	seq11464	seq11526	seq11613	seq11615	seq11841	seq12011	seq12012	seq12031	seq12162	seq12206	seq12300	seq12306	seq12367
WGBS-H1-HM-coding-3'CGI	CpG→TpG/CpA substitution rate ≥0.03825	BCMsample25783	≤0.2	seq12295	seq12296	seq12311	seq12528	seq13567	seq13796	seq13833	seq14265	seq147	seq14713	seq16328	seq16752	seq19322	seq19613	seq20569	seq20584	seq24038	seq24547	seq2492	seq25396	seq2578	seq26805	seq27760	seq726	seq7967
WGBS-H1-HM-coding-3'CGI	CpG→TpG/CpA substitution rate ≥0.03825	BCMsample25783	≥0.8	seq10031	seq10492	seq10922	seq11022	seq11137	seq11159	seq11165	seq11190	seq11201	seq11275	seq113	seq11329	seq11330	seq11372	seq11427	seq11458	seq11465	seq11475	seq11477	seq11478	seq11485	seq11505	seq11506	seq11538	seq11551	seq11564	seq11671	seq12032	seq12073	seq12118	seq12119	seq12163	seq12180	seq12194	seq12292	seq12309	seq12455	seq12456	seq12471	seq12494	seq12595	seq12598	seq12614	seq12657	seq12681	seq12709
WGBS-H1-HM-coding-3'CGI	CpG→TpG/CpA substitution rate<0.03825	BCMsample25784	≤0.2	seq10003	seq10004	seq10054	seq10201	seq10249	seq10376	seq10628	seq10629	seq10645	seq10701	seq10751	seq10972	seq11055	seq11056	seq11130	seq11245	seq11249	seq11380	seq11683	seq11687	seq11688	seq11689	seq11815	seq11833	seq11860	seq11884	seq11904	seq12090	seq12101	seq12266	seq12283	seq12335	seq12336	seq12432	seq12436	seq12438	seq12440	seq12573	seq12615	seq12631	seq12640	seq12660	seq12884	seq12890	seq13093	seq13122
WGBS-H1-HM-coding-3'CGI	CpG→TpG/CpA substitution rate<0.03825	BCMsample25784	≥0.8	seq10076	seq10109	seq10127	seq10208	seq10219	seq10258	seq10272	seq10273	seq10289	seq1030	seq10302	seq10563	seq10594	seq10876	seq11110	seq11112	seq11147	seq11148	seq11167	seq11203	seq11208	seq11234	seq11264	seq11276	seq11295	seq11296	seq11306	seq11307	seq11341	seq11371	seq11442	seq11445	seq11526	seq11613	seq11615	seq11841	seq12011	seq12012	seq12031	seq12162	seq12206	seq12300	seq12306	seq12367	seq12370	seq12373
WGBS-H1-HM-coding-3'CGI	CpG→TpG/CpA substitution rate ≥0.03825	BCMsample25784	≤0.2	seq12295	seq12311	seq12528	seq13567	seq13796	seq13833	seq14265	seq14713	seq16328	seq16752	seq19322	seq19613	seq20513	seq20569	seq20584	seq24547	seq2492	seq25396	seq2578	seq26805	seq27760	seq726	seq7967
WGBS-H1-HM-coding-3'CGI	CpG→TpG/CpA substitution rate ≥0.03825	BCMsample25784	≥0.8	seq10031	seq10492	seq10922	seq11022	seq11137	seq11159	seq11190	seq11201	seq11275	seq113	seq11329	seq11330	seq11372	seq11427	seq11458	seq11465	seq11475	seq11477	seq11478	seq11485	seq11505	seq11506	seq11538	seq11551	seq11671	seq12032	seq12073	seq12118	seq12119	seq12163	seq12180	seq12194	seq12292	seq12296	seq12309	seq12443	seq12455	seq12456	seq12471	seq12494	seq12595	seq12598	seq12614	seq12657	seq12681	seq12709
WGBS-H1-HM-coding-3'CGI	CpG→TpG/CpA substitution rate<0.03825	Molaro_methylation	≤0.2	seq10003	seq10004	seq10054	seq10201	seq10216	seq10249	seq10376	seq10628	seq10629	seq10645	seq10701	seq10751	seq10972	seq11055	seq11056	seq11130	seq11245	seq11380	seq11683	seq11687	seq11688	seq11689	seq11815	seq11820	seq11833	seq11860	seq11884	seq11904	seq12090	seq12101	seq12266	seq12283	seq12335	seq12336	seq12432	seq12436	seq12438	seq12440	seq12573	seq12615	seq12640	seq12660	seq12884	seq12890	seq13093	seq13122
WGBS-H1-HM-coding-3'CGI	CpG→TpG/CpA substitution rate<0.03825	Molaro_methylation	≥0.8	seq10076	seq10081	seq10109	seq10127	seq10208	seq10258	seq10272	seq10273	seq10289	seq1030	seq10302	seq10563	seq10594	seq10876	seq11110	seq11112	seq11147	seq11148	seq11167	seq11203	seq11208	seq11234	seq11264	seq11276	seq11295	seq11296	seq11306	seq11307	seq11341	seq11371	seq11442	seq11445	seq11464	seq11526	seq11613	seq11615	seq11841	seq12011	seq12031	seq12162	seq12206	seq12300	seq12306	seq12367	seq12370	seq12373
WGBS-H1-HM-coding-3'CGI	CpG→TpG/CpA substitution rate ≥0.03825	Molaro_methylation	≤0.2	seq12311	seq12528	seq13796	seq13833	seq14265	seq14713	seq16328	seq16752	seq19322	seq19613	seq20569	seq20584	seq24547	seq2492	seq25396	seq2578	seq27760	seq726	seq7967
WGBS-H1-HM-coding-3'CGI	CpG→TpG/CpA substitution rate ≥0.03825	Molaro_methylation	≥0.8	seq10031	seq10492	seq10922	seq11022	seq11137	seq11159	seq11165	seq11190	seq11201	seq11275	seq113	seq11329	seq11330	seq11372	seq11427	seq11458	seq11475	seq11477	seq11478	seq11485	seq11505	seq11506	seq11538	seq11551	seq11671	seq12032	seq12073	seq12118	seq12119	seq12163	seq12180	seq12292	seq12309	seq12443	seq12455	seq12456	seq12471	seq12494	seq12595	seq12598	seq12614	seq12657	seq12681	seq12709	seq12711	seq12742
WGBS-H1-HM-non-coding-3'CGI	CpG→TpG/CpA substitution rate<0.03825	BCMsample25783	≤0.2	seq1023	seq12316	seq13223	seq13470	seq13725	seq13972	seq14864	seq15215	seq15372	seq1616	seq16905	seq18033	seq18562	seq19512	seq20701	seq22098	seq22866	seq23661	seq25604	seq25781	seq2600	seq26396	seq3052	seq8293	seq8414
WGBS-H1-HM-non-coding-3'CGI	CpG→TpG/CpA substitution rate<0.03825	BCMsample25783	≥0.8	seq10371	seq12299	seq16906	seq17029	seq17352	seq19715	seq21561	seq2284	seq22912	seq23181	seq23797	seq24016	seq24216	seq2506	seq25085	seq306	seq3451	seq3527	seq3528	seq554	seq8456
WGBS-H1-HM-non-coding-3'CGI	CpG→TpG/CpA substitution rate ≥0.03825	BCMsample25783	≤0.2	seq19117	seq23402	seq25235	seq26395	seq4144
WGBS-H1-HM-non-coding-3'CGI	CpG→TpG/CpA substitution rate ≥0.03825	BCMsample25783	≥0.8	seq11238	seq11292	seq11328	seq12346	seq13737	seq16246	seq16943	seq17030	seq19456	seq20557	seq23207	seq23341	seq23413	seq23875	seq24748	seq26014	seq26858	seq5891	seq8457	seq8504
WGBS-H1-HM-non-coding-3'CGI	CpG→TpG/CpA substitution rate<0.03825	BCMsample25784	≤0.2	seq1023	seq12316	seq13223	seq13470	seq13725	seq13972	seq14864	seq15372	seq1616	seq16905	seq19512	seq20701	seq22098	seq22866	seq25604	seq25781	seq2600	seq26396	seq3052	seq8293
WGBS-H1-HM-non-coding-3'CGI	CpG→TpG/CpA substitution rate<0.03825	BCMsample25784	≥0.8	seq10371	seq12299	seq16906	seq17029	seq17352	seq19715	seq2284	seq22912	seq23181	seq24016	seq24216	seq2506	seq25085	seq306	seq3451	seq3527	seq3528	seq554	seq8456
WGBS-H1-HM-non-coding-3'CGI	CpG→TpG/CpA substitution rate ≥0.03825	BCMsample25784	≤0.2	seq18384	seq19117	seq23402	seq25235	seq26395	seq4144
WGBS-H1-HM-non-coding-3'CGI	CpG→TpG/CpA substitution rate ≥0.03825	BCMsample25784	≥0.8	seq11238	seq11292	seq11328	seq12346	seq13737	seq16246	seq16943	seq17030	seq17548	seq19456	seq20557	seq23207	seq23341	seq23413	seq23875	seq24748	seq26014	seq26858	seq5891	seq8457	seq8504
WGBS-H1-HM-non-coding-3'CGI	CpG→TpG/CpA substitution rate<0.03825	Molaro_methylation	≤0.2	seq1023	seq12316	seq13223	seq13470	seq13725	seq13972	seq14864	seq15372	seq1616	seq16905	seq19512	seq20701	seq22866	seq25604	seq25781	seq2600	seq26396	seq3052	seq8293
WGBS-H1-HM-non-coding-3'CGI	CpG→TpG/CpA substitution rate<0.03825	Molaro_methylation	≥0.8	seq10371	seq12299	seq16906	seq17029	seq17352	seq19715	seq21561	seq2284	seq22912	seq23181	seq23797	seq24016	seq24216	seq2506	seq25085	seq306	seq3451	seq3527	seq3528	seq554	seq8456
WGBS-H1-HM-non-coding-3'CGI	CpG→TpG/CpA substitution rate ≥0.03825	Molaro_methylation	≤0.2	seq18384	seq19117	seq23402	seq25235	seq26395
WGBS-H1-HM-non-coding-3'CGI	CpG→TpG/CpA substitution rate ≥0.03825	Molaro_methylation	≥0.8	seq11238	seq11292	seq12346	seq13737	seq16246	seq17030	seq17548	seq23207	seq23341	seq23413	seq23875	seq24748	seq26858	seq5891	seq8457	seq8504
WGBS-H1-LM-coding-3'CGI	CpG→TpG/CpA substitution rate<0.03825	BCMsample25783	≤0.2	seq10067	seq10083	seq10088	seq10089	seq10146	seq10147	seq10155	seq10171	seq10174	seq10278	seq10377	seq10491	seq10544	seq10545	seq10570	seq10634	seq1069	seq10702	seq10742	seq10809	seq10817	seq10819	seq10820	seq10821	seq10836	seq10837	seq10838	seq10839	seq10846	seq10869	seq10942	seq10943	seq10953	seq10971	seq1100	seq1102	seq1103	seq11101	seq11106	seq11260	seq11265	seq11619	seq11894	seq11895	seq11896	seq11917
WGBS-H1-LM-coding-3'CGI	CpG→TpG/CpA substitution rate<0.03825	BCMsample25783	≥0.8	seq20976	seq25720
WGBS-H1-LM-coding-3'CGI	CpG→TpG/CpA substitution rate ≥0.03825	BCMsample25783	≤0.2	seq1101	seq14133	seq2045	seq6327	seq6328
WGBS-H1-LM-coding-3'CGI	CpG→TpG/CpA substitution rate ≥0.03825	BCMsample25783	≥0.8	seq17132
WGBS-H1-LM-coding-3'CGI	CpG→TpG/CpA substitution rate<0.03825	BCMsample25784	≤0.2	seq10067	seq10083	seq10088	seq10089	seq10146	seq10147	seq10155	seq10171	seq10174	seq10278	seq10377	seq10491	seq10544	seq10545	seq10570	seq10634	seq1069	seq10702	seq10742	seq10809	seq10817	seq10819	seq10820	seq10821	seq10836	seq10837	seq10838	seq10839	seq10846	seq10869	seq10942	seq10943	seq10953	seq10971	seq1100	seq1102	seq1103	seq11101	seq11106	seq11260	seq11265	seq11619	seq11894	seq11895	seq11896	seq11917
WGBS-H1-LM-coding-3'CGI	CpG→TpG/CpA substitution rate<0.03825	BCMsample25784	≥0.8	seq20976	seq25720	seq9658
WGBS-H1-LM-coding-3'CGI	CpG→TpG/CpA substitution rate ≥0.03825	BCMsample25784	≤0.2	seq1101	seq14133	seq2045	seq6327	seq6328
WGBS-H1-LM-coding-3'CGI	CpG→TpG/CpA substitution rate ≥0.03825	BCMsample25784	≥0.8	seq17132
WGBS-H1-LM-coding-3'CGI	CpG→TpG/CpA substitution rate<0.03825	Molaro_methylation	≤0.2	seq10067	seq10083	seq10088	seq10089	seq10146	seq10147	seq10155	seq10171	seq10174	seq10278	seq10377	seq10491	seq10544	seq10545	seq10570	seq10634	seq1069	seq10702	seq10742	seq10809	seq10817	seq10819	seq10820	seq10821	seq10836	seq10837	seq10838	seq10839	seq10846	seq10869	seq10942	seq10943	seq10953	seq10971	seq1100	seq1102	seq1103	seq11101	seq11106	seq11260	seq11265	seq11619	seq11894	seq11895	seq11896	seq11917
WGBS-H1-LM-coding-3'CGI	CpG→TpG/CpA substitution rate<0.03825	Molaro_methylation	≥0.8	seq20976	seq25720
WGBS-H1-LM-coding-3'CGI	CpG→TpG/CpA substitution rate ≥0.03825	Molaro_methylation	≤0.2	seq1101	seq14133	seq2045	seq6327	seq6328
WGBS-H1-LM-coding-3'CGI	CpG→TpG/CpA substitution rate ≥0.03825	Molaro_methylation	≥0.8	seq17132
WGBS-H1-LM-non-coding-3'CGI	CpG→TpG/CpA substitution rate<0.03825	BCMsample25783	≤0.2	seq10177	seq10375	seq10517	seq10518	seq11273	seq11800	seq11873	seq1243	seq1244	seq14340	seq14350	seq15101	seq15153	seq15351	seq15451	seq15734	seq15847	seq15933	seq16896	seq17220	seq17253	seq17991	seq1876	seq18948	seq19080	seq19081	seq19191	seq19351	seq1959	seq19855	seq19856	seq19857	seq2025	seq2026	seq22543	seq22856	seq23698	seq23715	seq23717	seq24392	seq24570	seq25501	seq26621	seq27207	seq27351	seq27821
WGBS-H1-LM-non-coding-3'CGI	CpG→TpG/CpA substitution rate<0.03825	BCMsample25783	≥0.8
WGBS-H1-LM-non-coding-3'CGI	CpG→TpG/CpA substitution rate ≥0.03825	BCMsample25783	≤0.2	seq6297
WGBS-H1-LM-non-coding-3'CGI	CpG→TpG/CpA substitution rate ≥0.03825	BCMsample25783	≥0.8
WGBS-H1-LM-non-coding-3'CGI	CpG→TpG/CpA substitution rate<0.03825	BCMsample25784	≤0.2	seq10177	seq10375	seq10517	seq10518	seq11273	seq11800	seq11873	seq1243	seq1244	seq14340	seq14350	seq15101	seq15153	seq15351	seq15451	seq15734	seq15847	seq15933	seq16896	seq17220	seq17991	seq1876	seq18948	seq19080	seq19081	seq19191	seq19351	seq1959	seq19855	seq19856	seq19857	seq2025	seq2026	seq22543	seq22856	seq23698	seq23715	seq23717	seq24392	seq24570	seq25501	seq26621	seq27207	seq27351	seq27821	seq3137
WGBS-H1-LM-non-coding-3'CGI	CpG→TpG/CpA substitution rate<0.03825	BCMsample25784	≥0.8
WGBS-H1-LM-non-coding-3'CGI	CpG→TpG/CpA substitution rate ≥0.03825	BCMsample25784	≤0.2	seq6297
WGBS-H1-LM-non-coding-3'CGI	CpG→TpG/CpA substitution rate ≥0.03825	BCMsample25784	≥0.8
WGBS-H1-LM-non-coding-3'CGI	CpG→TpG/CpA substitution rate<0.03825	Molaro_methylation	≤0.2	seq10177	seq10375	seq10517	seq10518	seq11273	seq11800	seq11873	seq1243	seq1244	seq14340	seq14350	seq15101	seq15153	seq15351	seq15451	seq15734	seq15847	seq15933	seq16896	seq17220	seq17253	seq17991	seq1876	seq18948	seq19080	seq19081	seq19191	seq19351	seq1959	seq19855	seq19856	seq19857	seq2025	seq2026	seq22543	seq22856	seq23698	seq23715	seq23717	seq24392	seq24570	seq25501	seq26621	seq27207	seq27351	seq27821
WGBS-H1-LM-non-coding-3'CGI	CpG→TpG/CpA substitution rate<0.03825	Molaro_methylation	≥0.8
WGBS-H1-LM-non-coding-3'CGI	CpG→TpG/CpA substitution rate ≥0.03825	Molaro_methylation	≤0.2	seq6297
WGBS-H1-LM-non-coding-3'CGI	CpG→TpG/CpA substitution rate ≥0.03825	Molaro_methylation	≥0.8
WGBS-H1-HM-coding-intragenic CGI	CpG→TpG/CpA substitution rate<0.03825	BCMsample25783	≤0.2	seq1001	seq10039	seq10143	seq10160	seq10163	seq10231	seq1032	seq10325	seq10409	seq10410	seq10460	seq1052	seq10585	seq10612	seq10613	seq10663	seq10664	seq10665	seq10670	seq10686	seq1071	seq10746	seq10780	seq10868	seq10875	seq1096	seq10963	seq10964	seq11017	seq11124	seq11170	seq11175	seq11176	seq11202	seq1138	seq11620	seq11633	seq11653	seq11669	seq11789	seq11790	seq11888	seq11925	seq11948	seq11957	seq11962
WGBS-H1-HM-coding-intragenic CGI	CpG→TpG/CpA substitution rate<0.03825	BCMsample25783	≥0.8	seq10019	seq10020	seq10027	seq10032	seq10034	seq10047	seq10144	seq10188	seq10254	seq10265	seq10489	seq10743	seq10800	seq10897	seq10917	seq10960	seq11026	seq11153	seq11158	seq11171	seq11251	seq11252	seq11256	seq11280	seq11282	seq11290	seq11293	seq11298	seq11301	seq11311	seq11312	seq11314	seq11316	seq11320	seq11322	seq11323	seq11327	seq11338	seq11340	seq11346	seq11355	seq11370	seq11381	seq11416	seq11418	seq11419
WGBS-H1-HM-coding-intragenic CGI	CpG→TpG/CpA substitution rate ≥0.03825	BCMsample25783	≤0.2	seq10954	seq11277	seq11364	seq11459	seq11700	seq11960	seq12185	seq12717	seq1289	seq13004	seq13194	seq13787	seq13798	seq13832	seq13916	seq14254	seq14708	seq14709	seq14719	seq14723	seq15899	seq16403	seq17109	seq17443	seq18264	seq18705	seq18876	seq1941	seq19834	seq20515	seq20585	seq21169	seq21593	seq21767	seq22147	seq22171	seq22681	seq2280	seq22807	seq22817	seq22868	seq22891	seq23097	seq23098	seq23344	seq23440
WGBS-H1-HM-coding-intragenic CGI	CpG→TpG/CpA substitution rate ≥0.03825	BCMsample25783	≥0.8	seq100	seq10017	seq1012	seq10128	seq10204	seq10620	seq10636	seq110	seq11109	seq11191	seq11236	seq11243	seq11255	seq11259	seq11285	seq11288	seq11289	seq11310	seq11313	seq11317	seq11319	seq11321	seq11324	seq11326	seq1133	seq11337	seq11339	seq11344	seq11345	seq11347	seq11354	seq11356	seq11365	seq11367	seq11368	seq11369	seq11387	seq11414	seq11415	seq11417	seq11431	seq11434	seq11437	seq11460	seq11474	seq11476
WGBS-H1-HM-coding-intragenic CGI	CpG→TpG/CpA substitution rate<0.03825	BCMsample25784	≤0.2	seq1001	seq10039	seq10143	seq10160	seq10163	seq10231	seq1032	seq10325	seq10409	seq10410	seq10460	seq1052	seq10585	seq10612	seq10613	seq10663	seq10664	seq10665	seq10670	seq10671	seq10686	seq1071	seq10746	seq10768	seq10780	seq10868	seq10875	seq1096	seq10963	seq10964	seq11017	seq11124	seq11170	seq11175	seq11176	seq11202	seq11253	seq1138	seq11620	seq11633	seq11653	seq11669	seq11790	seq11888	seq11925	seq11948
WGBS-H1-HM-coding-intragenic CGI	CpG→TpG/CpA substitution rate<0.03825	BCMsample25784	≥0.8	seq10019	seq10020	seq10027	seq10032	seq10034	seq10047	seq10144	seq10145	seq10188	seq10254	seq10265	seq10489	seq10743	seq10800	seq10897	seq10917	seq10960	seq11026	seq11153	seq11158	seq11171	seq11251	seq11252	seq11256	seq11280	seq11282	seq11293	seq11298	seq11301	seq11311	seq11312	seq11314	seq11316	seq11320	seq11322	seq11323	seq11327	seq11338	seq11340	seq11346	seq11355	seq11370	seq11381	seq11416	seq11418	seq11419
WGBS-H1-HM-coding-intragenic CGI	CpG→TpG/CpA substitution rate ≥0.03825	BCMsample25784	≤0.2	seq10954	seq11277	seq11459	seq11474	seq11700	seq11960	seq12185	seq12717	seq1289	seq13004	seq13194	seq13787	seq13798	seq13916	seq14254	seq14708	seq14709	seq14719	seq14723	seq15899	seq17443	seq18035	seq18264	seq18705	seq18876	seq1941	seq19834	seq20562	seq20585	seq21048	seq21169	seq21593	seq22147	seq22171	seq22807	seq22817	seq22868	seq22891	seq23097	seq23098	seq23502	seq2390	seq2426	seq2427	seq2429	seq24755
WGBS-H1-HM-coding-intragenic CGI	CpG→TpG/CpA substitution rate ≥0.03825	BCMsample25784	≥0.8	seq100	seq10017	seq1012	seq10128	seq10204	seq10620	seq10636	seq11109	seq11191	seq11236	seq11243	seq11255	seq11259	seq11285	seq11288	seq11289	seq11310	seq11313	seq11317	seq11319	seq11324	seq11326	seq1133	seq11337	seq11339	seq11344	seq11345	seq11347	seq11354	seq11356	seq11365	seq11367	seq11368	seq11369	seq11414	seq11415	seq11417	seq11431	seq11434	seq11437	seq11460	seq11476	seq11480	seq11489	seq11490	seq11491
WGBS-H1-HM-coding-intragenic CGI	CpG→TpG/CpA substitution rate<0.03825	Molaro_methylation	≤0.2	seq1001	seq10039	seq10143	seq10160	seq10163	seq10231	seq1032	seq10325	seq10409	seq10410	seq1052	seq10585	seq10612	seq10613	seq10663	seq10664	seq10665	seq10670	seq10671	seq10686	seq1071	seq10746	seq10768	seq10780	seq10868	seq10875	seq1096	seq10963	seq10964	seq11017	seq11124	seq11170	seq11175	seq11176	seq11202	seq1138	seq11620	seq11633	seq11653	seq11669	seq11790	seq11888	seq11925	seq11948	seq11957	seq11962
WGBS-H1-HM-coding-intragenic CGI	CpG→TpG/CpA substitution rate<0.03825	Molaro_methylation	≥0.8	seq10019	seq10020	seq10027	seq10032	seq10034	seq10047	seq10144	seq10188	seq10254	seq10265	seq10489	seq10743	seq10800	seq10897	seq10917	seq10960	seq11026	seq11153	seq11158	seq11171	seq11251	seq11252	seq11256	seq11280	seq11282	seq11290	seq11293	seq11298	seq11301	seq11311	seq11312	seq11316	seq11320	seq11322	seq11323	seq11327	seq11338	seq11340	seq11346	seq11355	seq11370	seq11381	seq11416	seq11418	seq11419	seq11428
WGBS-H1-HM-coding-intragenic CGI	CpG→TpG/CpA substitution rate ≥0.03825	Molaro_methylation	≤0.2	seq10954	seq11277	seq11459	seq11700	seq11960	seq12185	seq12717	seq1289	seq13194	seq13784	seq13787	seq13798	seq13916	seq14254	seq14708	seq14709	seq14719	seq14723	seq15899	seq17443	seq18264	seq18705	seq18876	seq1941	seq19711	seq19834	seq20585	seq21169	seq21593	seq21767	seq22147	seq22171	seq22681	seq22807	seq22817	seq22868	seq22891	seq23097	seq23098	seq23502	seq2390	seq2427	seq2429	seq24732	seq24755	seq24759
WGBS-H1-HM-coding-intragenic CGI	CpG→TpG/CpA substitution rate ≥0.03825	Molaro_methylation	≥0.8	seq100	seq10017	seq1012	seq10128	seq10204	seq10620	seq10636	seq110	seq11109	seq11191	seq11236	seq11243	seq11255	seq11259	seq11285	seq11288	seq11289	seq11310	seq11313	seq11317	seq11319	seq11321	seq11324	seq11326	seq1133	seq11337	seq11339	seq11344	seq11345	seq11347	seq11354	seq11356	seq11365	seq11367	seq11368	seq11369	seq11387	seq11414	seq11415	seq11417	seq11431	seq11434	seq11476	seq11480	seq11489	seq11490
WGBS-H1-HM-non-coding-intragenic CGI	CpG→TpG/CpA substitution rate<0.03825	BCMsample25783	≤0.2	seq10293	seq13046	seq17176	seq17250	seq17425	seq17692	seq17693	seq18150	seq19220	seq19248	seq19253	seq19765	seq19935	seq21096	seq21145	seq22627	seq22820	seq24132	seq2414	seq24523	seq24579	seq2536	seq2538	seq26131	seq26306	seq26327	seq26564	seq27809	seq3426	seq4674	seq488	seq507	seq6261	seq6262	seq7409	seq7410	seq7699	seq7720	seq9670
WGBS-H1-HM-non-coding-intragenic CGI	CpG→TpG/CpA substitution rate<0.03825	BCMsample25783	≥0.8	seq16996	seq20446	seq20447	seq22949	seq23114	seq23160	seq23162
WGBS-H1-HM-non-coding-intragenic CGI	CpG→TpG/CpA substitution rate ≥0.03825	BCMsample25783	≤0.2	seq17115	seq17177	seq17178	seq17179	seq19174	seq22828	seq24195	seq27371	seq27599
WGBS-H1-HM-non-coding-intragenic CGI	CpG→TpG/CpA substitution rate ≥0.03825	BCMsample25783	≥0.8	seq14767	seq16997	seq17027	seq18149	seq20449	seq22931	seq23021	seq23028	seq23043	seq23115	seq23117	seq23250	seq26302	seq297	seq8324
WGBS-H1-HM-non-coding-intragenic CGI	CpG→TpG/CpA substitution rate<0.03825	BCMsample25784	≤0.2	seq10293	seq13046	seq17176	seq17250	seq17425	seq17692	seq17693	seq18150	seq19220	seq19248	seq19253	seq19765	seq19935	seq21096	seq21145	seq22627	seq22820	seq24132	seq2414	seq24523	seq24579	seq2536	seq2538	seq26131	seq26306	seq26327	seq26564	seq27809	seq3426	seq4674	seq488	seq507	seq6261	seq6262	seq7409	seq7410	seq7581	seq7699	seq7720	seq9670
WGBS-H1-HM-non-coding-intragenic CGI	CpG→TpG/CpA substitution rate<0.03825	BCMsample25784	≥0.8	seq16996	seq20446	seq20447	seq22949	seq23114	seq23160	seq23161	seq23162
WGBS-H1-HM-non-coding-intragenic CGI	CpG→TpG/CpA substitution rate ≥0.03825	BCMsample25784	≤0.2	seq17115	seq17177	seq17178	seq17179	seq19174	seq22828	seq27371	seq27599	seq8324
WGBS-H1-HM-non-coding-intragenic CGI	CpG→TpG/CpA substitution rate ≥0.03825	BCMsample25784	≥0.8	seq12099	seq14767	seq16997	seq17027	seq18149	seq20445	seq20449	seq22931	seq23021	seq23028	seq23043	seq23115	seq23117	seq23196	seq23250	seq26302	seq297
WGBS-H1-HM-non-coding-intragenic CGI	CpG→TpG/CpA substitution rate<0.03825	Molaro_methylation	≤0.2	seq10293	seq13046	seq17176	seq17250	seq17425	seq17692	seq17693	seq18150	seq19220	seq19248	seq19253	seq19765	seq19935	seq20197	seq20446	seq21096	seq21145	seq21723	seq22627	seq22820	seq24132	seq2414	seq24523	seq24579	seq2536	seq2538	seq26131	seq26306	seq26327	seq26564	seq27809	seq3426	seq4674	seq488	seq507	seq6261	seq6262	seq7409	seq7410	seq7581	seq7699	seq7720	seq9670
WGBS-H1-HM-non-coding-intragenic CGI	CpG→TpG/CpA substitution rate<0.03825	Molaro_methylation	≥0.8	seq16996	seq20447	seq23160	seq23162
WGBS-H1-HM-non-coding-intragenic CGI	CpG→TpG/CpA substitution rate ≥0.03825	Molaro_methylation	≤0.2	seq17115	seq17177	seq17178	seq17179	seq19174	seq22828	seq24195	seq27371	seq27599
WGBS-H1-HM-non-coding-intragenic CGI	CpG→TpG/CpA substitution rate ≥0.03825	Molaro_methylation	≥0.8	seq12099	seq14767	seq17027	seq18149	seq20445	seq22931	seq23021	seq23028	seq23043	seq23115	seq23117	seq23196	seq23250	seq26302	seq297
WGBS-H1-LM-coding-intragenic CGI	CpG→TpG/CpA substitution rate<0.03825	BCMsample25783	≤0.2	seq10025	seq10100	seq10101	seq10164	seq10224	seq10268	seq10269	seq10270	seq10342	seq1036	seq10372	seq10406	seq10413	seq10484	seq10549	seq10550	seq10599	seq10605	seq10635	seq10703	seq10704	seq10706	seq10725	seq10736	seq10767	seq10781	seq10824	seq10863	seq10905	seq10965	seq10978	seq10994	seq11007	seq11016	seq11214	seq11254	seq11269	seq11278	seq11591	seq11628	seq11641	seq11732	seq11742	seq11768	seq11770	seq11798
WGBS-H1-LM-coding-intragenic CGI	CpG→TpG/CpA substitution rate<0.03825	BCMsample25783	≥0.8	seq12546	seq17606	seq23487	seq4161	seq423
WGBS-H1-LM-coding-intragenic CGI	CpG→TpG/CpA substitution rate ≥0.03825	BCMsample25783	≤0.2	seq11621	seq12475	seq12924	seq13442	seq16302	seq16651	seq17399	seq17949	seq1972	seq20062	seq20705	seq20999	seq21217	seq21377	seq22252	seq24786	seq25062	seq2628	seq2699	seq351	seq4036	seq4151	seq551
WGBS-H1-LM-coding-intragenic CGI	CpG→TpG/CpA substitution rate ≥0.03825	BCMsample25783	≥0.8	seq12474	seq12482
WGBS-H1-LM-coding-intragenic CGI	CpG→TpG/CpA substitution rate<0.03825	BCMsample25784	≤0.2	seq10025	seq10100	seq10101	seq10164	seq10224	seq10268	seq10269	seq10270	seq10342	seq1036	seq10372	seq10406	seq10413	seq10484	seq10549	seq10550	seq10599	seq10605	seq10635	seq10703	seq10704	seq10706	seq10725	seq10736	seq10767	seq10781	seq10824	seq10863	seq10905	seq10965	seq10978	seq10994	seq11007	seq11016	seq11214	seq11254	seq11278	seq11591	seq11628	seq11641	seq11732	seq11742	seq11768	seq11770	seq11798	seq11835
WGBS-H1-LM-coding-intragenic CGI	CpG→TpG/CpA substitution rate<0.03825	BCMsample25784	≥0.8	seq12546	seq16525	seq26357	seq4161	seq423
WGBS-H1-LM-coding-intragenic CGI	CpG→TpG/CpA substitution rate ≥0.03825	BCMsample25784	≤0.2	seq11621	seq12475	seq12924	seq13442	seq16302	seq16651	seq17399	seq17949	seq1972	seq20062	seq20705	seq20999	seq21217	seq21377	seq22252	seq24786	seq25062	seq2628	seq2699	seq351	seq4036	seq4151	seq551
WGBS-H1-LM-coding-intragenic CGI	CpG→TpG/CpA substitution rate ≥0.03825	BCMsample25784	≥0.8	seq12482
WGBS-H1-LM-coding-intragenic CGI	CpG→TpG/CpA substitution rate<0.03825	Molaro_methylation	≤0.2	seq10025	seq10100	seq10101	seq10164	seq10224	seq10268	seq10269	seq10270	seq10342	seq1036	seq10372	seq10406	seq10413	seq10484	seq10549	seq10550	seq10599	seq10605	seq10635	seq10703	seq10704	seq10706	seq10725	seq10736	seq10767	seq10781	seq10824	seq10863	seq10905	seq10965	seq10978	seq10994	seq11007	seq11016	seq11214	seq11254	seq11269	seq11278	seq11591	seq11628	seq11641	seq11732	seq11742	seq11768	seq11770	seq11798
WGBS-H1-LM-coding-intragenic CGI	CpG→TpG/CpA substitution rate<0.03825	Molaro_methylation	≥0.8	seq4161	seq423
WGBS-H1-LM-coding-intragenic CGI	CpG→TpG/CpA substitution rate ≥0.03825	Molaro_methylation	≤0.2	seq11621	seq12475	seq12924	seq13442	seq16302	seq16651	seq17399	seq17949	seq1972	seq20062	seq20705	seq20999	seq21217	seq21377	seq22252	seq24786	seq25062	seq2628	seq2699	seq351	seq4036	seq4151	seq551
WGBS-H1-LM-coding-intragenic CGI	CpG→TpG/CpA substitution rate ≥0.03825	Molaro_methylation	≥0.8	seq12474
WGBS-H1-LM-non-coding-intragenic CGI	CpG→TpG/CpA substitution rate<0.03825	BCMsample25783	≤0.2	seq10566	seq11090	seq11132	seq1176	seq1177	seq1178	seq1345	seq13464	seq14765	seq15039	seq15114	seq15118	seq15407	seq1562	seq15739	seq16040	seq16483	seq1686	seq17116	seq18358	seq18852	seq18988	seq19173	seq19190	seq19251	seq19254	seq19343	seq19683	seq19934	seq20353	seq20960	seq21142	seq21143	seq21144	seq21425	seq21426	seq21427	seq21736	seq21753	seq21766	seq21779	seq22415	seq22542	seq24079	seq24184	seq24194
WGBS-H1-LM-non-coding-intragenic CGI	CpG→TpG/CpA substitution rate<0.03825	BCMsample25783	≥0.8
WGBS-H1-LM-non-coding-intragenic CGI	CpG→TpG/CpA substitution rate ≥0.03825	BCMsample25783	≤0.2	seq10178	seq13754	seq14404	seq1567	seq21517	seq21975	seq22297	seq25374	seq4170	seq6527
WGBS-H1-LM-non-coding-intragenic CGI	CpG→TpG/CpA substitution rate ≥0.03825	BCMsample25783	≥0.8
WGBS-H1-LM-non-coding-intragenic CGI	CpG→TpG/CpA substitution rate<0.03825	BCMsample25784	≤0.2	seq10566	seq11090	seq11132	seq1176	seq1177	seq1178	seq1345	seq13464	seq14765	seq15039	seq15114	seq15118	seq15407	seq1562	seq16040	seq16483	seq1686	seq17116	seq18358	seq18852	seq18988	seq19173	seq19190	seq19251	seq19254	seq19343	seq19683	seq19934	seq20353	seq20960	seq21142	seq21143	seq21144	seq21425	seq21426	seq21427	seq21736	seq21753	seq21766	seq21779	seq22415	seq22542	seq24079	seq24184	seq24194	seq24433
WGBS-H1-LM-non-coding-intragenic CGI	CpG→TpG/CpA substitution rate<0.03825	BCMsample25784	≥0.8
WGBS-H1-LM-non-coding-intragenic CGI	CpG→TpG/CpA substitution rate ≥0.03825	BCMsample25784	≤0.2	seq10178	seq13754	seq14404	seq1567	seq21517	seq21975	seq22297	seq4170	seq6527
WGBS-H1-LM-non-coding-intragenic CGI	CpG→TpG/CpA substitution rate ≥0.03825	BCMsample25784	≥0.8
WGBS-H1-LM-non-coding-intragenic CGI	CpG→TpG/CpA substitution rate<0.03825	Molaro_methylation	≤0.2	seq10566	seq11090	seq11132	seq1176	seq1177	seq1178	seq1345	seq13464	seq14765	seq15039	seq15114	seq15118	seq15407	seq1562	seq15739	seq16040	seq16483	seq1686	seq17116	seq18358	seq18852	seq18988	seq19173	seq19190	seq19251	seq19254	seq19343	seq19683	seq19934	seq20353	seq20960	seq21142	seq21143	seq21144	seq21425	seq21426	seq21427	seq21736	seq21753	seq21766	seq21779	seq22415	seq22542	seq24079	seq24184	seq24194
WGBS-H1-LM-non-coding-intragenic CGI	CpG→TpG/CpA substitution rate<0.03825	Molaro_methylation	≥0.8
WGBS-H1-LM-non-coding-intragenic CGI	CpG→TpG/CpA substitution rate ≥0.03825	Molaro_methylation	≤0.2	seq10178	seq13754	seq14404	seq1567	seq21517	seq21975	seq22297	seq25374	seq4170	seq6527
WGBS-H1-LM-non-coding-intragenic CGI	CpG→TpG/CpA substitution rate ≥0.03825	Molaro_methylation	≥0.8
WGBS-H1-HM-intergenic CGI	CpG→TpG/CpA substitution rate<0.03825	BCMsample25783	≤0.2	seq10015	seq10232	seq10262	seq10326	seq10336	seq10359	seq10362	seq10363	seq10480	seq10632	seq10763	seq10798	seq10921	seq10937	seq10940	seq11011	seq11012	seq11134	seq11216	seq11219	seq11376	seq11664	seq11665	seq11695	seq11698	seq11713	seq11714	seq11715	seq11717	seq11718	seq11730	seq11763	seq11814	seq11856	seq11902	seq11919	seq11928	seq11945	seq11953	seq11967	seq11971	seq11972	seq11973	seq11975	seq11976	seq11978
WGBS-H1-HM-intergenic CGI	CpG→TpG/CpA substitution rate<0.03825	BCMsample25783	≥0.8	seq1092	seq11272	seq11454	seq11520	seq12055	seq12074	seq12076	seq12116	seq12354	seq13523	seq145	seq14797	seq14850	seq15001	seq157	seq16258	seq16261	seq16588	seq16840	seq16945	seq16977	seq17035	seq17376	seq17377	seq17378	seq17397	seq17420	seq17434	seq17438	seq17598	seq17760	seq17761	seq18099	seq18134	seq18140	seq195	seq19502	seq19509	seq19545	seq19548	seq196	seq19647	seq20614	seq20615	seq20888	seq21200
WGBS-H1-HM-intergenic CGI	CpG→TpG/CpA substitution rate ≥0.03825	BCMsample25783	≤0.2	seq10356	seq10360	seq10361	seq10451	seq10931	seq11716	seq11855	seq1190	seq11933	seq11937	seq11968	seq11977	seq11979	seq11984	seq11986	seq11989	seq11992	seq11998	seq12078	seq12190	seq12677	seq1322	seq13463	seq14410	seq14411	seq14447	seq14691	seq14692	seq14752	seq14753	seq14768	seq1481	seq15428	seq15433	seq15598	seq15599	seq15700	seq15756	seq15988	seq16239	seq16260	seq16268	seq16815	seq16929	seq17162	seq17163
WGBS-H1-HM-intergenic CGI	CpG→TpG/CpA substitution rate ≥0.03825	BCMsample25783	≥0.8	seq11210	seq11237	seq11271	seq11457	seq11483	seq11517	seq11518	seq11519	seq11539	seq11581	seq11582	seq11583	seq11584	seq11585	seq11586	seq11587	seq11588	seq11589	seq11590	seq11954	seq11974	seq11981	seq11988	seq11991	seq11995	seq11999	seq12075	seq12079	seq12082	seq12085	seq12168	seq12191	seq12285	seq12287	seq12383	seq12413	seq13189	seq14727	seq15	seq16236	seq16257	seq16269	seq16319	seq16963	seq16990	seq17032
WGBS-H1-HM-intergenic CGI	CpG→TpG/CpA substitution rate<0.03825	BCMsample25784	≤0.2	seq10015	seq10262	seq10326	seq10336	seq10359	seq10362	seq10363	seq10480	seq10632	seq10763	seq10772	seq10798	seq10921	seq10937	seq10940	seq11011	seq11012	seq11134	seq11219	seq11376	seq11665	seq11695	seq11698	seq11713	seq11714	seq11715	seq11717	seq11718	seq11730	seq11763	seq11814	seq11856	seq11902	seq11919	seq11928	seq11945	seq11953	seq11967	seq11971	seq11972	seq11973	seq11975	seq11976	seq11978	seq11990	seq11994
WGBS-H1-HM-intergenic CGI	CpG→TpG/CpA substitution rate<0.03825	BCMsample25784	≥0.8	seq1092	seq11272	seq11454	seq11520	seq11664	seq12055	seq12074	seq12076	seq12116	seq13523	seq145	seq14797	seq14850	seq15001	seq15026	seq15651	seq157	seq16261	seq16588	seq16840	seq16945	seq16977	seq17035	seq17365	seq17377	seq17397	seq17420	seq17434	seq17438	seq17598	seq17760	seq17761	seq18003	seq18099	seq18134	seq18140	seq19422	seq195	seq19502	seq19509	seq19545	seq19548	seq196	seq19647	seq20614	seq20615
WGBS-H1-HM-intergenic CGI	CpG→TpG/CpA substitution rate ≥0.03825	BCMsample25784	≤0.2	seq10356	seq10360	seq10361	seq10451	seq10931	seq11716	seq11855	seq1190	seq11933	seq11937	seq11954	seq11968	seq11970	seq11977	seq11979	seq11984	seq11986	seq11989	seq11992	seq11998	seq12078	seq12190	seq12290	seq12677	seq1322	seq13463	seq14410	seq14411	seq14447	seq14691	seq14692	seq14752	seq14753	seq14754	seq14760	seq14768	seq1481	seq15428	seq15433	seq15598	seq15599	seq15700	seq15756	seq15988	seq16239	seq16260
WGBS-H1-HM-intergenic CGI	CpG→TpG/CpA substitution rate ≥0.03825	BCMsample25784	≥0.8	seq11210	seq11237	seq11271	seq11439	seq11457	seq11483	seq11517	seq11518	seq11519	seq11539	seq11581	seq11582	seq11583	seq11584	seq11586	seq11587	seq11588	seq11589	seq11590	seq11974	seq11981	seq11988	seq11991	seq12075	seq12079	seq12082	seq12085	seq12168	seq12285	seq12287	seq12383	seq12413	seq13189	seq14727	seq15	seq15234	seq16236	seq16255	seq16257	seq16269	seq16319	seq16963	seq16990	seq16991	seq17032	seq17090
WGBS-H1-HM-intergenic CGI	CpG→TpG/CpA substitution rate<0.03825	Molaro_methylation	≤0.2	seq10015	seq10232	seq10262	seq10326	seq10336	seq10359	seq10362	seq10363	seq10480	seq10632	seq10763	seq10772	seq10798	seq10921	seq10937	seq10940	seq11011	seq11012	seq11134	seq11216	seq11219	seq11376	seq11665	seq11695	seq11698	seq11713	seq11714	seq11715	seq11717	seq11718	seq11730	seq11763	seq11814	seq11856	seq11902	seq11919	seq11928	seq11945	seq11953	seq11967	seq11971	seq11972	seq11973	seq11975	seq11976	seq11978
WGBS-H1-HM-intergenic CGI	CpG→TpG/CpA substitution rate<0.03825	Molaro_methylation	≥0.8	seq1092	seq11272	seq11454	seq11520	seq12055	seq12074	seq12076	seq12116	seq13523	seq145	seq14797	seq14850	seq15001	seq157	seq16261	seq16266	seq16588	seq16840	seq16945	seq16977	seq17035	seq17365	seq17376	seq17377	seq17378	seq17397	seq17420	seq17434	seq17438	seq17598	seq17760	seq17761	seq18099	seq195	seq19502	seq19545	seq19548	seq196	seq19647	seq20614	seq21200	seq21652	seq22852	seq22874	seq22880	seq22927
WGBS-H1-HM-intergenic CGI	CpG→TpG/CpA substitution rate ≥0.03825	Molaro_methylation	≤0.2	seq10356	seq10360	seq10361	seq10451	seq10931	seq11716	seq11855	seq1190	seq11933	seq11937	seq11954	seq11968	seq11970	seq11977	seq11979	seq11984	seq11986	seq11989	seq11992	seq11998	seq12078	seq12190	seq12290	seq12677	seq1322	seq13463	seq14410	seq14411	seq14447	seq14692	seq14752	seq14753	seq14760	seq14768	seq1481	seq15433	seq15598	seq15599	seq15700	seq15756	seq15988	seq16239	seq16260	seq16268	seq16929	seq17166
WGBS-H1-HM-intergenic CGI	CpG→TpG/CpA substitution rate ≥0.03825	Molaro_methylation	≥0.8	seq11210	seq11237	seq11271	seq11439	seq11457	seq11483	seq11517	seq11518	seq11519	seq11539	seq11581	seq11582	seq11583	seq11585	seq11586	seq11587	seq11588	seq11589	seq11590	seq11974	seq11981	seq11988	seq11991	seq11995	seq12075	seq12079	seq12082	seq12168	seq12191	seq12285	seq12287	seq12383	seq12413	seq13189	seq14727	seq15	seq16236	seq16257	seq16319	seq16963	seq16990	seq16991	seq17032	seq17090	seq17298	seq17329
WGBS-H1-LM-intergenic CGI	CpG→TpG/CpA substitution rate<0.03825	BCMsample25783	≤0.2	seq10012	seq10014	seq10158	seq10194	seq10241	seq10242	seq10245	seq10248	seq10321	seq10339	seq10352	seq10353	seq10354	seq10367	seq10368	seq10370	seq1044	seq10441	seq10446	seq10447	seq10448	seq10483	seq10485	seq10506	seq10512	seq10513	seq10514	seq10516	seq10539	seq10540	seq10552	seq10575	seq10576	seq10579	seq10587	seq10615	seq10616	seq1063	seq10633	seq1064	seq10650	seq1066	seq1067	seq1068	seq10684	seq10692
WGBS-H1-LM-intergenic CGI	CpG→TpG/CpA substitution rate<0.03825	BCMsample25783	≥0.8	seq18257	seq21198	seq23363
WGBS-H1-LM-intergenic CGI	CpG→TpG/CpA substitution rate ≥0.03825	BCMsample25783	≤0.2	seq10617	seq10685	seq10877	seq1147	seq11876	seq14054	seq14835	seq14987	seq15093	seq17718	seq17746	seq17851	seq18756	seq18793	seq19292	seq19803	seq20347	seq20379	seq21342	seq21498	seq21504	seq21770	seq21921	seq21989	seq22227	seq2244	seq22489	seq22491	seq22617	seq22832	seq23678	seq23753	seq24107	seq24643	seq24972	seq25099	seq25101	seq26363	seq26556	seq26873	seq3281	seq3282	seq3333	seq4090	seq5558	seq5806
WGBS-H1-LM-intergenic CGI	CpG→TpG/CpA substitution rate ≥0.03825	BCMsample25783	≥0.8	seq7503
WGBS-H1-LM-intergenic CGI	CpG→TpG/CpA substitution rate<0.03825	BCMsample25784	≤0.2	seq10012	seq10014	seq10158	seq10194	seq10241	seq10242	seq10245	seq10248	seq10321	seq10339	seq10352	seq10353	seq10354	seq10367	seq10368	seq10370	seq1044	seq10441	seq10446	seq10447	seq10448	seq10483	seq10485	seq10506	seq10512	seq10513	seq10514	seq10516	seq10539	seq10540	seq10552	seq10575	seq10576	seq10579	seq10587	seq10615	seq10616	seq1063	seq10633	seq1064	seq10650	seq1066	seq1067	seq1068	seq10684	seq10692
WGBS-H1-LM-intergenic CGI	CpG→TpG/CpA substitution rate<0.03825	BCMsample25784	≥0.8	seq11890	seq9695
WGBS-H1-LM-intergenic CGI	CpG→TpG/CpA substitution rate ≥0.03825	BCMsample25784	≤0.2	seq10617	seq10685	seq10877	seq1147	seq11876	seq14054	seq14835	seq14987	seq15093	seq17718	seq17746	seq17851	seq18756	seq18793	seq19292	seq19803	seq20347	seq20379	seq21498	seq21504	seq21770	seq21921	seq21989	seq22227	seq2244	seq22489	seq22491	seq22617	seq22832	seq23678	seq23753	seq24107	seq24643	seq24972	seq25099	seq25101	seq26363	seq26556	seq26873	seq3281	seq3282	seq3333	seq4090	seq5558	seq5806	seq5846
WGBS-H1-LM-intergenic CGI	CpG→TpG/CpA substitution rate ≥0.03825	BCMsample25784	≥0.8	seq18261	seq19010	seq7503
WGBS-H1-LM-intergenic CGI	CpG→TpG/CpA substitution rate<0.03825	Molaro_methylation	≤0.2	seq10012	seq10014	seq10158	seq10194	seq10241	seq10242	seq10245	seq10248	seq10321	seq10339	seq10352	seq10353	seq10354	seq10367	seq10368	seq10370	seq1044	seq10441	seq10446	seq10447	seq10448	seq10483	seq10485	seq10506	seq10512	seq10513	seq10514	seq10516	seq10539	seq10540	seq10552	seq10575	seq10576	seq10579	seq10587	seq10615	seq10616	seq1063	seq10633	seq1064	seq10650	seq1066	seq1067	seq1068	seq10684	seq10692
WGBS-H1-LM-intergenic CGI	CpG→TpG/CpA substitution rate<0.03825	Molaro_methylation	≥0.8
WGBS-H1-LM-intergenic CGI	CpG→TpG/CpA substitution rate ≥0.03825	Molaro_methylation	≤0.2	seq10617	seq10685	seq1147	seq11876	seq14054	seq14835	seq14987	seq15093	seq17718	seq17746	seq17851	seq18756	seq18793	seq19292	seq19412	seq19803	seq20347	seq20379	seq21342	seq21498	seq21504	seq21770	seq21921	seq21989	seq22227	seq2244	seq22489	seq22491	seq22617	seq22832	seq23678	seq23753	seq24107	seq24643	seq24972	seq25099	seq25101	seq26363	seq26556	seq26873	seq3281	seq3282	seq3333	seq4090	seq5558	seq5806
WGBS-H1-LM-intergenic CGI	CpG→TpG/CpA substitution rate ≥0.03825	Molaro_methylation	≥0.8
WGBS-IMR90-WG-HM-coding-5'CGI	CpG→TpG/CpA substitution rate<0.03825	BCMsample25783	≤0.2	seq10006	seq10016	seq10150	seq10283	seq10357	seq1038	seq10688	seq10712	seq10795	seq10818	seq10832	seq11018	seq11186	seq1140	seq1141	seq11451	seq11604	seq11622	seq11637	seq11678	seq12003	seq12242	seq12243	seq12248	seq1226	seq1233	seq12389	seq12487	seq1250	seq12547	seq12571	seq12815	seq12822	seq12945	seq12952	seq12959	seq12971	seq13132	seq1329	seq13480	seq13508	seq13514	seq13575	seq13753	seq1379	seq13970
WGBS-IMR90-WG-HM-coding-5'CGI	CpG→TpG/CpA substitution rate<0.03825	BCMsample25783	≥0.8	seq1000	seq10005	seq1010	seq1011	seq10255	seq10350	seq10525	seq10912	seq11027	seq11063	seq11095	seq11097	seq11213	seq11233	seq11235	seq11425	seq11436	seq11447	seq11839	seq11942	seq12203	seq12240	seq12338	seq12345	seq12415	seq12430	seq12450	seq12526	seq12529	seq12574	seq12591	seq12610	seq12617	seq12754	seq12757	seq12759	seq12767	seq12843	seq12873	seq12874	seq12875	seq12993	seq13144	seq13149	seq13206	seq13251
WGBS-IMR90-WG-HM-coding-5'CGI	CpG→TpG/CpA substitution rate ≥0.03825	BCMsample25783	≤0.2	seq10257	seq11707	seq11823	seq12237	seq12484	seq12857	seq13084	seq1326	seq14170	seq14538	seq14802	seq15108	seq15371	seq15648	seq16179	seq16911	seq17164	seq17998	seq17999	seq18550	seq19688	seq20587	seq21056	seq21912	seq2228	seq22803	seq22863	seq23173	seq23300	seq23862	seq23877	seq24342	seq25232	seq26880	seq27959	seq3054	seq4356	seq6863	seq8797
WGBS-IMR90-WG-HM-coding-5'CGI	CpG→TpG/CpA substitution rate ≥0.03825	BCMsample25783	≥0.8	seq10123	seq11155	seq11302	seq11335	seq11342	seq11432	seq11466	seq11503	seq11504	seq11533	seq12166	seq12249	seq12372	seq12435	seq12504	seq12527	seq12536	seq12537	seq12616	seq12730	seq12758	seq12931	seq13246	seq13254	seq13343	seq13408	seq13518	seq13805	seq14158	seq14166	seq14259	seq144	seq14501	seq14675	seq16173	seq16220	seq16250	seq16306	seq17079	seq17085	seq17086	seq17256	seq17335	seq17386	seq17473	seq17474
WGBS-IMR90-WG-HM-coding-5'CGI	CpG→TpG/CpA substitution rate<0.03825	BCMsample25784	≤0.2	seq10006	seq10016	seq10150	seq10283	seq10357	seq1038	seq10712	seq10795	seq10832	seq11018	seq11186	seq1140	seq1141	seq11451	seq11604	seq11622	seq11637	seq11678	seq12003	seq12242	seq12243	seq12248	seq1226	seq1233	seq12389	seq12460	seq12487	seq1250	seq12547	seq12571	seq12815	seq12822	seq12945	seq12952	seq12959	seq12971	seq13132	seq1329	seq13480	seq13508	seq13514	seq13575	seq13753	seq1379	seq13989	seq14005
WGBS-IMR90-WG-HM-coding-5'CGI	CpG→TpG/CpA substitution rate<0.03825	BCMsample25784	≥0.8	seq1000	seq10005	seq1010	seq1011	seq10255	seq10525	seq10912	seq11027	seq11063	seq11095	seq11097	seq11233	seq11235	seq11425	seq11436	seq11447	seq11646	seq11839	seq11942	seq12188	seq12203	seq12240	seq12338	seq12345	seq12415	seq12430	seq12450	seq12526	seq12529	seq12574	seq12591	seq12610	seq12617	seq12754	seq12757	seq12759	seq12767	seq12843	seq12873	seq12874	seq12993	seq13144	seq13149	seq13206	seq13251	seq13404
WGBS-IMR90-WG-HM-coding-5'CGI	CpG→TpG/CpA substitution rate ≥0.03825	BCMsample25784	≤0.2	seq10257	seq11823	seq12237	seq12484	seq12857	seq13084	seq1326	seq14170	seq14538	seq14802	seq15108	seq15371	seq15648	seq16179	seq16911	seq17164	seq17998	seq17999	seq18550	seq19688	seq20587	seq21056	seq21912	seq2228	seq22803	seq22863	seq23300	seq23862	seq23877	seq23999	seq24342	seq25232	seq26880	seq27959	seq3054	seq4356	seq6863	seq8797
WGBS-IMR90-WG-HM-coding-5'CGI	CpG→TpG/CpA substitution rate ≥0.03825	BCMsample25784	≥0.8	seq10123	seq11155	seq11302	seq11335	seq11342	seq11432	seq11466	seq11503	seq11504	seq11533	seq12166	seq12249	seq12372	seq12435	seq12504	seq12527	seq12536	seq12616	seq12730	seq12758	seq12931	seq13246	seq13254	seq13343	seq13408	seq13518	seq13805	seq14158	seq14166	seq14259	seq144	seq14501	seq14675	seq16173	seq16220	seq16250	seq16306	seq17079	seq17085	seq17086	seq17335	seq17386	seq17473	seq17474	seq17566	seq17853
WGBS-IMR90-WG-HM-coding-5'CGI	CpG→TpG/CpA substitution rate<0.03825	Molaro_methylation	≤0.2	seq10006	seq10016	seq10150	seq10283	seq10357	seq1038	seq10712	seq10832	seq11018	seq11186	seq1134	seq1140	seq1141	seq11451	seq11604	seq11622	seq11637	seq11678	seq11821	seq12003	seq12242	seq12243	seq12248	seq1226	seq1233	seq12389	seq12487	seq1250	seq12547	seq12571	seq12815	seq12822	seq12945	seq12952	seq12959	seq12971	seq13132	seq1329	seq13480	seq13508	seq13514	seq13575	seq13753	seq1379	seq13989	seq14005
WGBS-IMR90-WG-HM-coding-5'CGI	CpG→TpG/CpA substitution rate<0.03825	Molaro_methylation	≥0.8	seq1000	seq10005	seq1010	seq1011	seq10255	seq10350	seq10525	seq10912	seq11027	seq11063	seq11095	seq11097	seq11213	seq11233	seq11235	seq11425	seq11436	seq11447	seq11839	seq11942	seq12188	seq12203	seq12338	seq12345	seq12415	seq12430	seq12450	seq12526	seq12529	seq12574	seq12591	seq12610	seq12617	seq12754	seq12767	seq12843	seq12873	seq12874	seq12993	seq13144	seq13149	seq13206	seq13251	seq13290	seq13404	seq13424
WGBS-IMR90-WG-HM-coding-5'CGI	CpG→TpG/CpA substitution rate ≥0.03825	Molaro_methylation	≤0.2	seq10257	seq11707	seq11823	seq12237	seq12484	seq13084	seq1326	seq14170	seq14538	seq15108	seq15371	seq15648	seq16179	seq16911	seq17164	seq17998	seq17999	seq18550	seq19688	seq20587	seq21056	seq21912	seq2228	seq22803	seq22863	seq23300	seq23862	seq23877	seq24342	seq25232	seq26880	seq27959	seq3054	seq4356	seq6863	seq8797
WGBS-IMR90-WG-HM-coding-5'CGI	CpG→TpG/CpA substitution rate ≥0.03825	Molaro_methylation	≥0.8	seq10123	seq11155	seq11302	seq11335	seq11342	seq11432	seq11466	seq11503	seq11504	seq11533	seq12166	seq12249	seq12372	seq12435	seq12504	seq12527	seq12536	seq12537	seq12616	seq12730	seq12931	seq13246	seq13254	seq13343	seq13408	seq13518	seq13805	seq14158	seq14166	seq14259	seq144	seq14501	seq14675	seq16173	seq16220	seq16250	seq16306	seq17079	seq17085	seq17086	seq17256	seq17335	seq17386	seq17473	seq17474	seq17566
WGBS-IMR90-WG-HM-non-coding-5'CGI	CpG→TpG/CpA substitution rate<0.03825	BCMsample25783	≤0.2	seq11803	seq14922	seq15496	seq16138	seq16686	seq17485	seq18118	seq18760	seq18820	seq18881	seq1977	seq19829	seq19943	seq20489	seq20631	seq20972	seq23689	seq24004	seq24483	seq24577	seq24606	seq2505	seq25253	seq25271	seq25599	seq2583	seq27311	seq3841	seq4257	seq6070	seq6071	seq6099	seq6100	seq6171	seq6403	seq6587	seq6686	seq7065	seq7411	seq7412	seq7745	seq8379	seq9130	seq9132	seq9137	seq9558
WGBS-IMR90-WG-HM-non-coding-5'CGI	CpG→TpG/CpA substitution rate<0.03825	BCMsample25783	≥0.8	seq10304	seq11246	seq11274	seq11429	seq11430	seq11443	seq11946	seq12093	seq12294	seq12431	seq12879	seq12935	seq12974	seq13209	seq13331	seq16235	seq17123	seq17292	seq17429	seq17483	seq19632	seq19634	seq19635	seq23381	seq23395	seq23495	seq23829	seq24215	seq24562	seq25585	seq25722	seq26283	seq26359	seq26899	seq27002	seq27091	seq3789	seq6096	seq668	seq6696	seq6793	seq7385	seq8519	seq9331	seq9607	seq9692
WGBS-IMR90-WG-HM-non-coding-5'CGI	CpG→TpG/CpA substitution rate ≥0.03825	BCMsample25783	≤0.2	seq17293	seq20692	seq24550	seq6363	seq6502	seq7957	seq8372
WGBS-IMR90-WG-HM-non-coding-5'CGI	CpG→TpG/CpA substitution rate ≥0.03825	BCMsample25783	≥0.8	seq108	seq11444	seq12091	seq12092	seq12298	seq12301	seq12347	seq12461	seq12534	seq12535	seq12621	seq14853	seq16156	seq16324	seq16942	seq16994	seq16999	seq17042	seq17479	seq17482	seq17484	seq18049	seq18085	seq19528	seq19529	seq22806	seq22913	seq23044	seq23087	seq23412	seq24214	seq24787	seq25863	seq26752	seq26933	seq3452	seq547	seq8138	seq8493	seq9758	seq9785	seq9868	seq9893
WGBS-IMR90-WG-HM-non-coding-5'CGI	CpG→TpG/CpA substitution rate<0.03825	BCMsample25784	≤0.2	seq10304	seq14922	seq15496	seq16686	seq17485	seq18118	seq18760	seq18820	seq18881	seq1977	seq19943	seq20489	seq20631	seq20798	seq20972	seq23689	seq24004	seq24483	seq24577	seq24606	seq2505	seq25253	seq25271	seq25599	seq2583	seq27311	seq3841	seq4257	seq6070	seq6099	seq6100	seq6171	seq6403	seq6587	seq6686	seq7065	seq7411	seq7412	seq7745	seq8379	seq9130	seq9132	seq9137	seq9558	seq9840
WGBS-IMR90-WG-HM-non-coding-5'CGI	CpG→TpG/CpA substitution rate<0.03825	BCMsample25784	≥0.8	seq11246	seq11274	seq11429	seq11430	seq11443	seq11946	seq12093	seq12294	seq12431	seq12879	seq12935	seq12974	seq13209	seq13331	seq16235	seq17123	seq17292	seq17429	seq17483	seq19632	seq19634	seq19635	seq23045	seq23381	seq23395	seq23495	seq23829	seq24215	seq24562	seq25585	seq25722	seq26283	seq26359	seq26899	seq27002	seq27091	seq3789	seq4841	seq5719	seq6096	seq668	seq6696	seq6793	seq7385	seq8519	seq8658
WGBS-IMR90-WG-HM-non-coding-5'CGI	CpG→TpG/CpA substitution rate ≥0.03825	BCMsample25784	≤0.2	seq17293	seq17477	seq20692	seq24550	seq2535	seq6363	seq6502	seq7957	seq8372
WGBS-IMR90-WG-HM-non-coding-5'CGI	CpG→TpG/CpA substitution rate ≥0.03825	BCMsample25784	≥0.8	seq108	seq11444	seq12091	seq12092	seq12298	seq12301	seq12461	seq12534	seq12535	seq12621	seq14853	seq16156	seq16324	seq16942	seq16994	seq16999	seq17042	seq17479	seq17482	seq17484	seq18049	seq18085	seq19528	seq19529	seq22806	seq22913	seq23044	seq23087	seq23412	seq24214	seq24787	seq25717	seq25863	seq26752	seq26933	seq3452	seq3690	seq547	seq8138	seq8493	seq9758	seq9785	seq9868	seq9893
WGBS-IMR90-WG-HM-non-coding-5'CGI	CpG→TpG/CpA substitution rate<0.03825	Molaro_methylation	≤0.2	seq11803	seq14922	seq15496	seq16686	seq17485	seq18118	seq18760	seq18820	seq18881	seq1977	seq19829	seq19943	seq20489	seq20631	seq20972	seq23689	seq24004	seq24483	seq24577	seq24606	seq2505	seq25253	seq25271	seq25599	seq2583	seq27311	seq3841	seq4257	seq6070	seq6071	seq6099	seq6100	seq6171	seq6403	seq6587	seq6686	seq7065	seq7411	seq7412	seq7745	seq9130	seq9132	seq9137	seq9558	seq9840
WGBS-IMR90-WG-HM-non-coding-5'CGI	CpG→TpG/CpA substitution rate<0.03825	Molaro_methylation	≥0.8	seq11246	seq11274	seq11429	seq11430	seq11443	seq11946	seq12093	seq12294	seq12431	seq12879	seq12935	seq12974	seq13209	seq13331	seq16235	seq17292	seq17429	seq17483	seq19634	seq19635	seq23045	seq23381	seq23395	seq23829	seq24215	seq24562	seq25585	seq25722	seq26283	seq26340	seq26359	seq26899	seq27002	seq27091	seq3789	seq4841	seq6096	seq668	seq6696	seq6793	seq7385	seq8519	seq8658	seq9331	seq9607	seq9692
WGBS-IMR90-WG-HM-non-coding-5'CGI	CpG→TpG/CpA substitution rate ≥0.03825	Molaro_methylation	≤0.2	seq17293	seq17477	seq20523	seq20692	seq24550	seq2535	seq6363	seq6502	seq7957
WGBS-IMR90-WG-HM-non-coding-5'CGI	CpG→TpG/CpA substitution rate ≥0.03825	Molaro_methylation	≥0.8	seq11444	seq12091	seq12298	seq12301	seq12347	seq12461	seq12534	seq12535	seq12621	seq14853	seq16324	seq16942	seq16994	seq16999	seq17042	seq17479	seq17482	seq17484	seq18049	seq18085	seq19528	seq19529	seq22806	seq22913	seq23044	seq23087	seq23412	seq24214	seq24787	seq25717	seq25863	seq25864	seq26752	seq26933	seq3452	seq8138	seq8493	seq9758	seq9868	seq9893
WGBS-IMR90-WG-LM-coding-5'CGI	CpG→TpG/CpA substitution rate<0.03825	BCMsample25783	≤0.2	seq10000	seq10001	seq10002	seq10024	seq10026	seq1003	seq10035	seq1004	seq10040	seq10042	seq10044	seq10045	seq10049	seq1005	seq10050	seq10051	seq10052	seq10053	seq10055	seq10056	seq10057	seq10058	seq10059	seq1006	seq10061	seq10062	seq10064	seq10065	seq10066	seq10068	seq1007	seq10072	seq10073	seq10074	seq10075	seq10077	seq10078	seq10080	seq10082	seq10086	seq10087	seq10091	seq10094	seq10095	seq10097	seq10098
WGBS-IMR90-WG-LM-coding-5'CGI	CpG→TpG/CpA substitution rate<0.03825	BCMsample25783	≥0.8	seq10542	seq14138	seq4406	seq5760	seq5998	seq647	seq6707	seq7382	seq8666
WGBS-IMR90-WG-LM-coding-5'CGI	CpG→TpG/CpA substitution rate ≥0.03825	BCMsample25783	≤0.2	seq10085	seq10608	seq10648	seq10776	seq10906	seq11008	seq11626	seq1165	seq1193	seq1222	seq12659	seq1348	seq13511	seq1365	seq13661	seq13716	seq13812	seq13995	seq14345	seq14585	seq14593	seq14971	seq15072	seq15425	seq15463	seq15512	seq15552	seq15829	seq15914	seq15964	seq15984	seq16048	seq16065	seq16406	seq16672	seq16692	seq16902	seq17295	seq17594	seq18288	seq18382	seq18526	seq18536	seq18578	seq18792	seq18856
WGBS-IMR90-WG-LM-coding-5'CGI	CpG→TpG/CpA substitution rate ≥0.03825	BCMsample25783	≥0.8	seq12753	seq16989	seq18332	seq24586	seq26849	seq5931	seq5997	seq6127	seq8505	seq9600	seq9715
WGBS-IMR90-WG-LM-coding-5'CGI	CpG→TpG/CpA substitution rate<0.03825	BCMsample25784	≤0.2	seq10000	seq10001	seq10002	seq10024	seq10026	seq1003	seq10035	seq1004	seq10040	seq10042	seq10044	seq10045	seq10049	seq1005	seq10050	seq10051	seq10052	seq10053	seq10055	seq10056	seq10057	seq10058	seq10059	seq1006	seq10061	seq10062	seq10064	seq10065	seq10066	seq10068	seq1007	seq10072	seq10073	seq10074	seq10075	seq10077	seq10078	seq10080	seq10082	seq10086	seq10087	seq10091	seq10094	seq10095	seq10097	seq10098
WGBS-IMR90-WG-LM-coding-5'CGI	CpG→TpG/CpA substitution rate<0.03825	BCMsample25784	≥0.8	seq10542	seq194	seq25765	seq4406	seq5760	seq5998	seq647	seq6707	seq8666
WGBS-IMR90-WG-LM-coding-5'CGI	CpG→TpG/CpA substitution rate ≥0.03825	BCMsample25784	≤0.2	seq10085	seq10608	seq10648	seq10778	seq10906	seq11008	seq11079	seq11626	seq1165	seq1193	seq1222	seq12659	seq13216	seq1348	seq13511	seq1365	seq13661	seq13716	seq13812	seq13995	seq14345	seq14585	seq14593	seq14971	seq15072	seq15425	seq15463	seq15512	seq15552	seq15829	seq15914	seq15964	seq15984	seq16048	seq16065	seq16406	seq16672	seq16692	seq16902	seq17295	seq17594	seq18288	seq18382	seq18526	seq18536	seq18578
WGBS-IMR90-WG-LM-coding-5'CGI	CpG→TpG/CpA substitution rate ≥0.03825	BCMsample25784	≥0.8	seq12753	seq14096	seq16989	seq18332	seq24586	seq26849	seq5931	seq5997	seq8505	seq9600	seq9715
WGBS-IMR90-WG-LM-coding-5'CGI	CpG→TpG/CpA substitution rate<0.03825	Molaro_methylation	≤0.2	seq10000	seq10001	seq10002	seq10024	seq10026	seq1003	seq10035	seq1004	seq10040	seq10042	seq10044	seq10045	seq10049	seq1005	seq10050	seq10051	seq10052	seq10053	seq10055	seq10056	seq10057	seq10058	seq10059	seq1006	seq10061	seq10062	seq10064	seq10065	seq10066	seq10068	seq1007	seq10072	seq10073	seq10074	seq10075	seq10077	seq10078	seq10080	seq10082	seq10086	seq10087	seq10091	seq10094	seq10095	seq10097	seq10098
WGBS-IMR90-WG-LM-coding-5'CGI	CpG→TpG/CpA substitution rate<0.03825	Molaro_methylation	≥0.8	seq10542	seq25765	seq4406	seq5760	seq647	seq6707	seq7382
WGBS-IMR90-WG-LM-coding-5'CGI	CpG→TpG/CpA substitution rate ≥0.03825	Molaro_methylation	≤0.2	seq10085	seq10608	seq10648	seq10776	seq10778	seq10906	seq11008	seq11079	seq11626	seq1165	seq1193	seq1222	seq12659	seq13216	seq1348	seq13511	seq1365	seq13661	seq13716	seq13812	seq13995	seq14345	seq14585	seq14593	seq14971	seq15072	seq15425	seq15463	seq15512	seq15552	seq15829	seq15914	seq15964	seq15984	seq16048	seq16065	seq16406	seq16672	seq16692	seq16902	seq17295	seq17594	seq18288	seq18382	seq18526	seq18536
WGBS-IMR90-WG-LM-coding-5'CGI	CpG→TpG/CpA substitution rate ≥0.03825	Molaro_methylation	≥0.8	seq12753	seq16989	seq18332	seq5931	seq5997	seq6127	seq8505	seq9600	seq9715
WGBS-IMR90-WG-LM-non-coding-5'CGI	CpG→TpG/CpA substitution rate<0.03825	BCMsample25783	≤0.2	seq10018	seq10079	seq10162	seq10435	seq10461	seq10554	seq10754	seq10786	seq10827	seq10959	seq11019	seq11040	seq11073	seq11091	seq11163	seq11206	seq11334	seq11383	seq11449	seq11625	seq11883	seq1206	seq12095	seq12170	seq1245	seq12772	seq1281	seq12841	seq1316	seq13169	seq1317	seq13472	seq13551	seq13552	seq13654	seq13910	seq13937	seq14022	seq14047	seq14063	seq14148	seq14274	seq14341	seq14354	seq14403	seq1451
WGBS-IMR90-WG-LM-non-coding-5'CGI	CpG→TpG/CpA substitution rate<0.03825	BCMsample25783	≥0.8
WGBS-IMR90-WG-LM-non-coding-5'CGI	CpG→TpG/CpA substitution rate ≥0.03825	BCMsample25783	≤0.2	seq13469	seq23556	seq24537	seq2676	seq2724	seq2733	seq6473	seq8123
WGBS-IMR90-WG-LM-non-coding-5'CGI	CpG→TpG/CpA substitution rate ≥0.03825	BCMsample25783	≥0.8	seq17478
WGBS-IMR90-WG-LM-non-coding-5'CGI	CpG→TpG/CpA substitution rate<0.03825	BCMsample25784	≤0.2	seq10018	seq10079	seq10162	seq10435	seq10461	seq10554	seq10754	seq10786	seq10827	seq10959	seq11019	seq11040	seq11073	seq11091	seq11163	seq11206	seq11334	seq11383	seq11449	seq11625	seq11883	seq1206	seq12095	seq12170	seq1245	seq12772	seq1281	seq12841	seq1316	seq13169	seq1317	seq13472	seq13551	seq13552	seq13654	seq13910	seq13937	seq14022	seq14047	seq14063	seq14148	seq14274	seq14341	seq14354	seq14403	seq1451
WGBS-IMR90-WG-LM-non-coding-5'CGI	CpG→TpG/CpA substitution rate<0.03825	BCMsample25784	≥0.8
WGBS-IMR90-WG-LM-non-coding-5'CGI	CpG→TpG/CpA substitution rate ≥0.03825	BCMsample25784	≤0.2	seq13469	seq23556	seq24537	seq2676	seq2724	seq2733	seq6473	seq8123
WGBS-IMR90-WG-LM-non-coding-5'CGI	CpG→TpG/CpA substitution rate ≥0.03825	BCMsample25784	≥0.8	seq17478
WGBS-IMR90-WG-LM-non-coding-5'CGI	CpG→TpG/CpA substitution rate<0.03825	Molaro_methylation	≤0.2	seq10018	seq10079	seq10162	seq10435	seq10461	seq10554	seq10754	seq10786	seq10827	seq10959	seq11019	seq11040	seq11073	seq11091	seq11163	seq11206	seq11334	seq11383	seq11449	seq11625	seq11883	seq1206	seq12095	seq12170	seq1245	seq12772	seq1281	seq12841	seq1316	seq13169	seq1317	seq13472	seq13551	seq13552	seq13654	seq13910	seq13937	seq14022	seq14047	seq14063	seq14148	seq14274	seq14341	seq14354	seq14403	seq1451
WGBS-IMR90-WG-LM-non-coding-5'CGI	CpG→TpG/CpA substitution rate<0.03825	Molaro_methylation	≥0.8
WGBS-IMR90-WG-LM-non-coding-5'CGI	CpG→TpG/CpA substitution rate ≥0.03825	Molaro_methylation	≤0.2	seq13469	seq23556	seq24537	seq2676	seq2724	seq2733	seq6473	seq8123
WGBS-IMR90-WG-LM-non-coding-5'CGI	CpG→TpG/CpA substitution rate ≥0.03825	Molaro_methylation	≥0.8	seq17478
WGBS-IMR90-WG-HM-coding-3'CGI	CpG→TpG/CpA substitution rate<0.03825	BCMsample25783	≤0.2	seq10003	seq10004	seq10036	seq10201	seq10249	seq10376	seq10628	seq10629	seq10645	seq10658	seq10751	seq10838	seq10972	seq11055	seq11056	seq11130	seq11150	seq11245	seq11249	seq11683	seq11687	seq11688	seq11689	seq11733	seq11815	seq11833	seq11860	seq11884	seq11904	seq12090	seq12101	seq12250	seq12266	seq12283	seq12335	seq12336	seq12432	seq12438	seq12573	seq12615	seq12640	seq12644	seq12660	seq12890	seq13093	seq13138
WGBS-IMR90-WG-HM-coding-3'CGI	CpG→TpG/CpA substitution rate<0.03825	BCMsample25783	≥0.8	seq10076	seq10109	seq10127	seq10258	seq10272	seq10273	seq10289	seq1030	seq10302	seq10318	seq10594	seq10876	seq11110	seq11147	seq11148	seq11167	seq11203	seq11208	seq11234	seq11264	seq11276	seq11295	seq11296	seq11306	seq11307	seq11341	seq11371	seq11442	seq11445	seq11464	seq11526	seq11613	seq11841	seq12011	seq12012	seq12031	seq12162	seq12206	seq12300	seq12306	seq12367	seq12370	seq12373	seq12433	seq12446	seq12490
WGBS-IMR90-WG-HM-coding-3'CGI	CpG→TpG/CpA substitution rate ≥0.03825	BCMsample25783	≤0.2	seq12295	seq12296	seq12311	seq13796	seq13833	seq14265	seq147	seq14713	seq16328	seq19322	seq20584	seq24038	seq24547	seq25396	seq2578	seq26805	seq27760	seq575	seq726	seq7967
WGBS-IMR90-WG-HM-coding-3'CGI	CpG→TpG/CpA substitution rate ≥0.03825	BCMsample25783	≥0.8	seq10492	seq10922	seq11022	seq11137	seq11159	seq11165	seq11190	seq11201	seq113	seq11329	seq11330	seq11372	seq11427	seq11458	seq11465	seq11475	seq11477	seq11478	seq11485	seq11505	seq11506	seq11538	seq11551	seq11564	seq11671	seq12073	seq12118	seq12163	seq12180	seq12292	seq12309	seq12455	seq12456	seq12471	seq12494	seq12598	seq12657	seq12681	seq12709	seq12711	seq12742	seq12764	seq12818	seq12832	seq12837	seq12851
WGBS-IMR90-WG-HM-coding-3'CGI	CpG→TpG/CpA substitution rate<0.03825	BCMsample25784	≤0.2	seq10003	seq10004	seq10036	seq10201	seq10249	seq10376	seq10628	seq10629	seq10645	seq10658	seq10751	seq10838	seq10972	seq11055	seq11056	seq11130	seq11245	seq11249	seq11683	seq11687	seq11688	seq11689	seq11733	seq11815	seq11833	seq11860	seq11884	seq11904	seq12090	seq12101	seq12266	seq12283	seq12335	seq12336	seq12432	seq12438	seq12573	seq12615	seq12631	seq12640	seq12660	seq12890	seq13093	seq13138	seq13187	seq13273
WGBS-IMR90-WG-HM-coding-3'CGI	CpG→TpG/CpA substitution rate<0.03825	BCMsample25784	≥0.8	seq10076	seq10109	seq10127	seq10219	seq10258	seq10272	seq10273	seq10289	seq1030	seq10302	seq10594	seq10876	seq11110	seq11147	seq11148	seq11167	seq11203	seq11208	seq11234	seq11264	seq11276	seq11295	seq11296	seq11306	seq11307	seq11341	seq11371	seq11442	seq11445	seq11526	seq11613	seq11841	seq12011	seq12012	seq12031	seq12162	seq12206	seq12300	seq12306	seq12367	seq12370	seq12373	seq12433	seq12446	seq12490	seq12491
WGBS-IMR90-WG-HM-coding-3'CGI	CpG→TpG/CpA substitution rate ≥0.03825	BCMsample25784	≤0.2	seq12295	seq12311	seq13796	seq13833	seq14265	seq14713	seq16328	seq19322	seq20513	seq20584	seq24547	seq25396	seq2578	seq26805	seq27760	seq575	seq726	seq7967
WGBS-IMR90-WG-HM-coding-3'CGI	CpG→TpG/CpA substitution rate ≥0.03825	BCMsample25784	≥0.8	seq10492	seq10922	seq11022	seq11137	seq11159	seq11190	seq11201	seq113	seq11329	seq11330	seq11372	seq11427	seq11458	seq11465	seq11475	seq11477	seq11478	seq11485	seq11505	seq11506	seq11538	seq11551	seq11671	seq12073	seq12118	seq12163	seq12180	seq12292	seq12296	seq12309	seq12455	seq12456	seq12471	seq12494	seq12598	seq12657	seq12681	seq12709	seq12711	seq12742	seq12764	seq12818	seq12832	seq12837	seq12880	seq12920
WGBS-IMR90-WG-HM-coding-3'CGI	CpG→TpG/CpA substitution rate<0.03825	Molaro_methylation	≤0.2	seq10003	seq10004	seq10036	seq10201	seq10216	seq10225	seq10249	seq10376	seq10628	seq10629	seq10645	seq10658	seq10751	seq10838	seq10972	seq11055	seq11056	seq11130	seq11245	seq11683	seq11687	seq11688	seq11689	seq11733	seq11815	seq11820	seq11833	seq11860	seq11884	seq11904	seq12090	seq12101	seq12266	seq12283	seq12335	seq12336	seq12432	seq12438	seq12573	seq12615	seq12640	seq12660	seq12890	seq13093	seq13138	seq13187
WGBS-IMR90-WG-HM-coding-3'CGI	CpG→TpG/CpA substitution rate<0.03825	Molaro_methylation	≥0.8	seq10076	seq10109	seq10127	seq10258	seq10272	seq10273	seq10289	seq1030	seq10302	seq10594	seq10876	seq11110	seq11147	seq11148	seq11167	seq11203	seq11208	seq11234	seq11264	seq11276	seq11295	seq11296	seq11306	seq11307	seq11341	seq11371	seq11442	seq11445	seq11464	seq11526	seq11613	seq11841	seq12011	seq12031	seq12162	seq12206	seq12300	seq12306	seq12367	seq12370	seq12373	seq12433	seq12446	seq12490	seq12491	seq12493
WGBS-IMR90-WG-HM-coding-3'CGI	CpG→TpG/CpA substitution rate ≥0.03825	Molaro_methylation	≤0.2	seq12311	seq13796	seq13833	seq14265	seq14713	seq16328	seq19322	seq20584	seq24547	seq25396	seq2578	seq27760	seq575	seq726	seq7967
WGBS-IMR90-WG-HM-coding-3'CGI	CpG→TpG/CpA substitution rate ≥0.03825	Molaro_methylation	≥0.8	seq10492	seq10922	seq11022	seq11137	seq11159	seq11165	seq11190	seq11201	seq113	seq11329	seq11330	seq11372	seq11427	seq11458	seq11475	seq11477	seq11478	seq11485	seq11505	seq11506	seq11538	seq11551	seq11671	seq12073	seq12118	seq12163	seq12180	seq12292	seq12309	seq12455	seq12456	seq12471	seq12494	seq12598	seq12657	seq12681	seq12709	seq12711	seq12742	seq12764	seq12818	seq12832	seq12837	seq12851	seq12880	seq12920
WGBS-IMR90-WG-HM-non-coding-3'CGI	CpG→TpG/CpA substitution rate<0.03825	BCMsample25783	≤0.2	seq13470	seq13972	seq15101	seq15215	seq15372	seq1616	seq18562	seq22098	seq22866	seq23661	seq25781	seq2600	seq26396	seq8414
WGBS-IMR90-WG-HM-non-coding-3'CGI	CpG→TpG/CpA substitution rate<0.03825	BCMsample25783	≥0.8	seq10371	seq12299	seq16906	seq21561	seq2284	seq22912	seq22972	seq23181	seq23797	seq24016	seq24216	seq2506	seq25085	seq306	seq3527	seq8456
WGBS-IMR90-WG-HM-non-coding-3'CGI	CpG→TpG/CpA substitution rate ≥0.03825	BCMsample25783	≤0.2	seq23402	seq25235
WGBS-IMR90-WG-HM-non-coding-3'CGI	CpG→TpG/CpA substitution rate ≥0.03825	BCMsample25783	≥0.8	seq11238	seq11292	seq11328	seq12346	seq13737	seq16246	seq16943	seq19456	seq20557	seq23207	seq23341	seq23875	seq24748	seq26014	seq26858	seq5891	seq8504
WGBS-IMR90-WG-HM-non-coding-3'CGI	CpG→TpG/CpA substitution rate<0.03825	BCMsample25784	≤0.2	seq13470	seq13972	seq15101	seq15372	seq1616	seq22098	seq22866	seq25781	seq2600	seq26396
WGBS-IMR90-WG-HM-non-coding-3'CGI	CpG→TpG/CpA substitution rate<0.03825	BCMsample25784	≥0.8	seq10371	seq12299	seq16906	seq2284	seq22912	seq23181	seq24016	seq24216	seq2506	seq25085	seq306	seq3527	seq8456
WGBS-IMR90-WG-HM-non-coding-3'CGI	CpG→TpG/CpA substitution rate ≥0.03825	BCMsample25784	≤0.2	seq18384	seq23402	seq25235
WGBS-IMR90-WG-HM-non-coding-3'CGI	CpG→TpG/CpA substitution rate ≥0.03825	BCMsample25784	≥0.8	seq11238	seq11292	seq11328	seq12346	seq13737	seq16246	seq16943	seq17548	seq19456	seq20557	seq23207	seq23341	seq23875	seq24748	seq26014	seq26858	seq5891	seq8504
WGBS-IMR90-WG-HM-non-coding-3'CGI	CpG→TpG/CpA substitution rate<0.03825	Molaro_methylation	≤0.2	seq13470	seq13972	seq15101	seq15372	seq1616	seq22866	seq25781	seq2600	seq26396
WGBS-IMR90-WG-HM-non-coding-3'CGI	CpG→TpG/CpA substitution rate<0.03825	Molaro_methylation	≥0.8	seq10371	seq12299	seq16906	seq21561	seq2284	seq22912	seq22972	seq23181	seq23797	seq24016	seq24216	seq2506	seq25085	seq306	seq3527	seq8456
WGBS-IMR90-WG-HM-non-coding-3'CGI	CpG→TpG/CpA substitution rate ≥0.03825	Molaro_methylation	≤0.2	seq18384	seq23402	seq25235
WGBS-IMR90-WG-HM-non-coding-3'CGI	CpG→TpG/CpA substitution rate ≥0.03825	Molaro_methylation	≥0.8	seq11238	seq11292	seq12346	seq13737	seq16246	seq17548	seq23207	seq23341	seq23875	seq24748	seq26858	seq5891	seq8504
WGBS-IMR90-WG-LM-coding-3'CGI	CpG→TpG/CpA substitution rate<0.03825	BCMsample25783	≤0.2	seq10067	seq10089	seq10146	seq10147	seq10155	seq10171	seq10174	seq10278	seq10323	seq1035	seq10377	seq10491	seq10545	seq10570	seq10634	seq1069	seq10694	seq10700	seq10702	seq10742	seq10809	seq10819	seq10820	seq10821	seq10846	seq10851	seq10869	seq10942	seq10943	seq10953	seq10971	seq1100	seq1102	seq1103	seq11101	seq11106	seq11260	seq11894	seq11895	seq11896	seq11917	seq12276	seq12364	seq12439	seq12466	seq12467
WGBS-IMR90-WG-LM-coding-3'CGI	CpG→TpG/CpA substitution rate<0.03825	BCMsample25783	≥0.8	seq25720	seq371
WGBS-IMR90-WG-LM-coding-3'CGI	CpG→TpG/CpA substitution rate ≥0.03825	BCMsample25783	≤0.2	seq1101	seq18172	seq4097	seq6327	seq6328	seq8072
WGBS-IMR90-WG-LM-coding-3'CGI	CpG→TpG/CpA substitution rate ≥0.03825	BCMsample25783	≥0.8	seq17132
WGBS-IMR90-WG-LM-coding-3'CGI	CpG→TpG/CpA substitution rate<0.03825	BCMsample25784	≤0.2	seq10067	seq10089	seq10146	seq10147	seq10155	seq10171	seq10174	seq10278	seq10323	seq1035	seq10377	seq10491	seq10545	seq10570	seq10634	seq1069	seq10694	seq10700	seq10702	seq10742	seq10809	seq10819	seq10820	seq10821	seq10846	seq10851	seq10869	seq10942	seq10943	seq10953	seq10971	seq1100	seq1102	seq1103	seq11101	seq11106	seq11260	seq11894	seq11895	seq11896	seq11917	seq12276	seq12364	seq12439	seq12466	seq12467
WGBS-IMR90-WG-LM-coding-3'CGI	CpG→TpG/CpA substitution rate<0.03825	BCMsample25784	≥0.8	seq24665	seq25720	seq371	seq6699	seq9658
WGBS-IMR90-WG-LM-coding-3'CGI	CpG→TpG/CpA substitution rate ≥0.03825	BCMsample25784	≤0.2	seq1101	seq18172	seq4097	seq6327	seq6328	seq8072
WGBS-IMR90-WG-LM-coding-3'CGI	CpG→TpG/CpA substitution rate ≥0.03825	BCMsample25784	≥0.8	seq17132	seq9857
WGBS-IMR90-WG-LM-coding-3'CGI	CpG→TpG/CpA substitution rate<0.03825	Molaro_methylation	≤0.2	seq10067	seq10089	seq10146	seq10147	seq10155	seq10171	seq10174	seq10278	seq10323	seq1035	seq10377	seq10491	seq10545	seq10570	seq10634	seq1069	seq10694	seq10700	seq10702	seq10742	seq10809	seq10819	seq10820	seq10821	seq10846	seq10851	seq10869	seq10942	seq10943	seq10953	seq10971	seq1100	seq1102	seq1103	seq11101	seq11106	seq11260	seq11894	seq11895	seq11896	seq11917	seq12276	seq12364	seq12439	seq12466	seq12467
WGBS-IMR90-WG-LM-coding-3'CGI	CpG→TpG/CpA substitution rate<0.03825	Molaro_methylation	≥0.8	seq24665	seq25720	seq371
WGBS-IMR90-WG-LM-coding-3'CGI	CpG→TpG/CpA substitution rate ≥0.03825	Molaro_methylation	≤0.2	seq1101	seq18172	seq4097	seq6327	seq6328	seq8072
WGBS-IMR90-WG-LM-coding-3'CGI	CpG→TpG/CpA substitution rate ≥0.03825	Molaro_methylation	≥0.8	seq17132	seq9857
WGBS-IMR90-WG-LM-non-coding-3'CGI	CpG→TpG/CpA substitution rate<0.03825	BCMsample25783	≤0.2	seq10177	seq10338	seq10375	seq10517	seq11273	seq11800	seq11873	seq12316	seq1243	seq1244	seq13223	seq14340	seq14350	seq15153	seq15351	seq15451	seq15734	seq15847	seq15933	seq16039	seq1638	seq16896	seq17220	seq17253	seq17986	seq17991	seq1876	seq18919	seq18948	seq19080	seq19081	seq19191	seq19351	seq1959	seq19856	seq19857	seq2025	seq2026	seq22543	seq22856	seq23698	seq23715	seq23717	seq24392	seq24570	seq24976
WGBS-IMR90-WG-LM-non-coding-3'CGI	CpG→TpG/CpA substitution rate<0.03825	BCMsample25783	≥0.8	seq37
WGBS-IMR90-WG-LM-non-coding-3'CGI	CpG→TpG/CpA substitution rate ≥0.03825	BCMsample25783	≤0.2	seq6297
WGBS-IMR90-WG-LM-non-coding-3'CGI	CpG→TpG/CpA substitution rate ≥0.03825	BCMsample25783	≥0.8
WGBS-IMR90-WG-LM-non-coding-3'CGI	CpG→TpG/CpA substitution rate<0.03825	BCMsample25784	≤0.2	seq10177	seq10338	seq10375	seq10517	seq11273	seq11800	seq11873	seq12316	seq1243	seq1244	seq13223	seq14340	seq14350	seq15153	seq15351	seq15451	seq15734	seq15847	seq15933	seq16039	seq1638	seq16896	seq17220	seq17986	seq17991	seq1876	seq18919	seq18948	seq19080	seq19081	seq19191	seq19351	seq1959	seq19856	seq19857	seq2025	seq2026	seq22543	seq22856	seq23698	seq23715	seq23717	seq24392	seq24570	seq24976	seq25501
WGBS-IMR90-WG-LM-non-coding-3'CGI	CpG→TpG/CpA substitution rate<0.03825	BCMsample25784	≥0.8	seq37
WGBS-IMR90-WG-LM-non-coding-3'CGI	CpG→TpG/CpA substitution rate ≥0.03825	BCMsample25784	≤0.2	seq6297
WGBS-IMR90-WG-LM-non-coding-3'CGI	CpG→TpG/CpA substitution rate ≥0.03825	BCMsample25784	≥0.8
WGBS-IMR90-WG-LM-non-coding-3'CGI	CpG→TpG/CpA substitution rate<0.03825	Molaro_methylation	≤0.2	seq10177	seq10338	seq10375	seq10517	seq11273	seq11800	seq11873	seq12316	seq1243	seq1244	seq13223	seq14340	seq14350	seq15153	seq15351	seq15451	seq15734	seq15847	seq15933	seq16039	seq1638	seq16896	seq17220	seq17253	seq17986	seq17991	seq1876	seq18919	seq18948	seq19080	seq19081	seq19191	seq19351	seq1959	seq19856	seq19857	seq2025	seq2026	seq22543	seq22856	seq23698	seq23715	seq23717	seq24392	seq24570	seq24976
WGBS-IMR90-WG-LM-non-coding-3'CGI	CpG→TpG/CpA substitution rate<0.03825	Molaro_methylation	≥0.8	seq37
WGBS-IMR90-WG-LM-non-coding-3'CGI	CpG→TpG/CpA substitution rate ≥0.03825	Molaro_methylation	≤0.2	seq6297
WGBS-IMR90-WG-LM-non-coding-3'CGI	CpG→TpG/CpA substitution rate ≥0.03825	Molaro_methylation	≥0.8
WGBS-IMR90-WG-HM-coding-intragenic CGI	CpG→TpG/CpA substitution rate<0.03825	BCMsample25783	≤0.2	seq1001	seq10039	seq10160	seq10231	seq1032	seq10325	seq10409	seq10410	seq10460	seq10487	seq10585	seq10663	seq10664	seq10665	seq10686	seq1071	seq10746	seq10875	seq10963	seq11017	seq11170	seq11175	seq11202	seq11278	seq11286	seq1138	seq11620	seq11633	seq11653	seq11669	seq11789	seq11790	seq11888	seq11925	seq11948	seq11957	seq11962	seq12037	seq12089	seq12171	seq12340	seq12414	seq12477	seq12515	seq12655	seq12722
WGBS-IMR90-WG-HM-coding-intragenic CGI	CpG→TpG/CpA substitution rate<0.03825	BCMsample25783	≥0.8	seq10019	seq10020	seq10027	seq10032	seq10034	seq10047	seq10144	seq10188	seq10197	seq10254	seq10265	seq10489	seq10743	seq10800	seq10897	seq10960	seq11026	seq11153	seq11158	seq11171	seq11252	seq11280	seq11282	seq11290	seq11293	seq11294	seq11298	seq11301	seq11311	seq11312	seq11314	seq11316	seq11320	seq11322	seq11323	seq11327	seq11338	seq11340	seq11355	seq11370	seq11381	seq11419	seq11428	seq11433	seq11446	seq11463
WGBS-IMR90-WG-HM-coding-intragenic CGI	CpG→TpG/CpA substitution rate ≥0.03825	BCMsample25783	≤0.2	seq10954	seq11277	seq11364	seq11459	seq11700	seq12185	seq12717	seq1289	seq13004	seq13194	seq13787	seq13798	seq13832	seq13916	seq14708	seq14719	seq14723	seq15899	seq16403	seq17109	seq17443	seq18705	seq18876	seq1941	seq19834	seq20515	seq20585	seq21593	seq21767	seq22147	seq22681	seq2280	seq22807	seq22817	seq22891	seq23098	seq23440	seq23502	seq2390	seq2426	seq2427	seq2429	seq24457	seq24755	seq24774	seq24779
WGBS-IMR90-WG-HM-coding-intragenic CGI	CpG→TpG/CpA substitution rate ≥0.03825	BCMsample25783	≥0.8	seq100	seq10017	seq1012	seq10128	seq10204	seq10620	seq10636	seq110	seq11109	seq11191	seq11236	seq11243	seq11259	seq11285	seq11289	seq11310	seq11313	seq11317	seq11319	seq11326	seq1133	seq11337	seq11339	seq11347	seq11354	seq11356	seq11365	seq11367	seq11368	seq11369	seq11387	seq11414	seq11415	seq11431	seq11434	seq11437	seq11460	seq11474	seq11476	seq11480	seq11490	seq11491	seq11497	seq11498	seq11499	seq11500
WGBS-IMR90-WG-HM-coding-intragenic CGI	CpG→TpG/CpA substitution rate<0.03825	BCMsample25784	≤0.2	seq1001	seq10039	seq10160	seq10231	seq1032	seq10325	seq10409	seq10410	seq10460	seq10487	seq10585	seq10663	seq10664	seq10665	seq10686	seq1071	seq10746	seq10864	seq10875	seq10963	seq11017	seq11170	seq11175	seq11202	seq11278	seq1138	seq11620	seq11633	seq11653	seq11669	seq11790	seq11888	seq11925	seq11948	seq11957	seq12037	seq12089	seq12171	seq12175	seq12340	seq12414	seq12477	seq12515	seq12655	seq12736	seq12738
WGBS-IMR90-WG-HM-coding-intragenic CGI	CpG→TpG/CpA substitution rate<0.03825	BCMsample25784	≥0.8	seq10019	seq10020	seq10027	seq10032	seq10034	seq10047	seq10144	seq10145	seq10188	seq10254	seq10265	seq10489	seq10743	seq10800	seq10897	seq10960	seq11026	seq11153	seq11158	seq11171	seq11252	seq11280	seq11282	seq11293	seq11294	seq11298	seq11301	seq11311	seq11312	seq11314	seq11316	seq11320	seq11322	seq11323	seq11327	seq11338	seq11340	seq11355	seq11370	seq11381	seq11419	seq11428	seq11433	seq11446	seq11463	seq11471
WGBS-IMR90-WG-HM-coding-intragenic CGI	CpG→TpG/CpA substitution rate ≥0.03825	BCMsample25784	≤0.2	seq10954	seq11277	seq11459	seq11474	seq11700	seq12185	seq12717	seq1289	seq13004	seq13194	seq13787	seq13798	seq13916	seq14708	seq14719	seq14723	seq15899	seq17443	seq18035	seq18705	seq18876	seq1941	seq19834	seq20562	seq20585	seq21048	seq21593	seq22147	seq22807	seq22817	seq22891	seq23098	seq23502	seq2390	seq2426	seq2427	seq2429	seq24457	seq24755	seq24774	seq24779	seq24838	seq24869	seq2491	seq24915	seq2514
WGBS-IMR90-WG-HM-coding-intragenic CGI	CpG→TpG/CpA substitution rate ≥0.03825	BCMsample25784	≥0.8	seq100	seq10017	seq1012	seq10128	seq10204	seq10620	seq10636	seq11109	seq11191	seq11236	seq11243	seq11259	seq11285	seq11289	seq11310	seq11313	seq11317	seq11319	seq11326	seq1133	seq11337	seq11339	seq11347	seq11354	seq11356	seq11365	seq11367	seq11368	seq11369	seq11414	seq11415	seq11431	seq11434	seq11437	seq11460	seq11476	seq11480	seq11489	seq11490	seq11491	seq11497	seq11498	seq11499	seq11500	seq11501	seq11502
WGBS-IMR90-WG-HM-coding-intragenic CGI	CpG→TpG/CpA substitution rate<0.03825	Molaro_methylation	≤0.2	seq1001	seq10039	seq10160	seq10231	seq1032	seq10325	seq10409	seq10410	seq10487	seq10585	seq10663	seq10664	seq10665	seq10686	seq1071	seq10746	seq10864	seq10875	seq10963	seq11017	seq11170	seq11175	seq11202	seq11278	seq1138	seq11620	seq11633	seq11653	seq11669	seq11790	seq11888	seq11925	seq11948	seq11957	seq11962	seq12089	seq12171	seq12340	seq12414	seq12477	seq12515	seq12655	seq12736	seq12738	seq12817	seq12825
WGBS-IMR90-WG-HM-coding-intragenic CGI	CpG→TpG/CpA substitution rate<0.03825	Molaro_methylation	≥0.8	seq10019	seq10020	seq10027	seq10032	seq10034	seq10047	seq10144	seq10188	seq10254	seq10265	seq10489	seq10743	seq10800	seq10897	seq10960	seq11026	seq11153	seq11158	seq11171	seq11252	seq11280	seq11282	seq11290	seq11293	seq11294	seq11298	seq11301	seq11311	seq11312	seq11316	seq11320	seq11322	seq11323	seq11327	seq11338	seq11340	seq11355	seq11370	seq11381	seq11419	seq11428	seq11433	seq11446	seq11463	seq11472	seq11473
WGBS-IMR90-WG-HM-coding-intragenic CGI	CpG→TpG/CpA substitution rate ≥0.03825	Molaro_methylation	≤0.2	seq10954	seq11277	seq11459	seq11700	seq12185	seq12717	seq1289	seq13194	seq13787	seq13798	seq13916	seq14708	seq14719	seq14723	seq15899	seq17443	seq18705	seq18876	seq1941	seq19834	seq20585	seq21593	seq21767	seq22147	seq22681	seq22807	seq22817	seq22891	seq23098	seq23502	seq2390	seq2427	seq2429	seq24457	seq24755	seq24774	seq24779	seq24838	seq24869	seq2491	seq24915	seq2512	seq2514	seq25905	seq25921	seq25949
WGBS-IMR90-WG-HM-coding-intragenic CGI	CpG→TpG/CpA substitution rate ≥0.03825	Molaro_methylation	≥0.8	seq100	seq10017	seq1012	seq10128	seq10204	seq10620	seq10636	seq110	seq11109	seq11191	seq11236	seq11243	seq11259	seq11285	seq11289	seq11310	seq11313	seq11317	seq11319	seq11326	seq1133	seq11337	seq11339	seq11347	seq11354	seq11356	seq11365	seq11367	seq11368	seq11369	seq11387	seq11414	seq11415	seq11431	seq11434	seq11476	seq11480	seq11489	seq11490	seq11491	seq11497	seq11498	seq11499	seq11500	seq11502	seq11508
WGBS-IMR90-WG-HM-non-coding-intragenic CGI	CpG→TpG/CpA substitution rate<0.03825	BCMsample25783	≤0.2	seq10293	seq13046	seq17250	seq17425	seq17692	seq18150	seq19220	seq19248	seq21145	seq22627	seq22820	seq24132	seq2414	seq24579	seq2536	seq2538	seq26327	seq26564	seq4674	seq507	seq6262	seq6462	seq9654
WGBS-IMR90-WG-HM-non-coding-intragenic CGI	CpG→TpG/CpA substitution rate<0.03825	BCMsample25783	≥0.8	seq16996	seq20446	seq22949	seq23160	seq23162
WGBS-IMR90-WG-HM-non-coding-intragenic CGI	CpG→TpG/CpA substitution rate ≥0.03825	BCMsample25783	≤0.2	seq17115	seq17177	seq17178	seq17179	seq22828	seq24195	seq27371	seq27599
WGBS-IMR90-WG-HM-non-coding-intragenic CGI	CpG→TpG/CpA substitution rate ≥0.03825	BCMsample25783	≥0.8	seq14767	seq16997	seq18149	seq22931	seq23028	seq23043	seq23115	seq23250	seq297	seq8324
WGBS-IMR90-WG-HM-non-coding-intragenic CGI	CpG→TpG/CpA substitution rate<0.03825	BCMsample25784	≤0.2	seq10293	seq13046	seq17250	seq17425	seq17692	seq18150	seq19220	seq19248	seq21145	seq22627	seq22820	seq24132	seq2414	seq24579	seq2536	seq2538	seq26327	seq26564	seq4674	seq507	seq6262	seq6462	seq7581	seq9654
WGBS-IMR90-WG-HM-non-coding-intragenic CGI	CpG→TpG/CpA substitution rate<0.03825	BCMsample25784	≥0.8	seq16996	seq20446	seq22949	seq23160	seq23161	seq23162
WGBS-IMR90-WG-HM-non-coding-intragenic CGI	CpG→TpG/CpA substitution rate ≥0.03825	BCMsample25784	≤0.2	seq17115	seq17177	seq17178	seq17179	seq22828	seq27371	seq27599	seq8324
WGBS-IMR90-WG-HM-non-coding-intragenic CGI	CpG→TpG/CpA substitution rate ≥0.03825	BCMsample25784	≥0.8	seq12099	seq14767	seq16997	seq18149	seq22931	seq23028	seq23043	seq23115	seq23196	seq23250	seq297
WGBS-IMR90-WG-HM-non-coding-intragenic CGI	CpG→TpG/CpA substitution rate<0.03825	Molaro_methylation	≤0.2	seq10293	seq13046	seq17250	seq17425	seq17692	seq18150	seq19220	seq19248	seq20197	seq20446	seq21145	seq21723	seq22627	seq22820	seq24132	seq2414	seq24579	seq2536	seq2538	seq26327	seq26564	seq4674	seq507	seq6262	seq6462	seq7581	seq9654
WGBS-IMR90-WG-HM-non-coding-intragenic CGI	CpG→TpG/CpA substitution rate<0.03825	Molaro_methylation	≥0.8	seq16996	seq23160	seq23162
WGBS-IMR90-WG-HM-non-coding-intragenic CGI	CpG→TpG/CpA substitution rate ≥0.03825	Molaro_methylation	≤0.2	seq17115	seq17177	seq17178	seq17179	seq22828	seq24195	seq27371	seq27599
WGBS-IMR90-WG-HM-non-coding-intragenic CGI	CpG→TpG/CpA substitution rate ≥0.03825	Molaro_methylation	≥0.8	seq12099	seq14767	seq18149	seq22931	seq23028	seq23043	seq23115	seq23196	seq23250	seq297
WGBS-IMR90-WG-LM-coding-intragenic CGI	CpG→TpG/CpA substitution rate<0.03825	BCMsample25783	≤0.2	seq10025	seq10033	seq10100	seq10101	seq10161	seq10164	seq10214	seq10224	seq10268	seq10270	seq1028	seq10342	seq1036	seq10372	seq10406	seq10413	seq10484	seq10549	seq10550	seq10599	seq10605	seq10635	seq10703	seq10704	seq10706	seq10725	seq10767	seq10781	seq10824	seq10905	seq10965	seq10978	seq10994	seq11007	seq11016	seq11160	seq11214	seq11250	seq11254	seq11269	seq11281	seq11591	seq11628	seq11641	seq11742	seq11768
WGBS-IMR90-WG-LM-coding-intragenic CGI	CpG→TpG/CpA substitution rate<0.03825	BCMsample25783	≥0.8	seq10733	seq11418	seq12257	seq12546	seq12777	seq13301	seq16253	seq17067	seq178	seq21193	seq23384	seq23486	seq23487	seq24249	seq250	seq26624	seq3266	seq3750	seq3792	seq5996
WGBS-IMR90-WG-LM-coding-intragenic CGI	CpG→TpG/CpA substitution rate ≥0.03825	BCMsample25783	≤0.2	seq1009	seq11621	seq12475	seq13442	seq14709	seq16651	seq17271	seq17399	seq17949	seq18634	seq1972	seq20062	seq20705	seq20999	seq21217	seq21377	seq24786	seq25062	seq2628	seq26787	seq2699	seq4036	seq4151	seq4223	seq551	seq9328	seq9989
WGBS-IMR90-WG-LM-coding-intragenic CGI	CpG→TpG/CpA substitution rate ≥0.03825	BCMsample25783	≥0.8	seq10196	seq11366	seq12474	seq12482	seq12582	seq17465	seq177	seq21594	seq21697	seq24855	seq274
WGBS-IMR90-WG-LM-coding-intragenic CGI	CpG→TpG/CpA substitution rate<0.03825	BCMsample25784	≤0.2	seq10025	seq10033	seq10100	seq10101	seq10161	seq10164	seq10214	seq10224	seq10268	seq10270	seq1028	seq10342	seq1036	seq10372	seq10406	seq10413	seq10484	seq10549	seq10550	seq10599	seq10605	seq10635	seq10703	seq10704	seq10706	seq10725	seq10767	seq10781	seq10824	seq10905	seq10965	seq10978	seq10994	seq11007	seq11016	seq11160	seq11214	seq11250	seq11254	seq11281	seq11591	seq11628	seq11641	seq11742	seq11768	seq11770
WGBS-IMR90-WG-LM-coding-intragenic CGI	CpG→TpG/CpA substitution rate<0.03825	BCMsample25784	≥0.8	seq10733	seq11418	seq12257	seq12546	seq12777	seq16253	seq16525	seq17067	seq178	seq21193	seq23486	seq24249	seq250	seq25942	seq26624	seq3266	seq3439	seq3750	seq5996
WGBS-IMR90-WG-LM-coding-intragenic CGI	CpG→TpG/CpA substitution rate ≥0.03825	BCMsample25784	≤0.2	seq1009	seq11621	seq12475	seq13442	seq14709	seq16651	seq17271	seq17399	seq17949	seq18634	seq19525	seq1972	seq20062	seq20705	seq20999	seq21217	seq21377	seq24786	seq25062	seq2628	seq26787	seq2699	seq4036	seq4151	seq551	seq9328	seq9989
WGBS-IMR90-WG-LM-coding-intragenic CGI	CpG→TpG/CpA substitution rate ≥0.03825	BCMsample25784	≥0.8	seq10196	seq12482	seq12582	seq17465	seq177	seq21594	seq21697	seq24855	seq274
WGBS-IMR90-WG-LM-coding-intragenic CGI	CpG→TpG/CpA substitution rate<0.03825	Molaro_methylation	≤0.2	seq10025	seq10033	seq10100	seq10101	seq10161	seq10164	seq10214	seq10224	seq10268	seq10270	seq1028	seq10342	seq1036	seq10372	seq10406	seq10413	seq10484	seq10549	seq10550	seq10599	seq10605	seq10635	seq10703	seq10704	seq10706	seq10725	seq10767	seq10781	seq10824	seq10905	seq10965	seq10978	seq10994	seq11007	seq11016	seq11160	seq11214	seq11250	seq11254	seq11269	seq11281	seq11591	seq11628	seq11641	seq11742	seq11768
WGBS-IMR90-WG-LM-coding-intragenic CGI	CpG→TpG/CpA substitution rate<0.03825	Molaro_methylation	≥0.8	seq10733	seq11418	seq16253	seq17067	seq21193	seq23486	seq250	seq26624	seq3266	seq3750	seq5996
WGBS-IMR90-WG-LM-coding-intragenic CGI	CpG→TpG/CpA substitution rate ≥0.03825	Molaro_methylation	≤0.2	seq1009	seq11621	seq12475	seq13442	seq14709	seq16651	seq17271	seq17399	seq17949	seq18634	seq19525	seq1972	seq20062	seq20705	seq20999	seq21217	seq21377	seq24786	seq25062	seq2628	seq26787	seq2699	seq4036	seq4151	seq551	seq9328	seq9989
WGBS-IMR90-WG-LM-coding-intragenic CGI	CpG→TpG/CpA substitution rate ≥0.03825	Molaro_methylation	≥0.8	seq12474	seq12582	seq177	seq21594	seq21697	seq23152	seq24855	seq274
WGBS-IMR90-WG-LM-non-coding-intragenic CGI	CpG→TpG/CpA substitution rate<0.03825	BCMsample25783	≤0.2	seq10092	seq10566	seq11090	seq11132	seq1177	seq1178	seq1345	seq13464	seq14765	seq15118	seq15407	seq1562	seq1563	seq1564	seq1565	seq1566	seq15818	seq16040	seq16483	seq1686	seq17028	seq17116	seq17584	seq18358	seq18852	seq19173	seq19190	seq19251	seq19253	seq19254	seq19343	seq19659	seq19683	seq19934	seq20353	seq20960	seq21144	seq21425	seq21426	seq21427	seq2149	seq21753	seq21779	seq22415	seq22542	seq24079
WGBS-IMR90-WG-LM-non-coding-intragenic CGI	CpG→TpG/CpA substitution rate<0.03825	BCMsample25783	≥0.8	seq4512
WGBS-IMR90-WG-LM-non-coding-intragenic CGI	CpG→TpG/CpA substitution rate ≥0.03825	BCMsample25783	≤0.2	seq10178	seq13754	seq14404	seq1567	seq21517	seq21975	seq22297	seq25374	seq4170
WGBS-IMR90-WG-LM-non-coding-intragenic CGI	CpG→TpG/CpA substitution rate ≥0.03825	BCMsample25783	≥0.8
WGBS-IMR90-WG-LM-non-coding-intragenic CGI	CpG→TpG/CpA substitution rate<0.03825	BCMsample25784	≤0.2	seq10092	seq10566	seq11090	seq11132	seq1177	seq1178	seq1345	seq13464	seq14765	seq15118	seq15407	seq1562	seq1563	seq1564	seq1565	seq1566	seq15818	seq16040	seq16483	seq1686	seq17028	seq17116	seq17584	seq18358	seq18852	seq19173	seq19190	seq19251	seq19253	seq19254	seq19343	seq19659	seq19683	seq19934	seq20353	seq20960	seq21144	seq21425	seq21426	seq21427	seq2149	seq21753	seq21779	seq22415	seq22542	seq24079
WGBS-IMR90-WG-LM-non-coding-intragenic CGI	CpG→TpG/CpA substitution rate<0.03825	BCMsample25784	≥0.8	seq4512
WGBS-IMR90-WG-LM-non-coding-intragenic CGI	CpG→TpG/CpA substitution rate ≥0.03825	BCMsample25784	≤0.2	seq10178	seq13754	seq14404	seq1567	seq21517	seq21975	seq22297	seq4170
WGBS-IMR90-WG-LM-non-coding-intragenic CGI	CpG→TpG/CpA substitution rate ≥0.03825	BCMsample25784	≥0.8
WGBS-IMR90-WG-LM-non-coding-intragenic CGI	CpG→TpG/CpA substitution rate<0.03825	Molaro_methylation	≤0.2	seq10092	seq10566	seq11090	seq11132	seq1177	seq1178	seq1345	seq13464	seq14765	seq15118	seq15407	seq1562	seq1563	seq1564	seq1565	seq1566	seq15818	seq16040	seq16483	seq1686	seq17028	seq17116	seq17584	seq18358	seq18852	seq19173	seq19190	seq19251	seq19253	seq19254	seq19343	seq19659	seq19683	seq19934	seq20353	seq20960	seq21144	seq21425	seq21426	seq21427	seq2149	seq21753	seq21779	seq22415	seq22542	seq24079
WGBS-IMR90-WG-LM-non-coding-intragenic CGI	CpG→TpG/CpA substitution rate<0.03825	Molaro_methylation	≥0.8
WGBS-IMR90-WG-LM-non-coding-intragenic CGI	CpG→TpG/CpA substitution rate ≥0.03825	Molaro_methylation	≤0.2	seq10178	seq13754	seq14404	seq1567	seq21517	seq21975	seq22297	seq25374	seq4170
WGBS-IMR90-WG-LM-non-coding-intragenic CGI	CpG→TpG/CpA substitution rate ≥0.03825	Molaro_methylation	≥0.8
WGBS-IMR90-WG-HM-intergenic CGI	CpG→TpG/CpA substitution rate<0.03825	BCMsample25783	≤0.2	seq10262	seq10480	seq10937	seq10940	seq11012	seq11376	seq11664	seq11665	seq11692	seq11713	seq11717	seq11718	seq11856	seq11928	seq11945	seq11953	seq11972	seq11976	seq12004	seq12005	seq12058	seq12084	seq12286	seq12511	seq12664	seq12912	seq13061	seq13224	seq1323	seq14255	seq14336	seq14511	seq14536	seq14680	seq14686	seq14693	seq14696	seq14697	seq14726	seq14759	seq14761	seq14766	seq14803	seq14981	seq14986	seq1503
WGBS-IMR90-WG-HM-intergenic CGI	CpG→TpG/CpA substitution rate<0.03825	BCMsample25783	≥0.8	seq1092	seq11454	seq11520	seq12354	seq145	seq14797	seq14850	seq15001	seq157	seq16261	seq16588	seq16840	seq16945	seq17035	seq17376	seq17377	seq17378	seq17420	seq17434	seq17438	seq17598	seq18099	seq195	seq19502	seq19509	seq19548	seq196	seq20615	seq20888	seq22852	seq22874	seq22880	seq22927	seq22947	seq22973	seq22985	seq22987	seq22990	seq22994	seq22995	seq23027	seq23059	seq23064	seq23071	seq23084	seq23120
WGBS-IMR90-WG-HM-intergenic CGI	CpG→TpG/CpA substitution rate ≥0.03825	BCMsample25783	≤0.2	seq10356	seq10931	seq1190	seq11933	seq11937	seq11984	seq11992	seq11998	seq12078	seq1322	seq1324	seq14410	seq14411	seq14447	seq14692	seq14752	seq1481	seq14999	seq15428	seq15433	seq15756	seq15988	seq16268	seq16815	seq16929	seq17170	seq17476	seq18000	seq18560	seq19019	seq19153	seq1925	seq19382	seq19641	seq20198	seq20205	seq20215	seq20414	seq20416	seq20424	seq20508	seq20693	seq21991	seq22386	seq22498	seq22720
WGBS-IMR90-WG-HM-intergenic CGI	CpG→TpG/CpA substitution rate ≥0.03825	BCMsample25783	≥0.8	seq11210	seq11237	seq11457	seq11483	seq11517	seq11518	seq11519	seq11539	seq11581	seq11582	seq11584	seq11585	seq11587	seq11588	seq11589	seq11590	seq11981	seq11988	seq11991	seq12075	seq12079	seq12082	seq12085	seq12168	seq12191	seq12285	seq12383	seq13189	seq15	seq16269	seq16319	seq16963	seq17090	seq17298	seq17346	seq17347	seq17348	seq17353	seq17374	seq17375	seq17402	seq17433	seq17437	seq17931	seq18098	seq18141
WGBS-IMR90-WG-HM-intergenic CGI	CpG→TpG/CpA substitution rate<0.03825	BCMsample25784	≤0.2	seq10262	seq10480	seq10772	seq10937	seq10940	seq11012	seq11376	seq11665	seq11692	seq11713	seq11717	seq11718	seq11856	seq11928	seq11945	seq11953	seq11972	seq11976	seq12004	seq12005	seq12058	seq12084	seq12286	seq12511	seq12664	seq12912	seq13061	seq13224	seq1323	seq14255	seq14336	seq14511	seq14536	seq14680	seq14686	seq14693	seq14696	seq14697	seq14726	seq14759	seq14761	seq14766	seq14803	seq14981	seq14986	seq1503
WGBS-IMR90-WG-HM-intergenic CGI	CpG→TpG/CpA substitution rate<0.03825	BCMsample25784	≥0.8	seq1092	seq11454	seq11520	seq11664	seq145	seq14797	seq14850	seq15001	seq15026	seq15651	seq157	seq16261	seq16588	seq16840	seq16945	seq17035	seq17377	seq17420	seq17434	seq17438	seq17598	seq18099	seq195	seq19502	seq19504	seq19509	seq19548	seq196	seq20615	seq20888	seq2168	seq22852	seq22874	seq22878	seq22927	seq22947	seq22973	seq22987	seq22994	seq23027	seq23059	seq23071	seq23083	seq23084	seq23089	seq23130
WGBS-IMR90-WG-HM-intergenic CGI	CpG→TpG/CpA substitution rate ≥0.03825	BCMsample25784	≤0.2	seq10356	seq10931	seq1190	seq11933	seq11937	seq11970	seq11984	seq11992	seq11998	seq12078	seq12290	seq1322	seq1324	seq14410	seq14411	seq14447	seq14692	seq14752	seq14760	seq1481	seq14999	seq15428	seq15433	seq15756	seq15988	seq16268	seq16815	seq16929	seq17170	seq17476	seq18000	seq18560	seq19019	seq19153	seq1925	seq19382	seq19641	seq20184	seq20198	seq20205	seq20414	seq20416	seq20424	seq20508	seq20693	seq21991
WGBS-IMR90-WG-HM-intergenic CGI	CpG→TpG/CpA substitution rate ≥0.03825	BCMsample25784	≥0.8	seq11210	seq11237	seq11439	seq11457	seq11483	seq11517	seq11518	seq11519	seq11539	seq11581	seq11582	seq11584	seq11587	seq11588	seq11589	seq11590	seq11981	seq11988	seq11991	seq12075	seq12079	seq12082	seq12085	seq12168	seq12285	seq12383	seq13189	seq15	seq15234	seq16269	seq16319	seq16963	seq17090	seq17298	seq17346	seq17347	seq17348	seq17353	seq17374	seq17375	seq17402	seq17433	seq17437	seq17931	seq18098	seq182
WGBS-IMR90-WG-HM-intergenic CGI	CpG→TpG/CpA substitution rate<0.03825	Molaro_methylation	≤0.2	seq10262	seq10480	seq10772	seq10937	seq10940	seq11012	seq11376	seq11665	seq11692	seq11713	seq11717	seq11718	seq11856	seq11928	seq11945	seq11953	seq11972	seq11976	seq12004	seq12005	seq12084	seq12286	seq12511	seq12664	seq12912	seq13061	seq13224	seq1323	seq14255	seq14336	seq14511	seq14536	seq14680	seq14686	seq14693	seq14696	seq14697	seq14726	seq14759	seq14761	seq14766	seq14803	seq14981	seq14986	seq1503	seq15031
WGBS-IMR90-WG-HM-intergenic CGI	CpG→TpG/CpA substitution rate<0.03825	Molaro_methylation	≥0.8	seq1092	seq11454	seq11520	seq145	seq14797	seq14850	seq15001	seq157	seq16261	seq16266	seq16588	seq16840	seq16945	seq17035	seq17376	seq17377	seq17378	seq17420	seq17434	seq17438	seq17598	seq18099	seq195	seq19502	seq19548	seq196	seq22852	seq22874	seq22880	seq22927	seq22947	seq22973	seq22985	seq22987	seq22990	seq22995	seq23027	seq23059	seq23071	seq23089	seq23120	seq23130	seq23135	seq23175	seq23205	seq23248
WGBS-IMR90-WG-HM-intergenic CGI	CpG→TpG/CpA substitution rate ≥0.03825	Molaro_methylation	≤0.2	seq10356	seq10931	seq1190	seq11933	seq11937	seq11970	seq11984	seq11992	seq11998	seq12078	seq12290	seq1322	seq1324	seq14410	seq14411	seq14447	seq14692	seq14752	seq14760	seq1481	seq14999	seq15433	seq15756	seq15988	seq16268	seq16929	seq17170	seq17476	seq18000	seq18560	seq19019	seq19153	seq1925	seq19382	seq19641	seq20183	seq20184	seq20198	seq20205	seq20414	seq20416	seq20424	seq20508	seq20693	seq21991	seq22375
WGBS-IMR90-WG-HM-intergenic CGI	CpG→TpG/CpA substitution rate ≥0.03825	Molaro_methylation	≥0.8	seq11210	seq11237	seq11439	seq11457	seq11483	seq11517	seq11518	seq11519	seq11539	seq11581	seq11582	seq11585	seq11587	seq11588	seq11589	seq11590	seq11981	seq11988	seq11991	seq12075	seq12079	seq12082	seq12168	seq12191	seq12285	seq12383	seq13189	seq15	seq16319	seq16963	seq17090	seq17298	seq17346	seq17347	seq17353	seq17374	seq17375	seq17402	seq17433	seq17437	seq17931	seq18098	seq182	seq19372	seq19503	seq19549
WGBS-IMR90-WG-LM-intergenic CGI	CpG→TpG/CpA substitution rate<0.03825	BCMsample25783	≤0.2	seq10012	seq10014	seq10158	seq10194	seq10241	seq10242	seq10245	seq10247	seq10248	seq10321	seq10339	seq10346	seq10351	seq10352	seq10353	seq10354	seq10367	seq10370	seq10408	seq1044	seq10446	seq10447	seq10485	seq10506	seq10512	seq10513	seq10514	seq10515	seq10516	seq10539	seq10540	seq10552	seq1057	seq10575	seq10576	seq10579	seq10587	seq10616	seq1063	seq10633	seq1064	seq10656	seq1066	seq1067	seq1068	seq10684
WGBS-IMR90-WG-LM-intergenic CGI	CpG→TpG/CpA substitution rate<0.03825	BCMsample25783	≥0.8	seq11304	seq146	seq18257	seq23304	seq23363	seq27110	seq457	seq6004	seq6031	seq9622
WGBS-IMR90-WG-LM-intergenic CGI	CpG→TpG/CpA substitution rate ≥0.03825	BCMsample25783	≤0.2	seq10617	seq10685	seq10877	seq10990	seq1147	seq11876	seq13463	seq14054	seq14835	seq14987	seq15093	seq16577	seq17718	seq17746	seq18731	seq18756	seq18793	seq18828	seq19037	seq19290	seq19292	seq19695	seq19803	seq20379	seq21342	seq21498	seq21504	seq21770	seq21921	seq21989	seq2244	seq22489	seq22491	seq22617	seq22832	seq23678	seq23753	seq24107	seq24643	seq24972	seq25099	seq26556	seq26873	seq2714	seq3281	seq3282
WGBS-IMR90-WG-LM-intergenic CGI	CpG→TpG/CpA substitution rate ≥0.03825	BCMsample25783	≥0.8	seq19501	seq230	seq23242	seq364	seq6148	seq625	seq7503	seq8511	seq9722
WGBS-IMR90-WG-LM-intergenic CGI	CpG→TpG/CpA substitution rate<0.03825	BCMsample25784	≤0.2	seq10012	seq10014	seq10158	seq10194	seq10241	seq10242	seq10245	seq10247	seq10248	seq10321	seq10339	seq10346	seq10351	seq10352	seq10353	seq10354	seq10367	seq10370	seq10408	seq1044	seq10446	seq10447	seq10485	seq10506	seq10512	seq10513	seq10514	seq10515	seq10516	seq10539	seq10540	seq10552	seq1057	seq10575	seq10576	seq10579	seq10587	seq10616	seq1063	seq10633	seq1064	seq10656	seq1066	seq1067	seq1068	seq10684
WGBS-IMR90-WG-LM-intergenic CGI	CpG→TpG/CpA substitution rate<0.03825	BCMsample25784	≥0.8	seq11890	seq18003	seq23304	seq27110	seq6004	seq6031	seq9622	seq9695
WGBS-IMR90-WG-LM-intergenic CGI	CpG→TpG/CpA substitution rate ≥0.03825	BCMsample25784	≤0.2	seq10305	seq10617	seq10685	seq10877	seq10990	seq1147	seq11876	seq13463	seq14054	seq14835	seq14987	seq15093	seq15297	seq16577	seq17718	seq17746	seq18731	seq18756	seq18793	seq18828	seq19037	seq19290	seq19292	seq19695	seq19803	seq20379	seq21498	seq21504	seq21770	seq21921	seq21989	seq2244	seq22489	seq22491	seq22617	seq22832	seq23678	seq23753	seq24107	seq24643	seq24972	seq25099	seq26556	seq26873	seq2714	seq3281
WGBS-IMR90-WG-LM-intergenic CGI	CpG→TpG/CpA substitution rate ≥0.03825	BCMsample25784	≥0.8	seq1065	seq18261	seq19010	seq19501	seq230	seq23242	seq364	seq6148	seq625	seq7503	seq8511	seq9722
WGBS-IMR90-WG-LM-intergenic CGI	CpG→TpG/CpA substitution rate<0.03825	Molaro_methylation	≤0.2	seq10012	seq10014	seq10158	seq10194	seq10241	seq10242	seq10245	seq10247	seq10248	seq10315	seq10321	seq10339	seq10346	seq10351	seq10352	seq10353	seq10354	seq10367	seq10370	seq10408	seq1044	seq10446	seq10447	seq10485	seq10506	seq10512	seq10513	seq10514	seq10515	seq10516	seq10539	seq10540	seq10552	seq1057	seq10575	seq10576	seq10579	seq10587	seq10616	seq1063	seq10633	seq1064	seq10656	seq1066	seq1067	seq1068
WGBS-IMR90-WG-LM-intergenic CGI	CpG→TpG/CpA substitution rate<0.03825	Molaro_methylation	≥0.8	seq11304	seq146	seq23304	seq27110	seq6004	seq9622
WGBS-IMR90-WG-LM-intergenic CGI	CpG→TpG/CpA substitution rate ≥0.03825	Molaro_methylation	≤0.2	seq10305	seq10617	seq10685	seq10990	seq1147	seq11876	seq13463	seq14054	seq14835	seq14987	seq15093	seq16577	seq17718	seq17746	seq18731	seq18756	seq18793	seq18828	seq19037	seq19290	seq19292	seq19412	seq19695	seq19803	seq20379	seq21342	seq21498	seq21504	seq21770	seq21921	seq21989	seq2244	seq22489	seq22491	seq22617	seq22832	seq23678	seq23753	seq24107	seq24643	seq24972	seq25099	seq26556	seq26873	seq2714	seq28024
WGBS-IMR90-WG-LM-intergenic CGI	CpG→TpG/CpA substitution rate ≥0.03825	Molaro_methylation	≥0.8	seq1065	seq19501	seq230	seq364	seq625	seq8511	seq9722
[truncated: 5,000 more columns]
