# Supplementary material for: Factors to preserve CpG-rich sequences in methylated CpG islands
Source: BMC Genomics. 2015 Feb 28;16(1):144. doi: 10.1186/s12864-015-1286-x (PMC4417305; doi:10.1186/s12864-015-1286-x)
Supplement: Additional file 12: Table S8. — The CGIs shown in Additional file 2: Table S2, Additional file 6: Table S4 and Additional file 9: Table S6 are listed in the table. [file 12864_2015_1286_MOESM12_ESM.xlsx]

## Sheet: RRBS Table S8
CGI	CpG→TpG/CpA substitution rate	sperm sample	sperm methylation	CGI ID in CpgIslandExt.txt from hg18
RRBS-H1-HM-coding-5'CGI	CpG→TpG/CpA substitution rate<0.03984	RRBS_Sperm3	≤0.2	seq10069	seq10688	seq1140	seq1141	seq12242	seq12243	seq12815	seq12822	seq12952	seq12959	seq13508	seq13575	seq13685	seq13932	seq13989	seq14024	seq14040	seq14409	seq14414	seq14549	seq14631	seq14958	seq15050	seq15364	seq15636	seq15948	seq16058	seq16103	seq16111	seq16215	seq16812	seq16886	seq16919	seq16988	seq17118	seq17614	seq17862	seq18309	seq18515	seq19038	seq19086	seq19097	seq19107	seq20071	seq20113	seq20159
RRBS-H1-HM-coding-5'CGI	CpG→TpG/CpA substitution rate<0.03984	RRBS_Sperm3	≥0.8	seq10006	seq10350	seq10525	seq11213	seq12240	seq12338	seq12574	seq12591	seq12617	seq12759	seq12993	seq13206	seq13884	seq14168	seq14282	seq16085	seq16224	seq16777	seq17082	seq17103	seq17616	seq1775	seq17909	seq18015	seq18218	seq19616	seq20560	seq2082	seq21481	seq23351	seq23458	seq24252	seq24278	seq24597	seq25630	seq25687	seq26531	seq26864	seq26876	seq3418	seq3679	seq4406	seq4633	seq5915	seq6128	seq700
RRBS-H1-HM-coding-5'CGI	CpG→TpG/CpA substitution rate ≥0.03984	RRBS_Sperm3	≤0.2	seq11023	seq12237	seq13084	seq13343	seq15648	seq21056	seq23300
RRBS-H1-HM-coding-5'CGI	CpG→TpG/CpA substitution rate ≥0.03984	RRBS_Sperm3	≥0.8	seq11335	seq12536	seq12537	seq12931	seq13408	seq13518	seq14158	seq14675	seq16250	seq17085	seq17474	seq18101	seq18197	seq18965	seq19569	seq20574	seq23386	seq23398	seq23999	seq24338	seq25773	seq26024	seq26938	seq3520	seq369	seq4272	seq5789	seq8615	seq8776	seq9771	seq9821	seq9939
RRBS-H1-HM-coding-5'CGI	CpG→TpG/CpA substitution rate<0.03984	RRBS_Sperm4	≤0.2	seq10005	seq10006	seq10069	seq10688	seq11018	seq11186	seq1140	seq1141	seq11604	seq11622	seq11637	seq12240	seq12242	seq12243	seq1250	seq12815	seq12822	seq12952	seq12959	seq13508	seq13575	seq13685	seq13989	seq14024	seq14146	seq14409	seq14504	seq14507	seq14549	seq15050	seq15364	seq15636	seq16103	seq16215	seq16515	seq16812	seq16886	seq16919	seq16988	seq17118	seq17311	seq17614	seq17993	seq18515	seq18546	seq18658
RRBS-H1-HM-coding-5'CGI	CpG→TpG/CpA substitution rate<0.03984	RRBS_Sperm4	≥0.8	seq1010	seq1011	seq10350	seq10912	seq11095	seq11447	seq12338	seq12430	seq12591	seq12617	seq12759	seq12843	seq12993	seq13206	seq13251	seq13884	seq13886	seq13887	seq13895	seq14040	seq14067	seq14168	seq14282	seq14517	seq14851	seq15151	seq16085	seq16224	seq16594	seq16659	seq16777	seq17082	seq1775	seq17909	seq18195	seq18218	seq19284	seq19616	seq20560	seq2082	seq21481	seq21633	seq23351	seq23458	seq23551	seq24278
RRBS-H1-HM-coding-5'CGI	CpG→TpG/CpA substitution rate ≥0.03984	RRBS_Sperm4	≤0.2	seq11023	seq11823	seq12237	seq12857	seq13084	seq13155	seq15648	seq17164	seq21056	seq21272	seq23300
RRBS-H1-HM-coding-5'CGI	CpG→TpG/CpA substitution rate ≥0.03984	RRBS_Sperm4	≥0.8	seq10048	seq11335	seq12435	seq12536	seq12537	seq12730	seq12931	seq13246	seq13343	seq13408	seq13518	seq14158	seq14166	seq144	seq14675	seq16250	seq17085	seq17474	seq18101	seq18197	seq18201	seq18965	seq19521	seq19569	seq20516	seq20574	seq2095	seq23398	seq23999	seq24281	seq26024	seq26638	seq26938	seq3520	seq3556	seq369	seq4272	seq5789	seq7545	seq8481	seq9689	seq9771	seq9821	seq9939
RRBS-H1-HM-non-coding-5'CGI	CpG→TpG/CpA substitution rate<0.03984	RRBS_Sperm3	≤0.2	seq14554	seq15317	seq20489	seq20631	seq23961	seq24577	seq25271	seq25292	seq25918	seq6686	seq7065	seq9130	seq9132	seq9137	seq9309
RRBS-H1-HM-non-coding-5'CGI	CpG→TpG/CpA substitution rate<0.03984	RRBS_Sperm3	≥0.8	seq11946	seq12879	seq13209	seq13331	seq16138	seq17483	seq18760	seq25722	seq7385	seq8379	seq9692
RRBS-H1-HM-non-coding-5'CGI	CpG→TpG/CpA substitution rate ≥0.03984	RRBS_Sperm3	≤0.2	seq24550	seq2724	seq8372
RRBS-H1-HM-non-coding-5'CGI	CpG→TpG/CpA substitution rate ≥0.03984	RRBS_Sperm3	≥0.8	seq12621	seq16942	seq17055	seq17479	seq17482	seq17484	seq19529	seq24787	seq3452	seq3690	seq8493
RRBS-H1-HM-non-coding-5'CGI	CpG→TpG/CpA substitution rate<0.03984	RRBS_Sperm4	≤0.2	seq14554	seq15317	seq17324	seq18760	seq18811	seq20240	seq20489	seq20631	seq23961	seq2452	seq24577	seq2505	seq25271	seq25292	seq25918	seq27311	seq6099	seq9130	seq9132
RRBS-H1-HM-non-coding-5'CGI	CpG→TpG/CpA substitution rate<0.03984	RRBS_Sperm4	≥0.8	seq11274	seq11443	seq11946	seq12879	seq13209	seq16138	seq17056	seq17483	seq26283	seq27001	seq4841	seq668	seq7385	seq8658
RRBS-H1-HM-non-coding-5'CGI	CpG→TpG/CpA substitution rate ≥0.03984	RRBS_Sperm4	≤0.2	seq16927	seq24550	seq2535	seq2724	seq6363	seq8372
RRBS-H1-HM-non-coding-5'CGI	CpG→TpG/CpA substitution rate ≥0.03984	RRBS_Sperm4	≥0.8	seq12621	seq17055	seq17479	seq17482	seq17484	seq19529	seq24787	seq3452	seq3690	seq9893
RRBS-H1-LM-coding-5'CGI	CpG→TpG/CpA substitution rate<0.03984	RRBS_Sperm3	≤0.2	seq10000	seq10002	seq10024	seq10026	seq1003	seq10035	seq10040	seq10042	seq10045	seq10049	seq1005	seq10050	seq10051	seq10052	seq10053	seq10056	seq10058	seq1006	seq10061	seq10062	seq10064	seq10065	seq1007	seq10071	seq10074	seq10075	seq10077	seq10078	seq10080	seq10082	seq10086	seq10093	seq10094	seq10095	seq10098	seq10102	seq10104	seq10105	seq10107	seq10108	seq10113	seq10116	seq10117	seq10118	seq10119	seq10120
RRBS-H1-LM-coding-5'CGI	CpG→TpG/CpA substitution rate<0.03984	RRBS_Sperm3	≥0.8	seq10170	seq11670	seq13307	seq14186	seq14225	seq15972	seq16391	seq16689	seq18068	seq19334	seq20214	seq20359	seq20827	seq21758	seq22026	seq22311	seq24381	seq25569	seq25716	seq27397	seq27481	seq27832	seq2828	seq3155	seq3829	seq3850	seq4279	seq5501	seq5856	seq6463	seq647	seq6904	seq7122	seq7157	seq8702	seq9025
RRBS-H1-LM-coding-5'CGI	CpG→TpG/CpA substitution rate ≥0.03984	RRBS_Sperm3	≤0.2	seq10608	seq10648	seq12173	seq1222	seq13511	seq14593	seq14971	seq15512	seq15829	seq15964	seq15984	seq16692	seq17295	seq18856	seq18916	seq19160	seq19285	seq19764	seq19825	seq19959	seq19963	seq20075	seq20396	seq2055	seq20940	seq21157	seq21410	seq21712	seq2207	seq22099	seq22597	seq22660	seq24026	seq24027	seq24085	seq25061	seq25428	seq26724	seq3051	seq4038	seq5941	seq6390	seq6595	seq6863	seq7056	seq7875
RRBS-H1-LM-coding-5'CGI	CpG→TpG/CpA substitution rate ≥0.03984	RRBS_Sperm3	≥0.8	seq26849	seq7770	seq8502	seq8505
RRBS-H1-LM-coding-5'CGI	CpG→TpG/CpA substitution rate<0.03984	RRBS_Sperm4	≤0.2	seq10000	seq10002	seq10024	seq10026	seq1003	seq10035	seq10040	seq10042	seq10044	seq10045	seq10049	seq10050	seq10051	seq10053	seq10056	seq10058	seq10059	seq10061	seq10062	seq10064	seq10065	seq1007	seq10071	seq10072	seq10073	seq10074	seq10075	seq10077	seq10078	seq10080	seq10082	seq10086	seq10091	seq10093	seq10094	seq10095	seq10096	seq10097	seq10098	seq10102	seq10104	seq10105	seq10107	seq10108	seq10112	seq10113
RRBS-H1-LM-coding-5'CGI	CpG→TpG/CpA substitution rate<0.03984	RRBS_Sperm4	≥0.8	seq1004	seq1015	seq11648	seq13297	seq15096	seq16120	seq17	seq19697	seq19863	seq20094	seq20827	seq22691	seq24173	seq25192	seq26682	seq27846	seq3237	seq4001	seq4213	seq5675	seq5681	seq647	seq7243	seq7756	seq9399
RRBS-H1-LM-coding-5'CGI	CpG→TpG/CpA substitution rate ≥0.03984	RRBS_Sperm4	≤0.2	seq10608	seq10648	seq10906	seq1165	seq12173	seq1222	seq12659	seq13511	seq14585	seq14971	seq15072	seq15512	seq15914	seq15964	seq15984	seq16902	seq17295	seq18288	seq18856	seq18916	seq19160	seq19764	seq19959	seq19963	seq19964	seq20075	seq20396	seq2055	seq20713	seq21157	seq21212	seq21410	seq21712	seq2207	seq22328	seq22597	seq22660	seq24026	seq24027	seq24085	seq25061	seq25159	seq25428	seq26543	seq26724	seq27612
RRBS-H1-LM-coding-5'CGI	CpG→TpG/CpA substitution rate ≥0.03984	RRBS_Sperm4	≥0.8	seq14096	seq17017	seq26849	seq5931	seq646	seq8502	seq8505
RRBS-H1-LM-non-coding-5'CGI	CpG→TpG/CpA substitution rate<0.03984	RRBS_Sperm3	≤0.2	seq10079	seq10162	seq10435	seq10461	seq10554	seq10754	seq10786	seq11019	seq11073	seq11091	seq11334	seq11383	seq11449	seq11625	seq1206	seq12170	seq12772	seq1281	seq12841	seq1316	seq1317	seq13552	seq13910	seq14063	seq14341	seq14617	seq14907	seq15119	seq15127	seq15300	seq15622	seq15720	seq15845	seq15870	seq15930	seq15968	seq16023	seq16047	seq16098	seq16191	seq16229	seq16271	seq16392	seq16459	seq16485	seq16613
RRBS-H1-LM-non-coding-5'CGI	CpG→TpG/CpA substitution rate<0.03984	RRBS_Sperm3	≥0.8	seq11181
RRBS-H1-LM-non-coding-5'CGI	CpG→TpG/CpA substitution rate ≥0.03984	RRBS_Sperm3	≤0.2	seq13469	seq24537	seq8123
RRBS-H1-LM-non-coding-5'CGI	CpG→TpG/CpA substitution rate ≥0.03984	RRBS_Sperm3	≥0.8
RRBS-H1-LM-non-coding-5'CGI	CpG→TpG/CpA substitution rate<0.03984	RRBS_Sperm4	≤0.2	seq10079	seq10162	seq10435	seq10461	seq10554	seq10754	seq10786	seq10959	seq11019	seq11073	seq11086	seq11091	seq11163	seq11334	seq11449	seq11625	seq11883	seq1206	seq12170	seq1245	seq12772	seq1281	seq13142	seq1316	seq13169	seq1317	seq13472	seq13552	seq13654	seq14341	seq14349	seq1451	seq14609	seq14617	seq14634	seq14836	seq14907	seq15127	seq15300	seq15668	seq15720	seq15857	seq15888	seq15930	seq15931	seq15934
RRBS-H1-LM-non-coding-5'CGI	CpG→TpG/CpA substitution rate<0.03984	RRBS_Sperm4	≥0.8	seq11181	seq15119	seq7402
RRBS-H1-LM-non-coding-5'CGI	CpG→TpG/CpA substitution rate ≥0.03984	RRBS_Sperm4	≤0.2	seq13469	seq23556	seq24435	seq8123
RRBS-H1-LM-non-coding-5'CGI	CpG→TpG/CpA substitution rate ≥0.03984	RRBS_Sperm4	≥0.8	seq547
RRBS-H1-HM-coding-3'CGI	CpG→TpG/CpA substitution rate<0.03984	RRBS_Sperm3	≤0.2	seq10208	seq11055	seq11295	seq11683	seq11815	seq12440	seq12570	seq12640	seq13138	seq13187	seq13225	seq13369	seq13401	seq13417	seq13531	seq14021	seq14187	seq14290	seq14621	seq15080	seq15125	seq15373	seq15547	seq16580	seq16765	seq16798	seq16850	seq16860	seq17246	seq17257	seq17356	seq17553	seq17642	seq17771	seq1869	seq18706	seq18788	seq18959	seq19838	seq19920	seq20369	seq2181	seq21830	seq22729	seq23554	seq23802
RRBS-H1-HM-coding-3'CGI	CpG→TpG/CpA substitution rate<0.03984	RRBS_Sperm3	≥0.8	seq10812	seq11445	seq11841	seq12265	seq12491	seq12493	seq12832	seq13147	seq13255	seq13729	seq13738	seq14264	seq14283	seq14633	seq16049	seq16077	seq16695	seq17091	seq17299	seq17565	seq17628	seq17849	seq18107	seq18198	seq18221	seq19484	seq21045	seq21466	seq21475	seq21543	seq22530	seq22840	seq22882	seq2306	seq23352	seq23525	seq2430	seq24309	seq24672	seq25761	seq26382	seq266	seq26861	seq26892	seq26922	seq3186
RRBS-H1-HM-coding-3'CGI	CpG→TpG/CpA substitution rate ≥0.03984	RRBS_Sperm3	≤0.2	seq20513	seq20584	seq24547	seq7967
RRBS-H1-HM-coding-3'CGI	CpG→TpG/CpA substitution rate ≥0.03984	RRBS_Sperm3	≥0.8	seq11022	seq11159	seq11427	seq11671	seq12455	seq12709	seq12920	seq16177	seq16197	seq16328	seq17004	seq17105	seq17349	seq17716	seq17866	seq191	seq19491	seq19630	seq23278	seq23449	seq23475	seq23490	seq24840	seq26312	seq26937	seq27057	seq3523	seq3701	seq3772	seq4444	seq5884	seq5909	seq6186	seq6698	seq7134	seq8656	seq8671	seq9924
RRBS-H1-HM-coding-3'CGI	CpG→TpG/CpA substitution rate<0.03984	RRBS_Sperm4	≤0.2	seq10225	seq10628	seq10629	seq11055	seq11130	seq11683	seq11688	seq11815	seq12090	seq12311	seq12440	seq12615	seq12640	seq13138	seq13187	seq13225	seq13369	seq13401	seq13417	seq13531	seq14187	seq14235	seq14290	seq14621	seq15080	seq15125	seq15373	seq15547	seq15957	seq16469	seq16580	seq16765	seq16798	seq16850	seq16860	seq17012	seq17246	seq17257	seq17279	seq17356	seq17553	seq17642	seq17771	seq18048	seq1845	seq18788
RRBS-H1-HM-coding-3'CGI	CpG→TpG/CpA substitution rate<0.03984	RRBS_Sperm4	≥0.8	seq10031	seq10208	seq10812	seq11167	seq11203	seq11234	seq11276	seq11295	seq11341	seq11841	seq11959	seq12162	seq12306	seq12377	seq12491	seq12570	seq12589	seq12631	seq12652	seq12710	seq12783	seq12832	seq13147	seq13239	seq13240	seq13248	seq13255	seq137	seq13729	seq13738	seq13748	seq14264	seq14633	seq15589	seq16049	seq16077	seq16209	seq16385	seq16629	seq16695	seq16899	seq16964	seq17091	seq17299	seq17369	seq17565
RRBS-H1-HM-coding-3'CGI	CpG→TpG/CpA substitution rate ≥0.03984	RRBS_Sperm4	≤0.2	seq16328	seq20584	seq726	seq7967
RRBS-H1-HM-coding-3'CGI	CpG→TpG/CpA substitution rate ≥0.03984	RRBS_Sperm4	≥0.8	seq11022	seq11159	seq11372	seq11427	seq11478	seq11506	seq11538	seq12455	seq12494	seq12614	seq12709	seq12880	seq12920	seq13237	seq14529	seq14794	seq16177	seq16225	seq17105	seq17349	seq17427	seq17716	seq18489	seq191	seq19500	seq19630	seq19631	seq20472	seq206	seq23278	seq23419	seq23490	seq24840	seq24985	seq26312	seq26525	seq26850	seq26890	seq26929	seq26937	seq27057	seq35	seq3503	seq3701	seq4408	seq5858
RRBS-H1-HM-non-coding-3'CGI	CpG→TpG/CpA substitution rate<0.03984	RRBS_Sperm3	≤0.2	seq1616	seq18033	seq20701	seq22866	seq23661	seq25781
RRBS-H1-HM-non-coding-3'CGI	CpG→TpG/CpA substitution rate<0.03984	RRBS_Sperm3	≥0.8	seq10371	seq12299	seq13972	seq23797	seq8414	seq8456
RRBS-H1-HM-non-coding-3'CGI	CpG→TpG/CpA substitution rate ≥0.03984	RRBS_Sperm3	≤0.2
RRBS-H1-HM-non-coding-3'CGI	CpG→TpG/CpA substitution rate ≥0.03984	RRBS_Sperm3	≥0.8	seq13737	seq19456	seq26858	seq5891
RRBS-H1-HM-non-coding-3'CGI	CpG→TpG/CpA substitution rate<0.03984	RRBS_Sperm4	≤0.2	seq1023	seq13972	seq1616	seq18033	seq20701	seq22098	seq23661	seq25235	seq25781	seq2600	seq3052
RRBS-H1-HM-non-coding-3'CGI	CpG→TpG/CpA substitution rate<0.03984	RRBS_Sperm4	≥0.8	seq12299	seq15215	seq16906	seq2284	seq8456
RRBS-H1-HM-non-coding-3'CGI	CpG→TpG/CpA substitution rate ≥0.03984	RRBS_Sperm4	≤0.2
RRBS-H1-HM-non-coding-3'CGI	CpG→TpG/CpA substitution rate ≥0.03984	RRBS_Sperm4	≥0.8	seq13737	seq19456	seq26858	seq5891	seq8504
RRBS-H1-LM-coding-3'CGI	CpG→TpG/CpA substitution rate<0.03984	RRBS_Sperm3	≤0.2	seq10089	seq10146	seq10147	seq10171	seq10323	seq1035	seq10490	seq10544	seq10658	seq10694	seq10738	seq10809	seq10817	seq10820	seq10821	seq10839	seq10942	seq10953	seq1100	seq11089	seq11260	seq11265	seq11380	seq11384	seq1160	seq11895	seq11896	seq12013	seq12198	seq12276	seq12466	seq12550	seq12637	seq12755	seq12844	seq12944	seq13086	seq1309	seq13120	seq13150	seq13158	seq13192	seq13197	seq13362	seq13402	seq13582
RRBS-H1-LM-coding-3'CGI	CpG→TpG/CpA substitution rate<0.03984	RRBS_Sperm3	≥0.8	seq11917	seq16454	seq5840	seq6760
RRBS-H1-LM-coding-3'CGI	CpG→TpG/CpA substitution rate ≥0.03984	RRBS_Sperm3	≤0.2	seq18172	seq6328	seq8072
RRBS-H1-LM-coding-3'CGI	CpG→TpG/CpA substitution rate ≥0.03984	RRBS_Sperm3	≥0.8	seq9857
RRBS-H1-LM-coding-3'CGI	CpG→TpG/CpA substitution rate<0.03984	RRBS_Sperm4	≤0.2	seq10089	seq10146	seq10147	seq10155	seq10278	seq1035	seq10490	seq10544	seq10570	seq10634	seq10658	seq1069	seq10694	seq10702	seq10738	seq10809	seq10817	seq10819	seq10820	seq10821	seq10837	seq10838	seq10839	seq10869	seq10942	seq10953	seq1100	seq11089	seq11260	seq11265	seq11384	seq1160	seq11896	seq12013	seq12198	seq12276	seq12384	seq12466	seq12467	seq12637	seq12755	seq12756	seq12844	seq12944	seq13086	seq1309
RRBS-H1-LM-coding-3'CGI	CpG→TpG/CpA substitution rate<0.03984	RRBS_Sperm4	≥0.8	seq13262	seq24583	seq27031	seq5705	seq6760
RRBS-H1-LM-coding-3'CGI	CpG→TpG/CpA substitution rate ≥0.03984	RRBS_Sperm4	≤0.2	seq1101	seq18172	seq6328	seq8072
RRBS-H1-LM-coding-3'CGI	CpG→TpG/CpA substitution rate ≥0.03984	RRBS_Sperm4	≥0.8	seq4097	seq9857
RRBS-H1-LM-non-coding-3'CGI	CpG→TpG/CpA substitution rate<0.03984	RRBS_Sperm3	≤0.2	seq10375	seq1039	seq10518	seq11273	seq1243	seq14350	seq15734	seq15933	seq17986	seq17991	seq1876	seq19080	seq19081	seq19191	seq19351	seq19855	seq22856	seq23715	seq23717	seq24392	seq24570	seq24976	seq25501	seq27207	seq27351	seq487	seq4924	seq5433	seq6838	seq6971	seq7924	seq8261
RRBS-H1-LM-non-coding-3'CGI	CpG→TpG/CpA substitution rate<0.03984	RRBS_Sperm3	≥0.8
RRBS-H1-LM-non-coding-3'CGI	CpG→TpG/CpA substitution rate ≥0.03984	RRBS_Sperm3	≤0.2	seq6297
RRBS-H1-LM-non-coding-3'CGI	CpG→TpG/CpA substitution rate ≥0.03984	RRBS_Sperm3	≥0.8
RRBS-H1-LM-non-coding-3'CGI	CpG→TpG/CpA substitution rate<0.03984	RRBS_Sperm4	≤0.2	seq10338	seq10375	seq1039	seq11800	seq11873	seq1243	seq14340	seq14350	seq16896	seq17986	seq17991	seq19081	seq19191	seq1959	seq19855	seq19856	seq19857	seq2026	seq21635	seq23715	seq23717	seq24392	seq24570	seq24976	seq25501	seq27207	seq27351	seq27821	seq3137	seq3207	seq487	seq4924	seq5433	seq5833	seq6024	seq8261
RRBS-H1-LM-non-coding-3'CGI	CpG→TpG/CpA substitution rate<0.03984	RRBS_Sperm4	≥0.8
RRBS-H1-LM-non-coding-3'CGI	CpG→TpG/CpA substitution rate ≥0.03984	RRBS_Sperm4	≤0.2
RRBS-H1-LM-non-coding-3'CGI	CpG→TpG/CpA substitution rate ≥0.03984	RRBS_Sperm4	≥0.8
RRBS-H1-HM-coding-intragenic CGI	CpG→TpG/CpA substitution rate<0.03984	RRBS_Sperm3	≤0.2	seq1001	seq10409	seq10665	seq1071	seq11124	seq11633	seq11948	seq12089	seq12171	seq12414	seq12515	seq12887	seq13191	seq13293	seq13495	seq13534	seq13691	seq13695	seq14710	seq14793	seq15423	seq16174	seq16784	seq16853	seq17107	seq17110	seq17209	seq1730	seq17423	seq17453	seq17559	seq17615	seq18067	seq18079	seq18168	seq20210	seq20585	seq20680	seq21783	seq22202	seq22779	seq22893	seq22907	seq22909	seq22911	seq23334
RRBS-H1-HM-coding-intragenic CGI	CpG→TpG/CpA substitution rate<0.03984	RRBS_Sperm3	≥0.8	seq10019	seq10034	seq10047	seq10265	seq10489	seq10743	seq11153	seq11171	seq11279	seq11338	seq11419	seq11428	seq11496	seq11507	seq12020	seq12021	seq12025	seq12034	seq12069	seq12186	seq12264	seq12462	seq12523	seq12581	seq12694	seq12697	seq12722	seq12725	seq12744	seq12765	seq12858	seq12964	seq12995	seq13131	seq13252	seq13253	seq13316	seq13381	seq13607	seq14060	seq14240	seq14523	seq15574	seq16245	seq16310	seq16404
RRBS-H1-HM-coding-intragenic CGI	CpG→TpG/CpA substitution rate ≥0.03984	RRBS_Sperm3	≤0.2	seq11259	seq12717	seq1289	seq13777	seq14723	seq17409	seq18930	seq1941	seq23098	seq24778	seq24779	seq24838	seq26337	seq27079	seq3493	seq4532	seq6134
RRBS-H1-HM-coding-intragenic CGI	CpG→TpG/CpA substitution rate ≥0.03984	RRBS_Sperm3	≥0.8	seq11243	seq11288	seq11339	seq11344	seq11345	seq11414	seq11415	seq11434	seq11480	seq11501	seq12024	seq12027	seq12179	seq12256	seq12258	seq12259	seq12274	seq12308	seq12339	seq12349	seq12421	seq12441	seq12524	seq12576	seq12601	seq12612	seq12713	seq12716	seq12745	seq12834	seq12992	seq13126	seq13372	seq13409	seq13505	seq14720	seq14741	seq16243	seq164	seq16937	seq16980	seq16984	seq17043	seq17047	seq17088	seq17112
RRBS-H1-HM-coding-intragenic CGI	CpG→TpG/CpA substitution rate<0.03984	RRBS_Sperm4	≤0.2	seq1071	seq11124	seq11176	seq11633	seq11888	seq11948	seq12089	seq12414	seq12515	seq12738	seq13137	seq13191	seq13293	seq13303	seq13444	seq13495	seq13534	seq13618	seq13691	seq13969	seq14060	seq14472	seq14534	seq14710	seq14793	seq15423	seq15431	seq16204	seq16784	seq16853	seq17107	seq17110	seq17209	seq17453	seq17559	seq17615	seq18067	seq18079	seq18720	seq19834	seq20210	seq2027	seq20403	seq20680	seq20695	seq21783
RRBS-H1-HM-coding-intragenic CGI	CpG→TpG/CpA substitution rate<0.03984	RRBS_Sperm4	≥0.8	seq10019	seq10047	seq10114	seq10960	seq11017	seq11153	seq11279	seq11290	seq11419	seq11507	seq1151	seq11662	seq12020	seq12021	seq12025	seq12037	seq12069	seq12171	seq12255	seq12264	seq12371	seq12388	seq12462	seq12496	seq12523	seq12552	seq12685	seq12694	seq12697	seq12722	seq12744	seq12765	seq12858	seq12859	seq12947	seq12985	seq12986	seq12995	seq13131	seq13203	seq13208	seq13252	seq13316	seq13381	seq13607	seq14165
RRBS-H1-HM-coding-intragenic CGI	CpG→TpG/CpA substitution rate ≥0.03984	RRBS_Sperm4	≤0.2	seq11960	seq1289	seq13777	seq13787	seq14723	seq15899	seq17381	seq18930	seq1941	seq19559	seq24457	seq24779	seq24838	seq25921	seq26337	seq27079	seq3493	seq4532	seq6132	seq6134	seq6613
RRBS-H1-HM-coding-intragenic CGI	CpG→TpG/CpA substitution rate ≥0.03984	RRBS_Sperm4	≥0.8	seq100	seq11285	seq11288	seq11339	seq11344	seq11354	seq11365	seq11368	seq11387	seq11414	seq11415	seq11480	seq11501	seq11701	seq12040	seq12061	seq12067	seq12245	seq12256	seq12258	seq12268	seq12274	seq12308	seq12339	seq12349	seq12421	seq12524	seq12576	seq12601	seq12612	seq12688	seq12700	seq12716	seq12717	seq12743	seq12766	seq12834	seq12992	seq13126	seq13409	seq14720	seq14741	seq16243	seq16305	seq164	seq16677
RRBS-H1-HM-non-coding-intragenic CGI	CpG→TpG/CpA substitution rate<0.03984	RRBS_Sperm3	≤0.2	seq19248	seq20197	seq22627	seq24579
RRBS-H1-HM-non-coding-intragenic CGI	CpG→TpG/CpA substitution rate<0.03984	RRBS_Sperm3	≥0.8
RRBS-H1-HM-non-coding-intragenic CGI	CpG→TpG/CpA substitution rate ≥0.03984	RRBS_Sperm3	≤0.2
RRBS-H1-HM-non-coding-intragenic CGI	CpG→TpG/CpA substitution rate ≥0.03984	RRBS_Sperm3	≥0.8	seq14767	seq22828
RRBS-H1-HM-non-coding-intragenic CGI	CpG→TpG/CpA substitution rate<0.03984	RRBS_Sperm4	≤0.2	seq19248	seq21723	seq24523	seq24579	seq6262
RRBS-H1-HM-non-coding-intragenic CGI	CpG→TpG/CpA substitution rate<0.03984	RRBS_Sperm4	≥0.8	seq2536
RRBS-H1-HM-non-coding-intragenic CGI	CpG→TpG/CpA substitution rate ≥0.03984	RRBS_Sperm4	≤0.2	seq19174	seq22828	seq27599
RRBS-H1-HM-non-coding-intragenic CGI	CpG→TpG/CpA substitution rate ≥0.03984	RRBS_Sperm4	≥0.8	seq12099	seq14767	seq23117
RRBS-H1-LM-coding-intragenic CGI	CpG→TpG/CpA substitution rate<0.03984	RRBS_Sperm3	≤0.2	seq10101	seq10214	seq10224	seq10268	seq10269	seq10270	seq1028	seq10342	seq10372	seq10413	seq10549	seq10599	seq10691	seq10703	seq10704	seq10781	seq10824	seq10965	seq10978	seq11016	seq11160	seq11250	seq11254	seq11591	seq11612	seq11703	seq11768	seq11770	seq11807	seq11835	seq1189	seq11910	seq1211	seq12360	seq12365	seq12378	seq12478	seq12517	seq12518	seq12726	seq12728	seq12810	seq12820	seq1283	seq1293	seq12987
RRBS-H1-LM-coding-intragenic CGI	CpG→TpG/CpA substitution rate<0.03984	RRBS_Sperm3	≥0.8	seq11732	seq12444	seq14002	seq19207	seq20404	seq23517	seq26357	seq3750	seq4161	seq4969	seq5989
RRBS-H1-LM-coding-intragenic CGI	CpG→TpG/CpA substitution rate ≥0.03984	RRBS_Sperm3	≤0.2	seq1009	seq12197	seq12924	seq13442	seq17949	seq21217	seq21377	seq2699	seq351	seq551	seq9989
RRBS-H1-LM-coding-intragenic CGI	CpG→TpG/CpA substitution rate ≥0.03984	RRBS_Sperm3	≥0.8	seq11437	seq12482
RRBS-H1-LM-coding-intragenic CGI	CpG→TpG/CpA substitution rate<0.03984	RRBS_Sperm4	≤0.2	seq10033	seq10101	seq10214	seq10224	seq10268	seq10269	seq10270	seq1028	seq10372	seq10413	seq10549	seq10550	seq10599	seq10605	seq10691	seq10703	seq10781	seq10824	seq10905	seq10965	seq10978	seq11016	seq11160	seq11214	seq11250	seq11254	seq11281	seq11591	seq11612	seq11641	seq11732	seq11768	seq11835	seq1189	seq11910	seq1211	seq12360	seq12365	seq12378	seq12380	seq12478	seq12517	seq12519	seq12602	seq12611	seq12645
RRBS-H1-LM-coding-intragenic CGI	CpG→TpG/CpA substitution rate<0.03984	RRBS_Sperm4	≥0.8	seq10733	seq12444	seq12546	seq12724	seq13835	seq16601	seq16941	seq17606	seq21067	seq2210	seq23517	seq24068	seq27847	seq3750	seq4161	seq5056	seq9479
RRBS-H1-LM-coding-intragenic CGI	CpG→TpG/CpA substitution rate ≥0.03984	RRBS_Sperm4	≤0.2	seq1009	seq12197	seq12924	seq13442	seq16651	seq17007	seq17271	seq17442	seq17949	seq20705	seq21217	seq21377	seq22252	seq24786	seq351	seq4151	seq551	seq9989
RRBS-H1-LM-coding-intragenic CGI	CpG→TpG/CpA substitution rate ≥0.03984	RRBS_Sperm4	≥0.8	seq11437	seq12474	seq12482	seq16272
RRBS-H1-LM-non-coding-intragenic CGI	CpG→TpG/CpA substitution rate<0.03984	RRBS_Sperm3	≤0.2	seq10092	seq1176	seq1178	seq12	seq1345	seq13464	seq15114	seq15407	seq16483	seq1686	seq17116	seq17584	seq18358	seq18852	seq18988	seq19251	seq19343	seq19659	seq19683	seq19934	seq20960	seq21142	seq21144	seq2149	seq21766	seq21779	seq21975	seq22415	seq22542	seq23029	seq2413	seq24194	seq24433	seq24578	seq25356	seq25383	seq25633	seq26398	seq2989	seq3108	seq3337	seq3425	seq4009	seq4967	seq5434	seq5454
RRBS-H1-LM-non-coding-intragenic CGI	CpG→TpG/CpA substitution rate<0.03984	RRBS_Sperm3	≥0.8
RRBS-H1-LM-non-coding-intragenic CGI	CpG→TpG/CpA substitution rate ≥0.03984	RRBS_Sperm3	≤0.2	seq13754	seq1567	seq22297
RRBS-H1-LM-non-coding-intragenic CGI	CpG→TpG/CpA substitution rate ≥0.03984	RRBS_Sperm3	≥0.8	seq21517
RRBS-H1-LM-non-coding-intragenic CGI	CpG→TpG/CpA substitution rate<0.03984	RRBS_Sperm4	≤0.2	seq12	seq13464	seq14765	seq15114	seq15407	seq1562	seq16483	seq1686	seq17028	seq17116	seq17584	seq18358	seq18852	seq18988	seq19251	seq19343	seq19659	seq19683	seq19934	seq20353	seq20960	seq21142	seq21144	seq21753	seq21766	seq21779	seq21975	seq22415	seq22542	seq22829	seq24194	seq24433	seq24578	seq25356	seq25633	seq26398	seq2760	seq2988	seq2989	seq3337	seq3425	seq3926	seq4009	seq4010	seq5453	seq5847
RRBS-H1-LM-non-coding-intragenic CGI	CpG→TpG/CpA substitution rate<0.03984	RRBS_Sperm4	≥0.8
RRBS-H1-LM-non-coding-intragenic CGI	CpG→TpG/CpA substitution rate ≥0.03984	RRBS_Sperm4	≤0.2	seq10178	seq13754	seq1567	seq21517	seq22297	seq6527
RRBS-H1-LM-non-coding-intragenic CGI	CpG→TpG/CpA substitution rate ≥0.03984	RRBS_Sperm4	≥0.8
RRBS-H1-HM-intergenic CGI	CpG→TpG/CpA substitution rate<0.03984	RRBS_Sperm3	≤0.2	seq10336	seq10940	seq11011	seq11714	seq11967	seq11975	seq11990	seq11994	seq12005	seq12286	seq1274	seq14697	seq14699	seq14726	seq15055	seq15308	seq15595	seq15647	seq15989	seq1698	seq17167	seq17168	seq17200	seq1852	seq18847	seq19079	seq19233	seq19407	seq19797	seq19915	seq20138	seq20428	seq20606	seq20616	seq20627	seq20697	seq20698	seq20712	seq20749	seq20751	seq21014	seq21072	seq2131	seq21417	seq21708	seq21727
RRBS-H1-HM-intergenic CGI	CpG→TpG/CpA substitution rate<0.03984	RRBS_Sperm3	≥0.8	seq11454	seq11520	seq11664	seq12055	seq145	seq196	seq20614	seq22874	seq22880	seq23404	seq23886	seq25460	seq25655	seq2626	seq26777	seq26778	seq6754	seq9627
RRBS-H1-HM-intergenic CGI	CpG→TpG/CpA substitution rate ≥0.03984	RRBS_Sperm3	≤0.2	seq10360	seq11937	seq11989	seq12000	seq14410	seq18560	seq19019	seq19153	seq19382	seq20198	seq20620	seq225	seq22826	seq22903	seq23408	seq23482	seq2360	seq23876	seq25041	seq2525	seq25564	seq26370	seq26446	seq3448	seq3538	seq6998	seq7142	seq7177	seq7607	seq7610	seq9649
RRBS-H1-HM-intergenic CGI	CpG→TpG/CpA substitution rate ≥0.03984	RRBS_Sperm3	≥0.8	seq12075	seq12079	seq12383	seq12413	seq15234	seq17162	seq17298	seq17402	seq18098	seq18143	seq19549	seq19557	seq22855	seq22869	seq22980	seq23171	seq25628	seq25760	seq26869	seq3508	seq3779	seq6141	seq6155	seq6701	seq6742	seq8540	seq8561	seq9614	seq9717	seq9721	seq9722	seq9775
RRBS-H1-HM-intergenic CGI	CpG→TpG/CpA substitution rate<0.03984	RRBS_Sperm4	≤0.2	seq10359	seq10632	seq10921	seq11011	seq11714	seq11715	seq11718	seq11945	seq11967	seq11973	seq11990	seq11994	seq12286	seq1274	seq13061	seq1374	seq14697	seq14699	seq14726	seq15055	seq15308	seq15592	seq15595	seq15647	seq15886	seq15989	seq16267	seq1698	seq17167	seq17168	seq17190	seq17200	seq17318	seq18847	seq19079	seq19233	seq19407	seq19550	seq19792	seq19797	seq19915	seq20137	seq20138	seq20182	seq20199	seq20203
RRBS-H1-HM-intergenic CGI	CpG→TpG/CpA substitution rate<0.03984	RRBS_Sperm4	≥0.8	seq11454	seq11520	seq14797	seq196	seq20614	seq22874	seq23365	seq23378	seq23401	seq23404	seq24879	seq25641	seq25655	seq25714	seq26777	seq26778	seq3537	seq5934	seq6032	seq6154	seq7499	seq8538	seq9627	seq9741
RRBS-H1-HM-intergenic CGI	CpG→TpG/CpA substitution rate ≥0.03984	RRBS_Sperm4	≤0.2	seq10360	seq11937	seq11989	seq12285	seq14410	seq15756	seq18000	seq18560	seq19019	seq19153	seq19382	seq20198	seq20424	seq20620	seq20693	seq21991	seq22375	seq22903	seq22926	seq23408	seq2360	seq23876	seq2525	seq25564	seq26370	seq26446	seq27332	seq2885	seq3448	seq461	seq6998	seq7116	seq7142	seq7177	seq7607	seq7608	seq7610	seq9649
RRBS-H1-HM-intergenic CGI	CpG→TpG/CpA substitution rate ≥0.03984	RRBS_Sperm4	≥0.8	seq11539	seq11588	seq12079	seq12413	seq13189	seq17353	seq17402	seq18098	seq18120	seq18141	seq18142	seq18143	seq182	seq19549	seq19556	seq19557	seq225	seq22980	seq231	seq23262	seq24906	seq25760	seq26869	seq2929	seq304	seq3508	seq3538	seq3779	seq3780	seq6141	seq6153	seq6158	seq6635	seq8540	seq8561	seq9074	seq9614	seq9717	seq9719	seq9721	seq9722
RRBS-H1-LM-intergenic CGI	CpG→TpG/CpA substitution rate<0.03984	RRBS_Sperm3	≤0.2	seq10158	seq10183	seq10194	seq10321	seq10346	seq10354	seq10367	seq10368	seq10370	seq1044	seq10441	seq10446	seq10448	seq10506	seq10516	seq10540	seq10552	seq10575	seq10579	seq10587	seq1063	seq1064	seq1066	seq1067	seq1068	seq10692	seq10741	seq10757	seq10808	seq10816	seq1084	seq10841	seq10843	seq10854	seq10856	seq1086	seq10867	seq10878	seq1088	seq10889	seq1089	seq10890	seq10934	seq10944	seq10991	seq11021
RRBS-H1-LM-intergenic CGI	CpG→TpG/CpA substitution rate<0.03984	RRBS_Sperm3	≥0.8	seq11890	seq15430	seq16871	seq24560	seq26289	seq3204	seq457	seq7551
RRBS-H1-LM-intergenic CGI	CpG→TpG/CpA substitution rate ≥0.03984	RRBS_Sperm3	≤0.2	seq10990	seq14054	seq14750	seq17746	seq18756	seq18793	seq19010	seq19037	seq19803	seq20347	seq20379	seq21504	seq21921	seq22227	seq22489	seq24107	seq24436	seq24643	seq24972	seq25099	seq25101	seq3281	seq3334	seq4090	seq5558	seq5846	seq6230	seq6739	seq7018	seq7537	seq7868	seq8266
RRBS-H1-LM-intergenic CGI	CpG→TpG/CpA substitution rate ≥0.03984	RRBS_Sperm3	≥0.8
RRBS-H1-LM-intergenic CGI	CpG→TpG/CpA substitution rate<0.03984	RRBS_Sperm4	≤0.2	seq10012	seq10014	seq10158	seq10183	seq10194	seq10242	seq10248	seq10251	seq10321	seq10346	seq10352	seq10368	seq10370	seq1044	seq10441	seq10446	seq10447	seq10448	seq10512	seq10514	seq10516	seq10539	seq10540	seq10552	seq1057	seq10575	seq10576	seq10579	seq10587	seq10615	seq1063	seq1064	seq10650	seq1066	seq1067	seq10684	seq10692	seq10757	seq10799	seq10805	seq10808	seq10816	seq1084	seq10841	seq10843	seq1085
RRBS-H1-LM-intergenic CGI	CpG→TpG/CpA substitution rate<0.03984	RRBS_Sperm4	≥0.8	seq11890	seq2326	seq24560	seq26906	seq4525	seq457	seq9058
RRBS-H1-LM-intergenic CGI	CpG→TpG/CpA substitution rate ≥0.03984	RRBS_Sperm4	≤0.2	seq10877	seq14750	seq14835	seq15093	seq17718	seq17746	seq17851	seq18756	seq18793	seq18828	seq19037	seq21504	seq21921	seq22227	seq2244	seq22489	seq24107	seq24436	seq24643	seq24972	seq25099	seq25101	seq26363	seq26873	seq3281	seq3334	seq3650	seq4090	seq5558	seq5846	seq6230	seq6540	seq6942	seq7018	seq7537	seq8266
RRBS-H1-LM-intergenic CGI	CpG→TpG/CpA substitution rate ≥0.03984	RRBS_Sperm4	≥0.8	seq10685	seq19010	seq7503
[truncated: 5,000 more columns]
