# Supplementary material for: Factors to preserve CpG-rich sequences in methylated CpG islands
Source: BMC Genomics. 2015 Feb 28;16(1):144. doi: 10.1186/s12864-015-1286-x (PMC4417305; doi:10.1186/s12864-015-1286-x)
Supplement: Additional file 13: Table S9. — Chromosomal positions of CGI IDs in Additional file 11: Table S7 and Additional file 12: Table S8 are shown in the table. [file 12864_2015_1286_MOESM13_ESM.xlsx]

## Sheet: hg18_CGI
chromosome	start	end	CGI ID in CpgIslandExt.txt from hg18
chr1	18598	19673	seq1
CGCCTCTTTGGGACCGCGGTTTATACTTTCGAAGTGCTCGGAGCCCTTCCTCCAGACCGTTCTCCCACACCCCGCTCCAGGGTCTCTCCCGGAGTTACAAGCCTCGCTGTAGGCCCCGGGAACCCAACGCGGTGTCAGAGAAGTGGGGTCCCCTACGAGGGACCAGGAGCTCCGGGCGGGCAGCAGCTGCGGAAGAGCCGCGCGAGGCTTCCCAGAACCCGGCAGGGGCGGGAAGACGCAGGAGTGGGGAGGCGGAACCGGGACCCCGCAGAGCCCGGGTCCCTGCGCCCCACAAGCCTTGGCTTCCCTGCTAGGGCCGGGCAAGGCCGGGTGCAGGGCGCGGCTCCAGGGAGGAAGCTCCGGGGCGAGCCCAAGACGCCTCCCGGGCGGTCGGGGCCC…
chr1	124987	125426	seq2
CGCAGTGAGGCGAGAGCTAGCTGGGCGTGGAGAGTCCGCTGTGAGGCCGAGGCCGAGGCTGGGCCCGTGCAGGCCTTCGAGACGCAGGAGGCCGGGCCTGCAAAGGCCGACTGGAGATCAAGTTCTGCGCCTGAAGAGGCTGCCAAAAGTCAAAAGCGGGGCCTGGGAAGGCCGCCGAGAGCCATGAGCTGGGCTGGGCCGAAAGAGGCCACTGGGAGGCAGGAGGAGCTGGGCCTGGAGAGGCTGACTCGAGGAAGTTTTGCACCTGGAGAGGCCGTCGAGAGGACGGAGCTGGGCCCAGGGAGGCCGACTTGCTGCTCTTCCAGGCCCACTTCCAGGCCGACTTGAGGACGACTTGGGCCTGCAGAGGCCGCCGGGAGGCTGGAGCTAAGCCTGGAG…
chr1	317653	318092	seq3
CGGCGGCCTCCGCAGGCCCAAATCGTCCCGAAGTCAGTCTCTCCAGGCTTAGCTCCAGCCTCCCGGCGGCCTCTGCAGGCCCAAGTCGTCCTCAAGTCGGCCTGGAAGTGGGCCTGGAAGAGCAGCAAGTCGGCCTCCCTGGGCCCAGCTCCGTCCTCTCGACGGCCTCTCCAGGTGCAAAACTTCCTCGAGTCAGCCTCTCCAGGCCCAGCTCCTCCTGCCTCCCAGTGGCCTCTTTCGGCCCAGCCCAGCTCATGGCTCTCGGCGGCCTTCCCAGGCCCCGCTTTTGACTTTTGGCAGCCTCTTCAGGCGCAGAACTTGATCTCCAGTCGGCCTTTGCAGGCCCGGCCTCCTGCCTCTCGAAGGCCTGCACGGGCCCGGCCTCGGCCTCGGCCTCAC…
chr1	427014	428027	seq4
CGGAAGATCGAGCGCTCTGGGTGGACTTACGGCCACAGGACGGGGGCAGAGTCGGCAGGGAGGCCCCTCCGAGGCCCAGTGGGCCCTGCGCTGGCCCCGGCCGCAGACGCCCACCTGCTGCTGTGCTGGCTGCGGCGTGTGCCCCGGGCTCTGCGGCTGACCTGGCCTCCACGTCTCACCCATGAAGCAGGCATGAAAGGCTGGCCAGGTTGGCTAAATGGGACCACAGCAGAAGCATGAGCCCCAGAATGTGCACGAAGGAAGAGAGAGCCGGGGGAGGTGGCGGGCTGGGTGTGCAGAGTGGGCCTGAGCTCCGGCCTCCTCCCTGGACGCCCTCCCGTGGCCGCAGCCATCCCCGCACCCACTGGTGTGGCCTGACCCTTCACCCTGAGCCCACCC…
chr1	439136	440407	seq5
CGTGAGCTGCTGAGACGGCACCCGCGTGAGTGTCGCAGTTTCCACACCGTGAGCTGCTGAGACGGCACCCGCGTGAGTGTCGCAGTTTCCACACCGTGAGCTGCTGAGACGGCACCCGCGTGAGTGTCGCAGTTTCCACACCGTGAGCTGCTGAGACGGCACCCGCGTGAGTGTCGCAGTTTCCACACCGTGAGCTGCTGAGACGGCACCCGCGTGAGTGTCGCAGTTTCCACACCGTGAGCTGCTGAGACGGCACCCGCGTGAGTGTCGCAGTTTCCACACCGTGAGCTGCTGAGATGGCACCCGCGTGAGTGTCGCAGTTTCCACACCGTGAGCTGCTGAGATGGCACCCGCGTGAGTGTCGCAGTTTCCACACCGTGAGCTGCTGAGATGGCACCC…
chr1	523082	523977	seq6
CGGTGTGGAAACTGCGACACTCACGCGGGTGCCATCTCAGCAGCTCACGGTGTGGAAACTGCGACACTCACGCGGGTGCCGTCTCAGCAGCTCACGGTGTGGAAACTGCGACACTCACGCGGGTGCCGTCTCAGCAGCTCACGGTGTGGAAACTGCGACACTCACGCGGGTGCCGTCTCAGCAGCTCACGGTGTGGAAACTGCGACACTCACGCGGGTGCCGTCTCAGCAGCTCACGGTGTGGAAACTGCGACACTCACGCGGGTGCCGTCTCAGCAGCTCACGGTGTGGAAACTGCGACACTCACGCGGGTGCCGTCTCAGCAGCTCACGGTGTGGAAACTGCGACACTCACGCGGGTGCCGTCTCAGCAGCTCACGGTGTGGAAACTGCGACACTCA…
chr1	534601	536512	seq7
CGGCCGGCACACGCGGGTTCTCTGTGGCCAGCAGGCGGCGCTGCAGGAGAGGAGATGCCCAGGCCTGGCGGCCGGCGCACGCGGGTTCTCTGTGGCCAGCAGGCGGCGCTGCAGGAGAGGAGATGCCCAGGCCAGGCGGCCGGCGCACGCGGGTTCTCTGTGGCCAGCAGGCGGCGCTGCAGGAGAGGAGATGCCCAGGCCTGGCGGCCGGCGCACGCGGGTTCTCTGTGGCCAGCAGGCGGCGCTGCAGGAGAGGAGATGCCCAGGCCTGGCGGCACACGCGGGTTCTCTGTGGCCAGCAGGCGGCGCTGCAGGAGAGGAGATGCCCAGGCCTGGCGGCCGGCGCACGCGGGTTCTCTGTGGCCAGCAGGCGGCGCTGCAGGAGAGGAGATGCCCAGG…
chr1	703847	704410	seq8
CGCCCCAGTGATGTAGCCGAACACCCGCGCCTCTAACGTCGCCAACGGCCCACCTCTATGGTGTCGGCGAAGACCCGCCCTTGTGACGTCACGGAAGGCGCACCCTTGTGACGTCACAGGGGACTACCACTCACGCAGAGCCAATCAGAACTCGCGGTGGGGGCTGCTGGTTCTTCCAGGAGCGCGCATGAGCGGACGCTGCCTACTGGTGGCCGGGCGGGATGTAACCGGCTGCTGAGCTGGCAGTTCTGTGTCGCTAGGCTTCTGCCCGGCCGCCGCCGCACATAAGCCACGAGGAGGAGCTTTACGACTTCCCGGTCTTCGGCGCCGGGCGCAGCAAGGGCCAGACTCTGCGCTAGCAGGCGCTGCGCGCCAACCGGCCGGCACCTGTCGCAGAAG…
chr1	752279	753308	seq9
CGGCCACCCCGAAGCGTGGGGTTTGCGGAGACGTAGGGCCTGGCGGAGGGAAGGACGGGGAAGCATCTCAGGGAGGACTGGCGTCTGCCGAATCCCAGGGCTGCCCTGAGGGGCCAAGAGGGGCGAGGGTGGGGACGATGGAAGACAAGCCACATGCCGAATGGGGACCTGAGGCCGCGCGCGATAGGATGGGCGGACGGTGAAGAGAACTAGGGTGGAAGGGCCGGACAGGGGCGACCTCAGTGACGGAACCGGACACAGACGCAGATCTGGCAGCTGAGCGACAGGCTTCGGAGCATTTCCGGGCGTCGCGGGACTCCCCGCCGACAGGAGGGCGGTTGCCGAGCCTGTGACATCCGCGGAGACCAGCAGACCCCGGGTGTGGAGGACGCCGCAGGG…
chr1	778726	779074	seq10
CGCCGTGTGGTAAACTGATGAACCCCGACCCTGATGAACGTGAGATGACCGCCGTGTGGTAAACTGATGAACCCCGACCCTGATGAACGTGAGATGACCGCCGTGTGGTAAACTGATGAACCCCGACCCTGATGAACGTGAGATGACCGCCGTGTGGTAAACTGATGAACCCCGACCCTGATGAACGTGAGATGACCGCCGTGTGGTAAACTGATGAACCCCGACCCTGATCAACGTGAGATGACCGCCGTGTGGTAAACTGATGAACCCCGACCCTGATGAACATGAGATGACCGCCGTGTGGTAAACTGATGAACCCCGACCCTGATCAACATGAGATGACCGCCGT
chr1	791838	792201	seq11
CGTCCTCCCGTGCCCTCACGTGGTCCTCCCTCTGCACTCACATCCCTGACGTCCTCCCGTGCCCTCACGTGGTCCTCCCCCTGCACTCACATCCCTGACGTCCTCCCGAGCCCTCACGTGGTCCTCCCTCTGCACTCACATCCCTGACGTCCTCCCGTGCCCTCACGTGGTCCTCCCCCTGCACTCACATCCCTGACGTCCTCCCGAGCCCTCACGTGGTCCTCCCCCTGCACTCACATCCCTGACGTCCTCCCGAGCCCTCACGTGGTCCTCCCCCTGCACTCACATCCCTGACGTCCTCCCGAGCCCTCACGTGGTCCTCCCTCTGCACTCACATCCCTGACGTCCTCCCGAGCCCTCACGT
chr1	795061	795491	seq12
CGCGCTGCTGGGCCACGCCCACTCCCCCACGCGGGGAAGGAGCTTCGCGCTGCCGCCTGGCTGGGGACTGGGCACGCCCTCCCGCGGCTCCGGAGCCGGCTGCCACCAGGGGGCGCGCCCGCGGTGTCCGGGAGCCTGGCGGCGCCTGTGCAGCGGCCAGTGCACCTGCTCCTGCCCTCGCCTCGGTCTCTGCCAGGACCCCGACGCCCAGCCGGACCCTGCCCTCCAGCGGGGCCGCGGCTCCACGGCCCGCAACAGCAGCCCCACCCGGCATTCGGCGCGCTCCGCGGGGCAGAGGTCGCGGTGTCCTCAGGCTGTGGCGCCGGCCTACAACCCCCACGCCGGGCCCGGGCCCCGTGATTATATTTGGGCCCCGTGTGATTATATTTGACAGGTCTT…
chr1	829557	830482	seq13
CGGCATCGGGGCAGGTGGCAACCCCTTGGACGCAGGCTCAGGACGCCAGGGTCAGGGCGTGAGTGCCGGGGCCCCCTCAAAGCCGCGGGGTCCAAAGAggccgccggccccggccccgcccTCTGCTCCTCCTCCCCCTCCACCGCCAGGCCCGGGTGGCCGCCGCCTCCTCCGAACGCGGCCGCCTCCTCCTCCGAACGTGGCCTCCTCCGAACGCGGCCGCCTCCTCCTCCGAACGCGGCCGCCTCCTCCTCCGAACGTGGCCTCCTCCGAACGTGGCCGCCTCCTCCTCCGAACGTGGCCTCCTCCGAAcgcggccgccgcctcctccgaacgcggcctcctcctcctccgaacgcggccgcctcctcctccgaacgtggccgcctccgaacgtgg…
chr1	834162	835746	seq14
CGGGTCAGGCCCCCCGGGCGCACCGTTGCTGGTATATGCGGTGATCGGGGTCAGGCCCCCGGGCGCACCTTTGCTGGTATATGCGGGGGTCGGGGTCAGGCCCCCGGGCGCACCGTTGCTGGTATATGCGGGGGTCGGGGTCAGGCCCCCGGGCGCACCGTTGCTGGTATATGCGGTGGTCGGGGTCAGGCCCCCCGGGCGCACTGTTGCTGGTATATGCGGTGGTCGGGGTCAGGCCCCCGGGCGCACCTTTGCTGGTATATGCGGGGGTCGGGGTCAGGCCCCCGGGCGCACCGTTGCTGGTATATGCGGGGGTCGGGGTCAGGCCCCCGGGCGTTGCTGGTATATGCGGGGGTCGGGGTCAGGCCCCCGGGCGCACCGTTGCTGGTATATGCGGTG…
chr1	844628	844836	seq15
CGGGGGTCGCCACAGCCTGGCACCCTCATCGGGCCTGTTACGCACGTTCTGGTCTCTCCGTGCCCACAGACCCGCCAAGCTCACCAGCCAATGTGCAGCCAGCACAAGCCCGACCTGCTAGGGGCCTCAGAACAAGCGGTGTGGCCCGAGGCCGTCACACAGCACCTGTGCTGAGAGTGAGCTGACGTGGACGGCGGCACCGTGGCCGT
chr1	848833	851495	seq16
CGCCCTCCCGGACACCAACGCCCACCATCAGATTCGCTGCGCAAAGTCCCAGAGCCGCCGGCGCACGCTCACACCCCGGCGAGCAGCCCCCAGCTCCCTCCCTCCGAGAGGAGCCCGGTCCGCGACCAGCCCAGCCCATCCCAGTCCCGCGCGGAGTCCTGGATTCCAGCCGCTCGCAGTGACTCGGTACTCGGGATAGTGCCGGGGGCCGCAGCCCTGTCCCGCTGCCGCCGCCGGATGCCCCGAGTCGGCCGTCACGCAccccccgcgggagcccgcgccgcccgccgcgccggggccgTTTAAATGGGCCAAGTTGTGGCGGCGGCGTCGGCGGCGGAGTCTCCCAAGTccccgccgggcgggcgcgcgccAGTGGACGCGGGTGCACGACTGAcg…
chr1	859195	861735	seq17
CGCAGGACTGCTCCGTTACAGGTGGGCAGGGGAGGCGGCTGCGTTACAGGTGGGCAGGGGAGGCGGCTGCGTTACAGGTGGGCAGGGGAGGCGGCTGCGTTACAGGTGGGCAGGGGAGGCGGCTGCGTTACAGGTGGGCAGGGGAGGCGGCTCCGTTACAGGTGGGCAGGGGAGGCGGCTGCGTTACAGGTGGGCAGGGGAGGCGGCTGCGTTACAGGTGGGCAGGGGAGGCGGCTGCGTTACAGGTGGGCAGGGGAGGCGGCTCCGTTACAGGTGGGCAGGGGAGGCGGCTCCGTTACAGGTGGGCAGGGGAGGCGGCTGCGTTACAGGTGGGCAGGGGAGGCGGCTGCGTTACAGGTGGGCGGGGGAGGCGGCTGCGTTACAGGTGGGCGGGGGAGG…
chr1	865593	868226	seq18
CGGCCGCTAGCGCGGGGGCGCTGGGCCCCGCTGGGATCGATGCGGGCGGCCGCGCCGGCTGGGCTCTGCGGGCTGGCACCCGGCCCGGGGCGGGACCCACCTCCGCTTTCGGGTAATTAATTTATAAACAGAGGCGGCGGTGGAGCTGGCGGAGCCTGCATAGTGGGGGCTGCGGGGACTCGGGAGGCCCGGGCGGGAGGGAGAGGCCGAGAGACCTGGGACGCGGCGCCTTAGACGCGGGCGCTGCGTGCGCATTGGGGCGAGTGTGGCCACGCGGGACAGTGACCCTGCGCAGCCGGGACTGGGCGACCCCTGTGCTAGTGTGGCGTGCGTGCGCGGGCGCTGCCTTGCCTTTGTGACAAGCTTTGGCCAGCCGCGTCTACTATGGGGACCTCAGAT…
chr1	876219	876465	seq19
CGGAGGAGCACTGTCCTCGTGACACCCGTGACAAGGAGGCGGCCAGGGCTCCGGGAAGTCGCCGGACAACTCAGCACAGACGCCCGGAGCAGCAGATGCTCCCTACAGGAGCAGGCAGAGGTGCCACACGCCCACCACAGCCTCACTCACCTCCAGGATGAAAGGCAGCACCGGGATGAAGGCCCCCGAGCTCCCCGAGAGCAGCGTCAGGGCACGGATGCAGTGCATTCGCAGCGGGTAGAAGCGG
chr1	884176	892517	seq20
CGAGGGGCTCCCGCCCGGCTTATCCGGACTCCGGGCAGCCTCGCGTGCTTCCCGTGTCTCCGCTTGTGGAGAATTTTCGGACTCGGATTCGGACTCGGAGTCAAAGCCCGAAGCTAGGAACTCGTCCACCGTCAGCTCCGCCAGGCGCCTGCGGGTCACGCAGGAGTCACAGCTGCCCGCACGCCCAGCTCGCCCCAGCCCCGCTGAGAGGAGCAAGAAAAGCCCCCTTGGATACAGACACCCACCGGGAGGCCAAATCGGCCCTCGGACCCGCGGCTTACCTCTTGCGGCTCCCCGCAGCTGCCATGACACCAACCCGAAGCGTGCACCCCACTTCCGGCCCCAGAATGCCGCGCGGCTGCGCACTTCCGccgcccaggccccgcccctttccccgcc…
chr1	896159	896401	seq21
CGGGCCGAGCTGGACCGCTGGCTTTACCACCTGGAGAAGCAGACGGCCCTCCTCGGGGGGCCGCGGCGCTGCCACTCGGCACCCCCACAGGTCAGTGCCGGGGACCCCACCCCCCTCCCCACCCTGATCCTCGCAGCCGGCTCTGACCTCCTCCTCACAGGGGTCCTGCGGAGACGAACTCCCCTGGACTTTGCAGCGCCGTCTAACCCGGCTGCGGACGGCGTCAGGGCACGAACCCGGCGG
chr1	902732	903016	seq22
CGCCTCCCGCTCCCCCCACCAACCCCGGGAACCGCCTCCCGCTCCCCCCACCAACCCCGGGAACCGCCTCCCGCTCCCCCCACCAACCCCGGGAACCGCCTCCCGCTCCCCCCACCAACCCCGGGAACCGCCTCCCGCTCCCCCCACCAACCCCGGGAACCGCCTCCCGCTCCCCCCACCAACCCCGGGAACCGCCTCCCGCTCCCCCCGCAACCCCGGGAACCGCCTGCCCCCACCGACCAACCCCGGGAACCGCCTCCCACCCCCACCAACCCCGGGAACCGC
chr1	909589	909790	seq23
CGGTCGGCTCAGCGGCTCCTGCCCTGGTCAGGGGGCGCCAGGTCCTGCCCCTCCTGGGGAGGGCGGGGGGCGAGAAGGGCGATTCTGGGGGCGGTTGCTCGGCTCCCTTTCCTGAAGCCATGTGGCCCGGGTGAAAGTCCCGGACCTTGAGACAGTCGGGGAGCTGATCCATGAGCAACCATCGCATGCCGGGTACAGCCGC
chr1	923250	927273	seq24
CGCTCGCCTCCCGTGGGCCCTGGTGAACTCGGCCCCAGTTGGGAAATGGCCCTGGGTGCGGCTCAGGGGGAGACCCTCTGCCTCGGCTGAGTGCCTCGAACTGCGCCGGACCCCCCCGAACGCGGGACCGGGATGGCGACCGCGGCGCTGGTTCAGGGGAACGTCCGGCGCTGCCTGGTAACTCGGTGGTCGACAACGGCACGTGCTCGGGACGATGAGGGAGGAGCCCCCAGTCCTCACCCACTGGGGAGGCGGAACCTCCCTTACCGGGGCAGGGGAGGCTGCGGGCAGGGCCGACGCCCTCGTGAGCGACGTCCTTGGCCCCGGCACTCGGTGTCCACAGCCCAGCTCGGAcccgcgcgctcccgccgggcgccccccgcACAGACGCCTGGAGGA…
chr1	938533	938757	seq25
CGTCCGCTGTCCGGAGTCCCCGCCACTTTTGCTTTTCCCTGTCTTTCGGTCATTCGGTTTTGTTTCTTCCGCTCACTCTGGGGCATGCCTCGGGAAAGGGAAACCGAAACTGAAGCCAAATTTGGCCACCAGCGCAGGCTCGGCGGCACGCCCCCTGACGTGTGTGCCTCAGGCTTATAATAGGGCCGGTGCTGCCTGCCGAAGCCGGCGGCTGAGAGGCAGCGA
chr1	939192	939714	seq26
CGCCGCAGTCTCTGAACCTGTGTGACGCCTGCAGGGCTGGGACCTGACGGTGAAGATGCTGGCGGGCAACGAATTCCAGGTGTCCCTGAGCAGCTCCATGTCGGTGTCAGAGCTGAAGGCGCAGATCACCCAGAAGATCGGCGTGCACGCCTTCCAGCAGCGTCTGGCTGTCCACCCGAGCGGTGTGGCGCTGCAGGACAGGGTCCCCCTTGCCAGCCAGGGCCTGGGCCCCGGCAGCACGGTCCTGCTGGTGGTGGACAAATGCGACGAACCTCTGAGCATCCTGGTGAGGAATAACAAGGGCCGCAGCAGCACCTACGAGGTACGGCTGACGCAGACCGTGGCCCACCTGAAGCAGCAAGTGAGCGGGCTGGAGGGTGTGCAGGACGACCTGTTCTG…
chr1	944631	946206	seq27
CGCCCGGCCCAGAGCTGGGAAGGGGCGTGGCGGGACCCGCGCTTGCAGCCGCGGGACGGAAGGGGGCGCGAACCTCCCcgcggcggggcctgggggggcggggccgggaggggcggggcCGCGCCCCGTGCTGGCCAATCAgcgcccgccccggcaccgggacccgcctccgcgccgcagctcccggggggtccggcccggccgagcctcggtgtccggccccgcgggggaggggcgcggccTGCGGAGCGGGATCGGGGCCGGGTCTGGGGCCCCTCCCGGCGGCCTTCGAGCCCTGCCGCCCGGCTCCGCGCCGCCCGGAGCCCCTCGGCAGTCCCGTCACGTCTCCTCCAGATTAGGCATTAACTCGGGTGCAGCCGCACTTccggggggccgcgg…
chr1	953658	954370	seq28
CGAGCGTTTGGGTGGACCGGAAGTCAGCGTCTGCATTCGAGCCTGTGTGCGGTGCATGGGCCAAGGGCGCCCACACCCACGCCACCCTTTCCGAAGGAACCGAGCCCCAGCCCCTCATGGGCCAAGGGCACCCACAGCCACGCCACCCTTTCCGAAGGAACCGAGCCCCAGCCCCTCGTGGGCCAAGGGCGCCCACAGCCACGCCACCCTCTCCCAAGGAACCGAGCCCCAGCCCCTCGTGGGCCAAGGGCGCCCACAGCCACGCCACCCTCTCCCAAGGAACCGAGCCCCAGCCCCTCGTGGGCCAAGGGCGCCCACACCCACGCCACCCTCTCCGAAGGAACCGAGCCCCAGCCCCTCGTGGGCCAAGGGCGCCCACACCCACGCCACCCTTTCCGA…
chr1	957829	960101	seq29
CGCGGTGGCACTGGTGGCTGCCGGCAGCTGTCGTCTGCAGAGTGGGTGAGACCGAGTGTGGCAGATGGCTTGGTCCGCGGTGCTGGAGGGGACTGGCGGAGCAGAAGCGCCCTGGCGCCGGGTCCTTGCTTTCCTGGAGCTGGGGCTTGGGGAATGGGGTCGGTCATTGCAGGGACAGAGGAGAGGGCAGGGTAATGGGTGCGCAGGGGTCCCTTCCAAAGGCTGCGGGTGGCCAGGGGTGTGCGGGGGCGCTGAGGTGCGGTCGCCGAGAGATTCTGGCCTCCAGGGTGGTCGGGCCTGGCATGGACTCTAGGGGATGGTGCACACACCGGACCGGACGGGCCCCTCCCTTACCCCCGGATCCCCCGGCTGGGCAGCGGCCAGGGAGAGGGGCGACCT…
chr1	965359	970168	seq30
CGCGGGACCTGGGTGCGACCCGGGCGGGAGGCGGCAGGGCTCAGCTGTGCTGGACGCTGCAGCAGCGCGGGAAGGGGCTCCCCCGGCTCCATGGGGTGAATCGGTGAGGGGCTCCGGTGCCGATGTGGAAGGAGCTCCTGAGCAGAACTGGGGCCTGGACTGCTTGTGCCCGAGTTGGTTTCGAGGCGTCTCTGCTTTTCGCTGGAGGCCCACGAGGTGGGTGGGAAGTGGGTGCTCGCCCGTCGCAGAAACAGAGTCGGGTGCCGCCTGCGGCAGACGCCCCTCTCCGCGCCTGCAGGTGCGGGGTGGGGGAGAAAGGTCATCCCTGGAGAGGCCCGGGGCTGGCGGGAATCCTCGGCGGGCGGGGTCTGCGAGGGGCAGGGCCGGTCCTGTGAGCGC…
chr1	970931	971263	seq31
CGTCCAGGTGCGGACATCACGTTCCTCCCCGATTTTCCCCAAAGCCTGCAGCTGTGATCCCCAAGGCGCCGTGCGGGATGACTGTGAGCAGATGACGGGGCTGTGCTCGTGTAAGCCCGGGGTGGCTGGACCCAAGTGTGGGCAGTGTCCAGACGGCCGTGCCCTGGGCCCCGCGGGCTGTGAAGCTGGTGAGTGAGGGCCAGCGCTACCCTGGGGCTTCATGGGGTGGGGTGGGGTCACCCGAGCCACAGAGGTTTCCCATGCCCGTGCCCCAGACGCTTCTGCGCCTGCGACCTGTGCGGAGATGCGCTGTGAGTTCGGTGCGCGGTGCGT
chr1	972015	972374	seq32
CGCCGAGAGGCTCCACCAGAGCCTGGGCTCAGAGCGCGTCTCCCCAGGGCTCGAGCCCTTGGAGGGCAGCAGCGTGGCCACCCCTGGGCCACCTGTCGAGAGGGCTTCCTGCTACAACTCCGCGTTGGGCTGCTGCTCTGATGGGAAGACGCCCTCGCTGGACGCAGAGGGCTCCAACTGCCCCGGTGAGTGGACGGCTGGGCGAGGGGAGTGTGAGGATAGCCTGGGCTCGGCCGAGGTGCTGCCCCCTCGCCTGGGCAGCAGGTCAGTGCCGGGGGTTATGGTCTTGGGACTCGGCCCCCTCAAACATGTGCGTGCCGGGGACCCCACGCCTAACCCGTCTCTCTCGTTGCAAGCCGG
chr1	973037	973475	seq33
CGACGTGGCCCGGGCCCTGCTCCGGCAGATCCAGGTGTCCAGGCGCCGGTCCTTGGGGGTGAGGCGGCCGCTGCAGGAGCACGTGCGATTTATGGACTTTGGTGAGCGCCAGGCCACGAGCCACAGCTTACCTGCCCCCTCCTCTGCCCATGCCCCTGCCCCTCACCCCTTCCTGGCCCTGCTCCCAGGAAACCCTAACAGCTCCCTGTGCCGGCAGACTGGTTTCCTGCGTTTATCACGGGGGCCACGTCAGGAGCCATTGCTGCGGGAGCCACGGCCAGAGCCACCACTGCATCGCGCCTGCCGTCCTCTGCTGTGACCCCTCGGGCCCCGCACCCCAGTCACACAAGCCAGCCCGTTGCCAAGACCACGGCAGCCCCCACCACACGTCGGCCCCCC…
chr1	974069	974292	seq34
CGGAGCTTTTCCAGCCGGCCCTCCCGGTCGCCCTTTGCAGTGCTTGGCGCCCCTGTGCCGGCCTTCGAGGGCCGCTCCTTCCTGGCCTTCCCCACTCTCCGCGCCTACCACACGCTGCGCCTGGCACTGGAATTCCGGGCGCTGGAGCCTCAGGGGCTGCTGCTGTACAATGGCAACGCCCGGGGCAAGGACTTCCTGGCATTGGCGCTGCTAGATGGCCGCGT
chr1	980137	980557	seq35
CGGGACGTGGTGGTGGGCCGGCACCCGCTGCACCTGCTGGAGGACGCCGTCACCAAGCCAGAGCTGCGGCCCTGCCCCACCCCATGAGCTGGCACCAGAGCCCCGCGCCCGCTGTAATTATTTTCTATTTTTGTAAACTTGTTGCTTTTTGATATGATTTTCTTGCCTGAGTGTTGGCCGGAGGGACTGCTGGCCCGGCCTCCCTTCCGTCCAGGCAGCCGTGCTGCAGACAGACCTAGTGCCGAGGGATGGACAGGCGAGGTGGCAGCGTGGAGGGCTCGGCGTGGATGGCAGCCTCAGGACACACACCCCTGCCTCAAGGTGCTGAGCCCCCGCCTTGCACTGCGCCTGCCCCACGGTGTCCCCGCCGGGAAGCAGCCCCGGCTCCTGAATCACCCT…
chr1	984299	985166	seq36
CGCTGCGGAGCGCGCAGGACCCAGAGGACTCAAAGGGGACCTGGAGGGTGACGAGGCCTTCCGTGGCCGGGGGTGAGGAGGAGGGAAGCCGCGCGGGCGGAGAGGCGCTGGTGGGTCCCAGGTTGGAGGCTGTGGGTCTGAGAGGCGAAGCCCAGGGGAGCCCGGGGCCACCGCTGAAAAGGATGGCAGCTGAGCGCAGGCGAGGGAGAGGCGCGCGTGTCCGGGACAGACCGCGGTGGGAGCTCGACTCCGGAAACCGGCGGGCCTGGGGCTGGGACCTACAGGGAGGCGGACGCGGCACAGCCAGGGAGGTCGGTcccgcgggccccgccccgccccccAGCCTGGAGCGCCCCCCTCCGGCCCCGGTCCGCAGTGGAGGCGGCCCCGGAAAAGCCA…
chr1	989541	989774	seq37
CGATCCTGGGGGCTTCCCGCTGTCAGCGCTGACGCAAGGGTGGGACGAGGCGCAGGGCTCAGGCCGCCAGCCACAGGTCACGCACATCATGACTCACTCCCAGGTGGGAGGGGGCGGCGAGCTGGGGCGGCCTCTGGGAAGGGCGGGCGGCCTTGGCCAGGCCCCTCACCGCCACCCCCACGGCCGGATGAGAAGTGGGAGACGGGGAGCGTTTTGACACCCTCGGAGACCCGG
chr1	992526	995181	seq38
CGCCGCACCTGCACCTGCACAGCCCGCGTGGGCCCGCCCCGCCGCAGCTGAAGTGCACCACCATGGGCCCGGCCCGCGGCTCGCGGCTCGCGGCTCTGGGCCCGGTTCACCTCGTCCCGGAAGCCGAGGACGCCGGCGGGATCGGTCCGGACGCCGTAGTCCGGCCAGCCGAAGTACTGGAAGTGCTGCACCGTACGCTGTGGCTCCTCCCCGCGGGGCAGGGCCTCGCGGGCGCAGGGTGTACATCGCctgcagggctgtctgcaggcctgtctgcaggccACGGTGGCTGCTTTCTGGGCCACGGTGCACCAGGAGAACACGCGTGTCATCGTCATGACCACCAGGGAGATGGAGCGGGGCCGGGTAGGGGTGCGGTGCCAGTGCTCCCAGTGCCCA…
chr1	1001372	1003265	seq39
CGTGCCGGGAGGCTGAGGCTATGGGGACTCCGTGGGGCAGGCTGAGGCTACGGTGACTCCGTGCAGGGCTGTGAGGCTACGGGGACTCCGTGGGGGGTGGCTGAGGCTACGGGGACTCCGTGGGGGGAGGCTGAGGCTACGGGGACTCCGTGGGGGGAGGCTGAGGCTACGGGGACTCCGTGGGGGGAGGCTGAGGCTACGGGGACTCCGTGCTGGGAGGCTGAGGCTATGGGGACTCCGTCGGGGGAGGCTGAGTCTATGGGGACTCCGTGGGGGGAGGCTGAGGCTATGGGGACTCCGTGCCGGGAGGCTGAGGCTATGGGGACTCCGTGGGGCAGGCTGAGGCTATGGTGACTCCGTGCAGGGCTGTGAGGCTACGGGGACTCCGTGGGGGGTGGC…
chr1	1006726	1007302	seq40
CGGGGCCCGTGTCTGCAGCCCCCACGCAGCCCGGCCGGCCGATGGAAACGCACACCCACACTCTGTCCCACCTCACTCCGAGCTGGGGGTTCGGGGACCACAGGTCCCACCTGCACAGGTTGCATCTGGGGAATGGGCCTGTGGCAGAAAATGTGCGGCGCGGGGCGGGGGGTCCCAACCAGGCAGCCCCAACCTGGACTCTCCTCCACCCCCGTCCCACCTCCTTGCCCCCAGCACACGGTGGCGGAGTGCGTGGGGCCAGCCTGGCGGGGGCTTTGCTCCCCGACCTGCACTTAGAGAACAGAGCATCCTACGGGAGAGAGCAGCTCGGAACGCAGCTTGAGTAATGCCGACTTTATATCAGCACACCCAGTGCCCCCACGTTCCCGCTGGCCCAGG…
chr1	1007962	1008253	seq41
CGGCCCGGGACCCTTTGGCGTCCGTCGCTGGGAGGCGGAGGGACTCAGAGCCGAGGCTGTGCCCAGGACTGTCCCGGGCGCCGGGCGATGCCAACACTTTGTGCTGGTTCCCGCCAAGGGGTCGGCCTCCGGGTCCCTGCCGCCAAGTGCGTGGCGTGGTCTCGGCCTCCAGGTCAGACATTGCTGATACGGGCCTCCCCCGGGAAGGCAGCGGGATCCGTGGCCCTGTCCAGGGGCCGCTCCCGCCTGACGTAGCGCGGCTTCCGTACTGAAACGGGTCAGAGACAGGCGA
chr1	1009681	1009889	seq42
CGCGGCCAGGGACGCTCAGCCCGGATGATGTGGGTTACTTACGGCTTCGCCAGGCTGCAGGGCCGGAGCTGTGGGGGAGAAAGCGGAGAGTCACCCTGGAGCCCAGGAGCTGCCTCAACCTCAGCCCAGTGCAGCGTCCGGGACAGCAGAGCGAGGAGCTGCCTCAGCCTCAGCCCAGTGCGGCGTCCTCGGAGCAGCAGAGGCCCCGG
chr1	1013006	1013210	seq43
CGGGGCCGTGAGCACCCCACGCTGAGTACTCCACACTGCGCACCCTGACCCTGAGTACTCCGACCCCAAGTACTCCACGCTGCACTCTCCACGCCGAGCACCCCGGCCCCGAGTACTCCACGCTGCACTCTCCACGCCGAGCACCCCAGCCCCGAGTACTCCACGCTGCACTCCACGCCGAGCACCCCGGCCCTGAGCACCCCGA
chr1	1013938	1014477	seq44
CGACTGCGGTGCGGCTGCTGGTGCGGGCCACGGGTGGACCACACGCCTCGACCCTTCCTCACAGACTGATCTGAATACAAACGGGCCGCGGCGACACGGGGACCCCGCGGTGGAGAGTGGGCCTGAGACCCCGGCACGGTTGTGACAGGGGTCACTCTGCAGACACACCTCTTGGAAGAATGGAAGTCCACCCGCTCAGTCCTACCAGGGTGGAGCTGCGCTCTCCCAGCACTGGGGGCAGCCTCTGTCTCCCGGCATCTCCTGGCACAGGGCTCGGGCGACTTCAGCGAGGCTCTGTCTGAGAGTCTCTGCCCCGGAGGCCGAAGAACGGAGTCCACGGCAGGGAGCCAAACACCAGCGCAGCACTGTCCCCAGAAGTGCCCGCTGCCTCCCCGAGCG…
chr1	1016240	1016488	seq45
CGGTGAGGGCGTCCAGGGGTGACTGCGGAGTGCGGGATAGAATCCACACCGCCAGGGAGGGGCCCAGGTCCGGTCCCTCAAACGCCCCAGCCAGGACAGTGAGGGGTCCCCACCCTCCACCCGCTCCGCCTGGGAGTCTGGAGCCGCCGCAGCTACACTCCCCGATAGCGATGCGCGGCACGCTGTGCTGTCACCGCTGGCAGAGGTGCTCCCATTGCGGGCCAGGATGCCTCACCGTGGGGGCCCCGC
chr1	1017372	1017593	seq46
CGTGGTCACGCGAGGGCAACCCAGGTGGGCCGTGGCCTACGGTGCGGGGTCTGGGTCCGGTCCGGGCCCTCTGTCCACACCCTTGCCGGCCCCTGGCTGTCGAGCAGGGCGTCCTGGAGGGGCTGTCTCCACGAGTGTTTCCCCCGAGCTGGCCTCCTGGCCTCCTGCGGGTGAGAGTGCCTGGGATACAGGCCCTCGCTGGGATACGGGCCCTCGGCCCGG
chr1	1035907	1036203	seq47
CGGGCACGTTCCCAAGAGAAACAACACACGCCCGCCAAACACGTGCACAAAAATAGGCCCAACTCTTCAGACAGCGGAAACCCACCCGGGCGCCCTCAGAGACGACGAGCACGCAACAGCGCATCCCACACCCACTCCTTGTGCAGCACCTCAGAGGAAGCTCAACAACAGTTCTCTGCGTGAGCCGTGGCAGACGCAAAACCGCCCGCACGTGTGACTCCTAACACTCAGAGTGTCGGTAAAATCACAGCAGCGCTCCTGTCTGGCGCGGCAGGCGGGCGCTGGAGCAGCCTGCGA
chr1	1040378	1040693	seq48
CGAGGCGGCTAAGAATTCAGCCACAAAATAGTTCCCGGGGAAGAAGCCGCGTTTGCTTTGAAACGCGGTAAGAAATGCCCCCGAACACCTGGGCTTAAATTACACCCAAACTCAATCATCGACTCGCTGCCACCGGAACACGCGCTCCCGAAAAACTGCACCCCGACTAGCCCTCGGCTACTCCAGGTGACAAACGGACAAAAACAAATCCTAAAGCCTCGCGGGAAAAAGACCTGAATCGTGGCCGACTTCTAGGACACCGGGGACCGCGCCGGTGCCCCCACTCCCGGCTGCCGGGAAGGCGAGGCGAACGCGC
chr1	1041041	1042308	seq49
CGTCCCGCTCAGCCCGGGCGCCTTTCCCCCATAGGACCGCGGCCAGGCTCGTTGGGAGGCGGCGACGAGGACGCGGGCCCAGGCGCTGGCGGCTCCTCCGCGCGCCGCACAATGGGGGACGCGCAGGGAACGTCCCTCGGGCCGGGCCAGGGCCGCCGACCTTTGTCTGCCTCTCGCACTCCCTGCGCCGACCCGGCCGCCCAGACGGACCCCAGCGCCCCAACCCGCTACCCTCACGCCTGCCCCCAGCCCCTCACTCACCCCGGCGCCCTCCGGGTTTCTCTTTCGTACACCCCGCCCTCAGGCGGTGGCGCCGCGCCCCCTGGGACTTGTAGTCTTTCTTccgccccggccccggcgccaggccccgcAGCTCCCAAAGAAAACTACAACTCCCGG…
chr1	1062232	1062710	seq50
CGGTCGCGCCCCTTCTTTGGTTTCCAGCTAACGACGCGGCGCCCACCGAGAGCTGGGGGAGCCCAGGGCGGGGAGGGCGCGGCCGGAGCGAGCGCCGCCCGGGAAACCCGAGCCCCGCCAGGTGCGCGGGGACAAAGGCGGTGCCGGGAGGGCGGGTCCTGGGGGTCCCCCTGCCCCCTCTGCGGTGCGTTGGGAGCTCCCGTCCTCCTGCGCACACTCAGGGAAAGACCGGAGGAACCGTGGCGGGGGTCGAGGCCGGCGTGGGGTgggggcgccaggggggcgggcggggcccAGAGCCCGGGACACGCGACGAGGGGCCGGACCCCGAGGATGCGAGGATGCGGGGACCCTGCCCCCGCTGGGCCGGGTTTTGGGGGCCCGGGACACTCAGCCCCG…
chr1	1083074	1083339	seq51
CGGGCCTCCCCTCAACCCGTAGGGGGTCACGGGCCCCGCCCCGCTCCCGGTCAAGACCCTGACATTGCGGAGGGTCAGGAGGGGGGAGCGAGGATCCGGGGCCTGGCACCCTGGGTGGGGCACCGTCCCCAGGGAGGGTTGGGCAGGCGCCCCCAGCCTCCAGCCATCCCGCCCGCTGTGGGCGCCCCGGTGGCCGAGGAGCCAGGAGCGGCTCCCGGGGCTGTGCGCGGAGAACCCGGAAGAAGCGGAGGAGCCCCGGGCGGCGC
chr1	1087906	1090447	seq52
CGGTGGGCGGCAAGGTGGGGGCGGGACGGAGTCTGCGGGGCCTGCGGGGCCCGGGCCTGCGTCACCGTCACTGGCCCGCCTCCCGCCCGGCCTATGGGAGCCCAGGGGACACACCTGTCGGGGGCCAGGAGCGGAGATTGGCCAGCGGGAGCTCGCACCTGTGTGGGGCGGGGAGCACTGCTCCTTGTAAGGCGAGCCCCCGCCGAGCCGGCTCTTCCCTCCCGAGGCCCCCACCTCGCCACCGCCTCCCATTGTCCCGTCGCCCTCGAAACTCTCCCAGAGACGGGCGAGTTGTCCACCTGTGCAGGTCTGAACTGACTTCCTGTGCCAGGGCCTCGCCTGAGCGGGGGCAGGAAGCTCACCCTTGCAGGTCTCCCCGCGCCAACGGACGCCCTGAGG…
chr1	1099177	1100008	seq53
CGCCGGCGGCCACCAGCTGGGGTCCAGTGGGCTCGGCCCCGCCCTCCTACGCCCTGCCTGCGGGTCCCCTCGGGAGGCTGCTCAGGAGAGGAGGAGGCTGGGGAGGGGACTGGACAGGGATCGGGTAGGGTGGGGCCAGGCTGAGCCTGCTCTGCGGGTCCCGGACCCCAGCGCCACCGTGCGAGAGGCTCGGGTCCAGGCCAGGCCGGGGAACGGTGTGTGTACCCGGTGGGGTGGGAGGGCTGGGCAGCCCTGGGACGAGCTCCGTGGCCTGGGACCAGGTCTGCCTCCGCAGAGCAAGTCCTGGACGGACGGCTGCTTGAGCCCACAGGTCGTGCGTCCTTTGACAGCGGCCTCCGGCCGGGAGGCACCAGCTCTTCGAACAATGTCAGTACCTTC…
chr1	1105437	1105869	seq54
CGGCCTGCAGACTCGGATGACACTAACGCCGCCGGGCCCTCAGCTGCCCTCCTGGAGGGGCTCCTGCTGGGGGGTGGGAAGCCATCGCCCCACAGCACCCGGCCGGGGCCCTTCTTCTACATTGGAGGCAGCAACGGGGCCACAATGTGAGTAGCGGCCCTGGGCGCCCGTGGTCCCACTGAATACCCACCGCCTGCTCCCGGGGCCCAGCCCGGCCTCCGCTGGCCGCCCGCCATCCCCAACCCCTTGCCTCGGCCCCCAGGTCACCCCCGCCCCCACCCCTCGCAGCATCAGCTCCTACTGCAAAAGCAAGGGCTGGCAGCGCATCCATGACAGCCGCCGGGACGACTACACGCTGAAGTGGTGTGAGGTCAAGAGCCGAGACAGCTACGGCAGCTT…
chr1	1122690	1123081	seq55
CGAGACCTTCCGGAAGAGCCTGCGCGGCCAGAAGATGTTGCCTCTGCTGTCCCAGCGCCGCTTCGTGCTCCTGCACAACGGTGAGGCCGACCCGCGGCCGCACCTGGGGGGCTCGTGCAGCCTCCGCCGCTGGCCGCCCCTGCCCACCCGCCAGGCCAAGTCCTCCGGGCCACCCATGCCGCATGCCCCAGACCAGCCGGGCGCCCGCAGGCCTGCGCCACCTCCCTTGGTGCCGCAGCGTCCCCGGCCACCCGGCCCCGACCTGGACAGCGCCCACGATGGGGAGCCCCAGGCCCCGGGCACGGAGCAGTCGGGCACAGGCAACAGGCACCCGGCGCAAGAGCCTTCCCCGGGGACAGCCAAGGAGGAACGCGAGGAGCCTGAGAACGCGA
chr1	1126223	1127019	seq56
CGCAGCGGCCGGAAGCGCTTCTGGGAACAGAGGTGGCCTCCGGCCCTTTTCTCAAAAGTCCGACCCCAGCGGGAGGTTGGGGCGGCTGCGGTTTTCCGGGCAGATGGAGGCCGCCCTGTGCGAGTGGCTCGGGCTTCCAGGGGGAGCAGAGAGGGGCCCCTCCCCGTGGAGCCGAGACCACTGCGCCCCGAGTGGGAGGGGGCGGCGGCCTCTCCGCCGCGACCCCGGCCCCTTCTCCGCACCCGGCCCCGCCCGACCCTCCGCGCCCTTGGGACCCCCCCCTCCATGGCGGGTTCGCGCTGGCCTCGGCCTCCCCCACTGAGACCCCTGGAGGCGCCCCCGCCCCCACGCGCGAGAACCCGCCCGCCTCCCCCGGGCTCCGCGACGCACGCTGGGGCC…
chr1	1131533	1132013	seq57
CGCCGGTCTGAGCACGGGAAGGGGGGCGCCCACCCATCCCGGCTTCCGCGGGACGCCTTGGCCGGTCCGCGTTAAGTAAACGCGGTTTACTTACCCGGGTAATCGCGGCAGCAGCGCGTCGTGTGAACCCGGCAGCAGCGCGCGTCCGTTCCCGTCCCAAGCAGGAGGCGCCCAGGGCCGCACCCGGGACCCCCGGTGGGGCGCTGACCCAGGCTGAGCGCGCACAGCAGCGCCAGGCCGCACAGGGCCCGAAACGCGCCCATCGCCCCGTGCTGTGCCATGCTCGGGTTTCAAGAGCCCACAGCCAGTTGGACACGCCCCGTCCCCGTCCTCACCCGCCCTGCCCGGAGGTGGCTGGGACCGTTCATGACCTGAGAATCCCGACCCAGGTGAAGTGCG…
chr1	1135431	1135741	seq58
CGAACAGGCACCTCCGCCTCCCGAGGGACACAGATGTCGCTTAGACGCCCGGGGTGTCTTCCCTGCGGGAAGCCTGCAGGGCTGCTCCCGCCTTGTTCCCGAGCTGTGGCCTCGGGCGTGACTGGCGCTCGGGAGCAGGCTCTGTGCTGCTCGAAGGATACCCCACTCCCAGACACCAGCTTGAGAAGATTCCCGCACGGCCGGGGACGGCCCCAGGGCCTTGGGAGCGTCTGTGGACACCTGTGGTGTGGGCCGAGGAGCTGGGAGCTCATCTGAACACGCCAGCACTCGCGCATCCACGCTGCTGGCGG
chr1	1136571	1136777	seq59
CGGTCGGAGACTCCCGTCTGCCAAGGTTTTTATTGTGGTCCCGCGGGGCAGGAGGTATGCATGGCATACGTAAGCAGAGAGCCGGAGGCAGCCATCGGCACCTAGAACGGTGCAGAGTTGGCCCAGGAGCGTGGCGGGGCAGGCGGCCTGCACCTGCCCTGCTCGCCCAGCAGACCCTCCGGGCTCCAGCCTGGCGGGGCCCAGCGT
chr1	1138918	1139387	seq60
CGTGCAGGGCTTGCACGGCTTGGAGCTGACCACGTCGTTGTAGAAGCCCGGCCCGCACGGACGGCACACCGTGTTCTGGGAGCGGCTGCAGCGGCTCACCATCCCGTTGCCTGCAGCAGAGGCCGGCGTCAGGCAGCGGTCAGGCCCCAGGCTTGCGCCCGTGGACCCCCCCAGGCGGCTCCTCTGCCAGGCTTGGCCGGCCCCTCACCCGCCCCCTCCCCAGGACCAGCCTCCTGGCTGGCCCATCCCTGCCCCAGCCCCCAGTCCCTGGAGTGCCCGTGCGTGGCGACCCCTCCTGAGGCCTCACCTGGCCTGCACTCGTGGCAGCACCGGTCGTTGCTGGGGTAGGTGTCCCCGACACAGTGGAGCCCCGTCACGGTGCTCAGCCCCAGGCCCAGG…
chr1	1142385	1142997	seq61
CGGAGCGGCGGCCCTGGGAGGGGCCGGGCCCAGAGGTTCCGGCCGCGATGCCGTCAGCGCCTTCGGCAGAGTGACTGAAGCGAGATTTCGTTCTCAGAAGTGAGATGCCACGATTTCGAGGGACCAGGGAGGAGGCGGCGCCGCGGGGCCACAGCCCAGCCCCGCGCCCCGACCGCGTCACAGCCAAAGCCCCGCCGGGGTGCGCGCTGCAGAGGGGACACGCCGCTCATCAACTGGGGCAGCCGCGGTCGGTCGGCCGGTGGCGGGCGGCAGGGAAGAGGTGGGGTCCGGGACAGCCACGGAGCCCGGAGTCACCCGCGAGGCCGCCCCGGTGGTGCGTggggggcggcgcggggcgcggccgggcgcTCAAAACTCCTCGTGCACGCTGCGCGCGTA…
chr1	1143647	1144282	seq62
CGCCACAGCACCTCGCAGGGCCGGCTCCGGGACACGGCTGCGCCAGGGCTCACCTCCAGCTCCTCGGCGGTCACGATGCCGTCGTGGTTGGAGTCAATGAGCTCCTCAAACTCCTTTTTTCTGTCTTTCACCCAGTTGTCGTCAATGTCCTGGCCCTGCTGGTTCTCCACGGTGCCCACGGGCAGGGAGATGAACTCGGGCACAGAGAGCTGCTTGTCACCGTCCTGGTCTGCGAGACGGGAATGGGTCAGCCCACACCCAGGCTGGGGCTCCCGCAGGACCTGCCCCGACCTCCCGACGATGCCCGGCCCCTGCCAGTCGGTCCTGGGTCCTGGCGTGCCGGCCAGGCTGGACCCAGCCTCACCCAGGTCCCGGACGATCTCCTTCACCATGAACCTG…
chr1	1149031	1149391	seq63
CGCCCCGCCCACCGCCCCACCCACCCCGGCCCAGCCACAGTACCGTCCCCGTCAGGGTCCACGGCGCGGAAGTGTGTCTTGCTCTCCTCCATGGCCTCCTGGAAGTGCTCGGCCGTCTTCTCCATGATCCAGCGCTGCATCTCCTTGGCACTGATCTTCCGGTCAGTGTTCACATCCACCCTGCAAGACAGCAAATGGGCAGGTGGCCGTCAGACTGGGCCCCCAGGACCCCGAACAGCCAGACGGATGCCGCCGGCCCAGGACTCCATGGCTGCGTGAACCTGCCACCAACAGCGACAGGCTCCACCAGGCAACGCGAAAAGCGTCCGGGACGTGGGGCTTGTGGGGTGCCGGGCCACGC
chr1	1151822	1152144	seq64
CGGGGCCCTACGCAGGAGAAGGGCGAGAAGGGACCCGCGTGTGGGAAGGGAAGTCTAAACACCCACAGCGGCCGCTGTCGCCGCTCGGCGCAGGAGTCAGGGAGACCCGGAGACCTGCTGTTACTTCCCACTCCCCATGCCCACCTCCTCAAACGAGACAGCTTGGGGTTTCGTTACAGGCACCAAAAAGAAACCCCGGTCCAGCTGGAGACGCACCGAGCAGAAGCCTCAACTCCCCTCGCCCAGGCGTGCAGCCCACCCCCAGCACCGGCTGAGCAGGGACGGGGACCCTTCCCCTGTGATGCCGCGAGCCAGGCCTTCGT
chr1	1153365	1153758	seq65
CGGAGGCTGCCCGTGGCCGGCGTCTGCCCCTCAGCATGGAGGACGCTGACCACTGCAGTGCCGCGTGGGCTCCTCCAGGCTGTCCTAGGGACGGCCACACAGGCCCACTCTGGCCCTCTGAGCCCCCGGCGGACCCAGGGCATTCAAGGAGCGGCTCTGGGCTGCCAGCGCAGGCCTCCGCGCAAACACAGCAGGCTGGAAGTGGCGCTCATCACCGGCACGTCTTCCCAGCCCGGCAGGTCCCGACACAGGGCCCGGCGCCCCCCACCGCGCAAAGCCAGGATAGGAACACACAGGCGAGCGCACGCGGACAGCCCCCCAGTCTGGGCACATGGCGGCACCTACTTGGAAAAGATGACCATCAGCTTCCTCCGGCTCCGCCGCGGCTCCGCGT
chr1	1156909	1158848	seq66
CGTGCCGGCGGCCGGGGAGGCCAGCGTCGTCGGCCTGTCCCTGCCCCCGGGAACCCCGGGAGCCCCGGTGGCGGCGGAGTCTCGCCAGGGCTCAAGGCCGAGCGGACGGACGATGCCCCAGCCCAAGGCGGGAGGCGGCGGCGGCCTCCAGACCCGCCCTCGCCGTCCGGCCGGCGTACACTTGGCCCCGCGGCCTGCAGCGGCCGTCCCGGGCCCCTCACTCACCGGTCTGCCTCCCCGCGCTCGGGATCCGAGGACCGGAGCGAAGCGTCAGTGACGCCGCCAACGGGCCCGGATCAGGCCACTGCCATCTTTCTTGCGGGCGGGGGCGGTGCGAACGGGCGCGACCTCACGGAGGGGACGCCGGCGCCACCATCTCTCCTCCGGGCGGAAGCGGTC…
chr1	1163778	1164126	seq67
CGTGAGCGACGGCCCCAGGACGCGGCGCCGAGCTCTGCCCCCAGCTCCAGCTCCCAGCGGCGTCGGAGCACAGCAGATCCCAGGGCAGCGCTCTGCAGGCAGGAAAGAGCTTCCCCTTGGGACAGCGCGCTGAGCAGCCCCCAGCTGAGGGTGGGAGCCCCGTCCCTGGACCCCTTCACGCAGTTCAGGGAGCCCCACATGCCGAAGCAGCCGTCACAGCTCCATGGGCCCCTCTGCTGTCCCTGGCAGGACCGAAGCTATGTGGCCTCCCGGACGCCAGGGACCCCGGCCACGCCCGCTCCAGGCACTGAGTGGCCAGCCAAGCGCTCGGGCCCGGGGTCCTGGACGG
chr1	1167748	1168070	seq68
CGGGATCCGGCGGCAGCTCCTCGCCAGCCCCCCTGGGCGCCCTCACGTGCCCAGGAGCAGCCCGGAGAAGCTGGAGCCCGCCTGGATGGTGAGGACGGCCCCGGAGCCATTGTCCACAAACACAGAAGCGTACTGTCCAGCCTGTAAGAAGCACGGGGACGTCACAACCGCAGCCACAGCCCAGCCACTCGGTGGCCAACGTCTGCCCACCTGCCCTGCGCTAGGAGGTGCCGAGGCCCCAGAGGTCTGCGCCCTGAGTGCACCGAGCTCACACCCGGCCCAGCCCGAGTGCACCCGAGCCCTCCCGCTCACACCCGGCCCGG
chr1	1171619	1172333	seq69
CGGGACCGTGGCCGAGGCCTCGAAAAGGGCGACCCGGAGGCAGAGCCGGCAGGGACAGAGCCTGCTGGGGGAGGACGCCCCAGAGCCCCAGCTCCGAAGCTGCCCCGCGAGGGCCCACGTGCGTCCCGGCCGCGTACCTTGGGGGCCTCGGGCAGCCCCTCGCGGGAGGACGCGCTGGCGGTGGCGTTGGGGGGATCTGCGCGCTGGCCAGGCTGCTGCGTCCTCTGTGCCTCCCGCCGGGCCCCGACGCCCCCGAGGAGCACGAGCTGCGGCCCGAGGAGGACCACGACCGCGGCCCAGGCCCAGCGCCGCATGGCTCCGTCCCGAGGCGGCTCAGCGCGGCGAGTCTCGGCGCCAGGGCGCAGTCATGGGGACGGCCGGCGCTCAGAgcccccgcgc…
chr1	1179259	1180108	seq70
CGAAGAAAGATGAGCGCGTGCGGGCTGGGCTTGTCTCACGCCCGCCTCCGGACAGGGTGGGTTTCTTGCCGGCGGCCGTGCCCCACCTCGACGCGATGCACCTGCGGTACATCCCACCCAGGCGAAGTCACGGAACAGACGCAGAAGAGGGGAGACGGCCGAGACCCGGGGAGCCACGCGGCCCGAAACAGCCCCTGCTGGCTCTGGCGTCTTTCCGGGCCGGGGTGCCCCTCTGCCATGTTCCGTGGACAGCGAACACCCGGGCCGGAGCCATTACCTACTGTGAAGGCCAGCGCAGGGGGCACGGGATGTGAGGGAGGCCCCCGAGTGCACGGGGCCTTCTGCAGGGACTCCGGTCCTCCGCCTTCCACCAGCATAGGAGGACGGGCTTCTGGCCCA…
chr1	1180385	1180662	seq71
CGAGGTCACGCTCTGGTGCGCGGTGCCCTCAGTGGCGCCTTGGGTCTCGGCGCCTGGGCCTCACTCCTGCGCGATGCTCCTCAGCACGTACTTGACCGTGTAAGCAAAGGCTGCAAACCCAACTATCACAAACAAGTTCGCCAGGGCGCCACCCAGGAGTCCGTGGTGCCGGTTGGCCTGCTGGAGCCCTGCGAGGTTTGGGACGGCCCCCGGCGCATGCCCGTTGAGCAGCTGAATCCCGTTCTGGACGAGGTGCGTCTCCCCGTCTGGAACCACGT
chr1	1193029	1193460	seq72
CGCCCAGCAGGGGCCGGCAGAGGCCTGCGTGGCAGCGACAGTCAGCGCAGGGCGATCAGTGGCGCGGAGCCTTACCACTCGAGAATATTCGAAGGGAGGGGCTCGGCACAGATGTAAGGCACCGGGTCTTTCTTAATGCGAAGGTAGTCCTGCTTCAGCCTCTGGGTTGCCGTGGTCGGAGCCCTCTTACTGCTGGTGCTGCTCATCTGTTAAAAGCAACGTCTACACTGACGACGAGAAGCAGCGCCGGCCACAGCTCTCTCCCCTGGCGCAGCCCCACTCCCGCCTCTGCAGCCCGCCATTCATTCAGGGCCCGGTCACCCAGAGTCACAGCTCACAGGTCACCCTCGCTTGCCACCCGCCCAGACACCCAGAGGCCCTGCGGCTTCTCTCTTCCCG…
chr1	1198378	1199805	seq73
CGAGGCCCGGCGCCGCTTAGAGACTTGTTCCGGGCTCGTGTCTCACTCGCCGGCCGGCGGTGGTCTCCCACTGTCACCGCCCGGGTTTCCCAGAAACGCTGGCCCTAAGCACAGTCCCGGGCACGCTCGTTTCTCTCGGGGTTTACGGGGCAGTCTGGAGTCTAACAGTTCAGGGGCGAGGCGACGGCGGGCTCGACGGCAGCCCTCCCCCGACACAGACTCCCGTGATCCACTGACGAACCAGGATCGAGGCTGCCCGTCCTGGGGCAGCTGCAAGTGTCCCAGCTGACGGGAAACCCGGCCGAGTGGTCAAGTCCCCGACATGACCCTGACCCGGAGCTCCGGGAGCCCGCCGTAACCGACCTCGGGTTCCGCGCAGGCAGGCTcgggccggggccc…
chr1	1218643	1220026	seq74
CGCTCTCCTCCTGGGCGAGCAGGGCCGCGGCGCCCCAGCACTGGGGCTGCCAGGTATCGACCCGCGGGTCACACGCAGGGCCGCGGCCGGGTGGGCGCCAGGGACTTCGGGGCATGCGGGGCGTCGGGCCGGGCGGGGTGGCAGCTGCCCGGCCTGCCCGGCCCTAGCTCTCTTCCAGGTGGAGGCTGATGAACTCCTGGATACACCTGCGGAACTGGAGCTCCGTGGGGCTGCCCGCCAGGGCGCCCGGGGGACCAGGGGCAGCCTCGGCCTCGCGCATTTCCTCCGCCATGCGCGCCAGACGGAGCCTACGGGGAGGCACAGCGTGAGACGCCCCTGCCCTGGAGGCCCCGCCCCTGCCCTGGAGGCCCCGCCCCTGCCCTGGAGGCCCCGCCCAGC…
chr1	1232263	1235048	seq75
CGCACCCCGCACGAGCTCGTGCAGAGGAGGGGGCCTCACGCAGGTGCGCACTTGGGGATGCAGAGAGGTTTCTTTGCCTCCATTGTCGTTTGCCAAATGTCCACCAAGCAAAGCCGATGCACACTTGTGCACACGTCTGTGAACATGTAGTTCACGCAGGTGTACACGCCTGCACGCCACGAATGATGGAAAACATGCAGACTCGGTGTGCACACAACCCCTACCCCCTACCTGACCTTCCCCGCCGCTCTTCTCGGCCGCCACCCCTCCAAGCCCCTGGGTCATTCAAACCACTTCACGTTTCCAAGCACCCTACCCCAGGCCTTAAACGCGGCTCCAGCTGCCTGTTCCCCACGCGCTGCTCTGGACACAGGATCAAGTCAGAGACCAGGGGCCGAC…
chr1	1237781	1238356	seq76
CGCTCCCAGCCGCCTGCCCCGAGCACCCTGCCCTGCCCTGCCCAGCCCGCATACCCTGCGCCATCTCCCGCTTCAGCAGCCCCAGCGAGATGCCTACGGGGATGCTGGGGCTTGTGGGCAGCGTCACCGTCTCGCCATTGGCCGGCATGTAGCAGTTGACCCCTGGACCCCGGGGGAAGAGAGAGCCTCAGCCCAGGCTGCCCGTGCTGACCCGAGGTGGGCCCCACGCCGCCCGCCCGGCTGCCTACGGAGCTCCTGCTCGATCTTCTGCTTCAGGAACTCCATCTTCTTGGCCTCGCCATGCACCAGCAGCACGCTCTCCGGCTCTGCCTGGCCCACCAGCTGCATGATGCCCTTGGCGTCCGCGTGTGCGCTGAATGACATGTACTCCACCTGCAT…
chr1	1244185	1244411	seq77
CGGCAACACCCCGGGAGCTCCAGCGAGTCTCTGGCCGCTCCAAGCGCTCTGAGGGCACCAGCCTGTCCCACTCTGGCCATTTCAATGCCGCTCGGACAGAGCCTGGTGGGTTCATAAGCCGGTGCATACCCCCACCCTGCACGTGCTCTCCCGGGTCGGCGCCCAGTCTGGTCTGGGACCCGCATCCTCGCGCTGACGCCTCCTGGTGTCCCCACGGTGCTGGACGC
chr1	1249506	1250498	seq78
CGGCAGCGCGCGGCACGGGGAGGTCAAGGCACCGACGAAAGCGCACAGCGAGCGCGAAGGCCCCGCGGCCCCATCTGCGACGTCCCCTCACGGCCGCCTGAACCTCGGGGCTCGCGTTCTCGCGTCACTGCCGGAGGCCCGGGGTGCAGGGACTAGGCCGCCTCTCGGCTCCCACCAGGGCCCGCGCGGGGAGGAGACCGGAGGACGCCCGCGGCGCGCACCTGGCTCCACGAGAAACGGGAGGGAGCGGGGCGCCCAGCCCGCCCGGAGCCGCATACGGAGCCCACCCCACAGCCCTCCCGGCGGCTCCCACTCACCCAAGGGCGTGACTCTGATCTCAGGCATCGTCTCCGCCGCGCTCCCGGACCCGCGAGGCCCGCCTGCGGTGATGCACTGCGC…
chr1	1252528	1253283	seq79
CGTGGTCTCCAAGCTGCGGATCATGGAGCGCCTCAGGGGCGGCCCGCAGAGCGAGCACTACCGCAGCCTGCAGGCCATGGTGGCCCACGAGCTGAGCAACCGGCTGGTGGACCTGGAGCGCCGCTCCCACCACCCGGAGTCTGGCTGCCGGACGGTGCTGCGCCTGCACCGCGCCCTGCACTGGCTGCAGCTGTTCCTGGAGGGCCTGCGTACCAGCCCCGAGGACGCACGCACCTCCGCGCTCTGCGCCGACTCCTACAACGCCTCGCTGGCCGCCTACCACCCCTGGGTCGTGCGCCGCGCCGTCACCGTGGCCTTCTGCACGCTGCCCACACGCGAGGTCTTCCTGGAGGCCATGAACGTGGGGCCCCCGGAGCAGGCCGTGCAGATGCTAGGCGA…
chr1	1255069	1255292	seq80
CGTGCCATTTGCGTGCGATGCGCGTGTGCCACACGTCGTTTGCTTGCGTGCCATGCATGTGTGGCATTTGTGTATGTGCCGTTTCCGTGTGTATTGTGTGTGCCGTGTGTGTGCCATTTGCATGTGCCGTTTTGTGTGTGCCATGCGCGTGTGCCATGCACTTGCCGTGCGTGTGCCATTTGTGTGTACCATGCGCATGTGCCATTCGTGTGCACCGTACACGT
chr1	1256948	1257149	seq81
CGGATCTGCTGCCCGGGCTGCGCCTGGGCTACGACCTCTTTGATACGTGCTCGGAGCCTGTGGTGGCCATGAAGCCCAGCCTCATGTTCCTGGCCAAGGCAGGCAGCCGCGACATCGCCGCCTACTGCAACTACACGCAGTACCAGCCCCGTGTGCTGGCTGTCATCGGGCCCCACTCGTCAGAGCTCGCCATGGTCACCGG
chr1	1257298	1258849	seq82
CGCCCGGGAGACCTTCCCCTCCTTCTTCCGCACCGTGCCCAGCGACCGTGTGCAGCTGACGGCCGCCGCGGAGCTGCTGCAGGAGTTCGGCTGGAACTGGGTGGCCGCCCTGGGCAGCGACGACGAGTACGGCCGGCAGGGCCTGAGCATCTTCTCGGCCCTGGCCGCGGCACGCGGCATCTGCATCGCGCACGAGGGCCTGGTGCCGCTGCCCCGTGCCGATGACTCGCGGCTGGGGAAGGTGCAGGACGTCCTGCACCAGGTGAACCAGAGCAGCGTGCAGGTGGTGCTGCTGTTCGCCTCCGTGCACGCCGCCCACGCCCTCTTCAACTACAGCATCAGCAGCAGGCTCTCGCCCAAGGTGTGGGTGGCCAGCGAGGCCTGGCTGACCTCTGACCT…
chr1	1261288	1261937	seq83
CGTCCTGGCCCCCACGAAGGCAAGCCCACGCGAGCTCTGCATGCGGCAGGACCGCCAGCTCCCCACCTCAGGCAGGGCTGGGGCATGCGCCACGAGTCACATGATGTCCACGAAGAACTCGCAGGGGTTCCCCATAGCCTTCTGGAAGGACTGGCGGCTGCCTGTCAATTCCGGGGGGACGGCAGCCAGCTCCCGGACAGGGGGTCCCCCGGGTGGCCCCCCCACCACTGTATAGGCCTTGGTCGTGGGGTGGGGCGGGGGGAGCCCCGGGGCGGTAGCCGAGGCCTGACTGCGTGGGCTGCTGCCACGGCTGAGCTGGCCGGCCGGACGCTCTCGCCAGCTGCTCCCCACCCCACTCGGTGCCGTGTGATCCGATTCACTGCCACTGCCCCCAGCTCC…
chr1	1262240	1262497	seq84
CGGGCGGGACCCTGGCTTACCGGCCCAAGGTCCGCTCCGCTAGTCCTTCAGTCTAAGGCTTGTTTAGCACAAGACAAGGGATAGCACGAGTTACACGCCCGGCTGCCTGGCACCTGCCCAGCACCCACCCGCCACCAGTGGGGACTGACCGCGGGCTGGGCGGGGCTGAAGTGGGCGCAAGCGCCGGTCGAGGGTCAGTAGACACCCAGCGTGGCTTCTCTGCGGTCCCACACCCTCTGGCCGCCTCTCCTCTCTCGC
chr1	1273796	1275208	seq85
CGCCCCTGACCCCAGCCCGCACCAACGGCAGGCGCTCCCGGCCAGCCCCGGTGGAAGCGATGCGGCCGACCGAGTCTGACACGGGCCAAGGCAGGACTCGGGGCCGGGAAGCTGGGGCCAGGGACGCCGGGAACCCCGCCTGCCATCGCCCCGCTCCACGGACAGGTGGGCGCGCGCCGCACACGGGCCGAGGCCGCCACCCGCGCCGCATCTAGCGGAGGCGCGTCGCGGTCGCAGGTCCCCGGGGGCGCGAACGGCTCAGGACCCCCGCCCCGTCCCCGCGCGGGCAGGTGCGACCCCCGAGCCCGCGCCAGGCTCGCGCAGGCCTCGCGGCCGACTGACCCGAAGTCCTGGTCCATGGACTTAAAGAAGAATTTGTAGGCGTGCACGGGCCGGTTG…
chr1	1279570	1280989	seq86
CGCTGGCTTTGCCGGGGCAGCCTCACCTCCGCGGCGCCTGCGGGCGGCCAGGAGGACAGTGACCAGTAGCAGGATGAAGAGCAGCAGCGTGGCCAGCACGTAGCCCAGCTGCTGGAAGAAGTGGGCTCGGCTCTCGGGGACGATGACATTGATGACGTTGTGGCCGCGCGCCAGTGTGGGGTCTGCGGGGAACGCGGGGTCGGGGCGGCGTCAGGTACCAGCAAGACCTGCGCCCCGACCCGGGCCACGGCCCCCGCTGGGATCCGCGGGCCTCGGGCAAGGGACAGCGGGCGCAGAGCAACCCCCGGTGGGGTGGGCTCCCGCCTTCCCGGGTCCCAGGGAGGCCTCCTTCACCTGGGCCTGGGGCGCCGCTGTGGCTGGAGCCGTTGCCCGGAGAGC…
chr1	1299003	1300902	seq87
CGGATCACAGCAGCAACGGGCGGGAAGGGCGGCGCCAGACTCATTTGCCCCGCAGGTAGATCTTGGGGGTCTGCCAGCCTTCGGGGGCTTCCTTTAGCCCCGCCTTCAGCCAGATGCGCCTCAGGTCTTTCTCGAACTTGATCTGCAAGACGCAGAGAGAGGGACCGCCAAGTAATTCGTGGCAAAGAAACGTGTTCTCAGCACTTTGCCCTCCCAGGGCCAAGCAGGGGGCCACTCACCTGCTTGCGTCTCAGGCGTCCCTCCTGGACCTTCCTCCGCAGGAACCGCGTCTTCTTCACCAGCTTCCGGTACTTGTGGTGGTTCATCTTCCGCCGGCGGATCTTCAGCACGTTTTTGCACTGAATTTGAGGCGCATCCGCGACGCCTTCATCCCCCTGC…
chr1	1312507	1312787	seq88
CGCTCATAGCGACGGCCTGTGCGTTCATACGACCTCGAGCGCTCTCGTCGCTGATCTCTGTAGTAATGACTTTTCTTCTTGTATTTTCCCGGATTATCCGCCCGCTCCCGTGACCTGCTTCGAGAACGGGAAGAACTCCGGCTCCGAGACTTGTGTGGCTTCTGGGGGTACTTGCAGTCCTTGGACTTCCGGGAGCCCCGAATCTCAGAGCCTTTGTAGGGAGCGCTGCGGGGGGCCTGTCTCGGTGGGGAGTCACTCCTGCTCCGGGAGCGGCTCTGCGA
chr1	1323934	1325465	seq89
CGTATTTTCAAACGCACCATTCAAAGCCTTCGCGGCCGAAAGTCATCGAGTAACGTGGGACTCCCCACGCAGAACCAAACACTGAAACGCTTCCCACGTCCACAAAGGCTCTTCGCGTCCCGCCGTCTCGGGATCCAGCGCACTGGCGGGCGGGGAGGCCccgggtcaggggcatgggctggctagggaatggcgccgaggctggggtcggggcaggggctggggtcggggtctaggcgggggcGGTGCGGGCCCGACTCGCCGCCAACAAAGGCGGCTGCCGCCCCAGCGGTTACCTGGGCCGGAGGCTCGCGGCCGCGCCCTCACCTGCGGCAGGCGGAGCAGGATACCGGCCGCCTGGATGAGCTCGCAGCCCACCACGCGGAGGTCGGTCTCTGT…
chr1	1331867	1332815	seq90
CGACTAGGGCGGTGGCTGGCGACGCAGGGAGAGTGTCAAGGCGGCTCTGCAGTGGCCCGGGCGAGGGGCTGGAGCAGGGGGTGACAGTGGGGGTGGCGGCGGGGCGGGAGAACGGATGTCCCACAGTTTGCCTGCGGGGCGACATAATTTGTCGGAGTTTCGAAGCAAGGTATGAAAGGAAGGGGCTGAGGGTGGCCGGGCGGCTGCACACTAGCTGGGTCGCGGCGCAGAAACGCAGGGGCCGCGAGTGCGCTGGCCGGCGGGTGTCCCGGGTCCACGCTTACGGTCCTCATGTTCTTTTTCTTCAGGTATCGGGCTTTGGTGCATTTCACAAAGGCTCGAATCACGGTTCTGACCGCCAACCTGTAGCAGCGATTTTTCCTTCCCCGGAAGTGCTGG…
chr1	1345022	1345863	seq91
CGCTGCCCAGGAACGGGGGTCTCAGGCACAGGCCCGGCGCTGGCGGAGAGTCTGTTGCTGCCACCAGCATGAAGCCGAGCCCCGGGCCTCGGATCCCGCCCTGGTCTCCACGGGACGGGGCTACACCGGAGGGGCACAGCCGGGGGCGCGCTCAGGGCCTTCGTGCCTGGACACCGTCCCCCAGCCTGGCTCCAGCTGCCCCGGTGGCACGTCTCTGGGGATCCTGGCCCTGCGCCCCCTCCCATCACTGCCGGGCGGAGGGCGGGACGTACCTGGGAGCGGCCTAGGGCGGCCGCCAGACCCAGCGCTGTGGCCCCCGCGCCATCCCGGGCGTCCACCCGCGCCCCGCGCGCCAGGAGGAAGCGCAGCGCCGCCCCGCGCCCCGCAGCGGCAGCCACG…
chr1	1351423	1351650	seq92
CGACACAGCGCCCATGCTGCCCCGGGGACCTCCCGACCACCAGGCCTCAGCCCTGACGTGCCCAGGGTGGTCGGGGCCCCCGCTGCTGCCCGGCCGGCTGCTGGCCGGGCTCCTGCTGCACCTCCTGCTGCCCGCCGCAGCCTTCCTGCTGGTGCTCCTGCCCGCGGCCGCCGTCGTCTACCTGGGATTCCTGTGCCACTCGAGGGTGAGCCTGTGCCCCGTGGGCGG
chr1	1352817	1353162	seq93
CGGTGCCGCGCGCTGTTCTCAGACCGCGGCTCCGCGGCGCTCATCGTGTTCGGGCTTCTCTCGCTGCCGCCGCTGCTGGTGCTCGCCTCGGCCGTCCGCGCCCGCCTAGCCCGGCGCCTCCGCCCGCTGCTGCCTCCGCCCGCTGGGAcccccggaccccgccgccccccggggcgccccgACGAGGACGAGCAACTCTGCGCCTGGGTGTGACCCGGCGGCCGCTGCGAAACCCCGGGAGGCCTCCGAGCTCGCGCGCGACCCCATCGCGTGGCCCGGCCCGGAAAACTGAGGGTCGCCCCCGCTGCCCCTTCCTGGCTGGGCGCGCAGCGCTCCCGGCTTACGA
chr1	1360630	1361312	seq94
CGGCTCCCGCGGCTGGGGGTCGGAGAGGGGTGGAGAGCGTGGGCCGCACAGCCTCGGCCGGGAGAGGGAGACTGGAGTGTGTGTGTGTGCGTGCCTGCGCGTGCGTGCCTCGGTCGTATCTCGGCTGGTGCTGCGTGTCCCTGCGTGTCGGGGTCCGCTCGTGCGCGCCTCTCCGGGGTCTGTGCGCGTGGCCCTCCGCTCGCGCCGGAGGGCGTGGGCGTGGCCTCGGCGTGGGTGTGGCCGCTCGGGGAGGGGCCTCCCGGGGGCGGGGCCGGCCTGGTCCGCGCGGTGACGCGCCCTGCAGCCCcgagcgagcgagcgagcgagcgagTTGCCGAGCGCGCCCCGTCCCTCGCGCGCGATGCTCCCCTGGACGGCGCTCGGCCTGGCCCTGAGCTT…
chr1	1364324	1365447	seq95
CGCGATGCGGCCGCAGCAGCTCCATGCCACGGAGATCACGTCCAGCGGCTTCCGCCTGGCCTGGCCACCCCTGCTGACCGCAGACTCGGGCTACTATGTGCTGGAGCTGGTGCCCAGCGCCCAGCCGGGGGCTGCAAGACGCCAGCAGCTGCCAGGGAACGCCACGGACTGGATCTGGGCCGGCCTCGACCCGGACACGGACTACGACGTGGCGCTAGTGCCTGAGTCCAACGTGCGCCTCCTGAGGCCCCAGATCCTGCGGGTGCGCACGCGGCCCGGTGAGGCAGGGCCGGGGGCTTCGGGCCCGGAGTCGGGGGCTGGGCCGGCCCCCACGCAGCTCGCCGCCCTCCCCGCCCCAGAGGAGGCCGGGCCAGAGCGCATCGTCATCTCCCACGCCCG…
chr1	1379418	1379752	seq96
CGCGTGGCTGTGGGATTCGGGGCTGGGAATTCGGGTTCCTGTGGGGCCAGCACACGGCCCTGTGCTTCTCCCTCAGGCGGAGAGAGGGTGGGGGCAGCCCCGTGCGTCTCCTGCTCTAGGAGGGAGGGACGGTGGGGGCCGGTGCGCCAGTGCGGTGTCTCTGCTGCAGGTGGCTGGGCTGACGCTGCTGGCTGTCGGGGTCTACTCAGCCAAGAATGCGACAGCCGTCACTGGCCGCTACATCGAGGCTCGGCTGGGGAAGCCGTCCCTAGTGAGGGAGACGTCCCGCATCACGGTGCTTGAGGCGCTGCGGCACCCCATCCAGGTAGCGGCGC
chr1	1385948	1386201	seq97
CGGCCGGCAGCCCCAGCGTTTCCTTCCCCATCCCCGCCCCGCAGATTCATGCTGATCCTGGCCAGCTGCCACCCCGAGCAGTTCGACTGGGCCATCAATGCCTGCATCGACGTGATGGTCCACTTCGACCTGCCAGGGCAGGAGGAGCGGGCGCGCCTGGTGAGAATGTATCTTAACGAGTATGTTCTTAAGCCGGCCACAGAAGGAAAGCGGTAAGTGTCCCGCCCCACCAGCCCCCGTCCAGGGGCCCTCGC
chr1	1396707	1397684	seq98
CGGGGCCGCCGCGAGCGCGTGAACCGTGGGCTCCGGGGTGGTGCCGACGCGGCTGCGGGCCGGGACTGACGTTGCGCCGGGTTCGAGTACTCCCCTCCGGAGTTTTGTCCCGGTGCGGCTCCGGTACCCAGACGCTTCACCACGCCCCCCGCCCTCCGCCCGCTCACCCCGGTTCCCGCCGCCCCGGAGCACGCTCCTAAATTGCGGCGCCGTCGCTATGGCGTCACTGCCCTCGCGGCCAATCCAAGGGCTGCGCGCGTGTCCCTTACGCATTTCCGTCGCCGGGAGGAAGGGGTGTGTGTTTCGCCTGCGCAGTGGTCCTGGCCACCGGCTCGCGGCGCGTGGAGGCTGCTCCCAGCCGCGCCCGAGTCAGACTCGGGTGGGGGTCCCGGCGGCGGT…
chr1	1403897	1404395	seq99
CGCCGTGGAGCAGCTCAAGAGCGAGCAGATCCGGGCGCAGGCTGAGGAGAGGAGGAAGACCCTGAGCGAGGAGACCCGGCAGCACCAGGCCGTAAGAGCGCAAGAGGCCGCGAGGGAGGCCGCCCGGCTGCGGGGAGCGGCCTGGGGCAGGACTGGGAGCTGGGTGTGGTCCCGGGGCACTCTGGAGTCAGCCATTAGAGCTGCCCTCGGAACGGCCTTGCACAAACGCCTAAGACCTGTAAGGTCCCTCACTGCTGAGCCGGACGGGAGGTCCCCGCGCCTCCCCACGTTTGTGTGAGGCTGATGGCGCGTCGGAGTCCCCGGCGCTCCGCCCAGTCGGCCCAGACTGCAGCTCCCGGCTGAGATGTGTCTTTGCCGCCCTCTTCTCCCCCAGAGGGC…
chr1	1407148	1407616	seq100
CGTGGGCCGGTCCACGGCATGGGCCTGTCTGTGGCGTGGGCCGGTCCGTGGTGCGGGCCTGTCCGTGGCCTTAGCCTGTTGGTGGCGTGGGCCGGTCCGTGGCATGGGCCTGTCTGTGGCGTTGGTCTGTCCGTGGCGTGGGCCGGTCCGTGGCGTGGGCCGGTCCACAGTGTGGGTGGAGGTGGACGTGCTGCACTGCATGGTGCTGAGCTGCCCTGCCTCTCTGGGGCAGCCACCGTGGAGCGGGAGATGGAGCTGCGGCACAAGAATGAGATGCTGCGAGTGGAGACCGAGGCCCGGGCGCGCGCCAAGGCCGAGCGGGAGAATGCAGACATCATCCGCGAGCAGATCCGCCTGAAGGCGTCCGAGCACCGTCAGACCGTCTTGGAGTCCATCAGG…
chr1	1410089	1410547	seq101
CGCGTGGCTGTGGGATTCGGGGCTGGGAATTCGGGTTCCTGTGGGGCCAGCACACGGCCCTGTGCTTCTCCCTCAGGCGGAGAGAGGGTGGGGGCAGCCCCGTGCGTCTCCTGCTCTAGGAGGGAGGGACGGTGGGGGCCGGTGCGCCAGTGCGGTGTCTCTGCTGCAGGTGGCTGGGCTGACGCTGCTGGCTGTCGGGGTCTACTCAGCCAAGAATGCGACAGCCGTCACTGGCCGCTTCATCGAGGCTCGGCTGGGGAAGCCGTCCCTAGTGAGGGAGACGTCCCGCATCACGGTGCTGGAGGCGCTGCGGCACCCCATCCAGGTAGCGGCGCAGGCCTGGCCCTCCCTGAGTGCAGTTCCTGGCTGAGTCCCTTCTGCCCCACGAGCACAGCCCAC…
chr1	1434451	1434712	seq102
CGGCGTATGCCTCCGAGGACGGGGTCCTGACCGAGGCCATGATGGACACCCGCGTGCAAGATGCTGTCCAGCAGCACCAGCAGATGATGCGCTGGCTGAAGAGGGGGAGGCCTGGGCCCGAGGACGAGCAACCCTCATCCTGAGTCCATGGGGAGACCACACCTCACGGAGCCTGGCCGCGGACCCCTCCCACCCCTGCCTTTGCGGCCCCGCACATTTAGGAAATACTCCCCGTAATAAAGTCCCACGGGGGCCGCACCGC
chr1	1436741	1438068	seq103
CGCTGGGAGCGCGTGGACCGTGGGCTCCGGGGCGGCGCCTGCCCGGGCACCCCGGCCCCGTCCACGCCCCGCAAGAGGAGCTCGCTGGCCCCGCCACGCGGGAAGGGGTCGCCCCGGGGTCTTGGGCGGGAGGGCCGTGCGGGCTGCGGAGACACCGAGGAGGGGAGGCGCCTCTCCTGAGCTCTTGGCGCAGCGACCCCAGGGCGCCGACTCATCGCGGAAGGGCTCGGCTTGCCCGGGCGCCGGTGCCGCCTCGGGTGAGGTTCCCGCGAGACTCTTCTCTGCGTCCTGGACTCACCGCAGGGCGCCCCGCCGCACGGATCGAGAACCTTGGGGCTCCCTGGAAACTTGCCACCCGCTGCCGCCAAGGCCGGAACTCCTCGGAGCCCCTAGCAACGG…
chr1	1442564	1443062	seq104
CGCCGTGGAGCAGCTCAAGAGCGAGCAGATCCGGGCGCAGGCTGAGGAGAGGAGGAAGACCCTGAGCGAGGAGACCCGGCAGCACCAGGCCGTAAGAGCGCAAGAGGCCGCGAGGGAGGCCGCCCGGCTGCGGGGAGCGGCCTGGGGCAGGACTGGGAGCTGGGTGTGGTCCCGGGGCACTCTGGAGTCAGCCATTAGAGCTGCCCTCGGAACGGCCTTGCACAAACGCCTAAGACCTGTAAGGTCCCTCACTGCTGAGCCGGACGGGAGGTCCCCGCGCCTCCCCACGTTTGTGTGAGGCTGATGGCGCGTCGGAGTCCCCGGCGCTCCGCCCAGTCGGCCCAGACTGCAGCTCCCGGCTGAGATGTGTCTTTGCCGCCCTCTTCTCCCCCAGAGGGC…
chr1	1445165	1445755	seq105
CGGCGTGGGCCTGTCTGTGGCGTGGGCCTGTCCGTGGCCTTAGCCTGTCAGCAGTGTGGGCCTGTCCATGGCGTGGGCCGGTCCGTGGCATGGGCCTGTCTGTGGCGTTGGTCTGTCCGTGGCGTGGGCCGGTCCGTGGCGTGGGCCGGTCCACAGTGTGGGTGGAGGTGGACGCGCTGCACTGCATGGTGCTGAGCTGCCCTGCCTCTCTGGGGCAGCCACCGTGGAGCGGGAGATGGAGCTGCGGCACAAGAATGAGATGCTGCGAGTGGAGGCCGAGGCCCGGGCGCGCGCCAAGGCCGAGCGGGAGAATGCAGACATCATCCGCGAGCAGATCCGCCTGAAGGCGGCCGAGCACCGTCAGACCGTCTTGGAGTCCATCAGGTGAGCACTGCCGAG…
chr1	1446692	1446937	seq106
CGGCCTGCTGTGGTGGCGCCCCACGTCCCACATGGCTGTGTCCTCCGTCCCCACCCCGCCCAGCACACGGTAGGTGCCCGGCACTGAGTGGGCACTTGCTCTGCCGTGGTGCCGGCGCCCAGAGCTGTGACTGCAGCGCCTGCCGGTGGCCTGGTCAGTGTGACGGTGAATGTTGCAGGTGGTGTTGCCACCATGTTGGTGAGACCGTGTCACGTGAGGACATGACGGAGCTGCTTAATGCGCCGA
chr1	1447817	1448892	seq107
CGCGTGGCTGTGGGATTCGGGGCCGGGAATTCGCGTTCCTGTGGGGCCAGTGCACGGCCCTGTGCTTCTCCCTCGGGCGGAGAGAGGGTGGGGGCAGCCCCGTGCGTCTCCTGCTCTAAGAGGGAGGGACGGTGGGGGCCGGTGCGCCAGTGCGGTGTCTCTGCTGCAGGTGGCTGGGCTGACGCTGCTGGCTGTTGGGGTCTACTCAGCCAAGAATGCCACGCTTGTCGCCGGCCGCTTCATCGAGGCTCGGCTGGGGAAGCCGTCCCTAGTGAGGGAGACGTCCCGCATCACGGTGCTTGAGGCGCTGCGGCACCCCATCCAGGTAGCAGCGCAGGCCTGGCCCTCCCTGAGTGCAGTTCCTGGCTGAGTCCCTTCTGCCCCACGAGCACAGCCCAC…
chr1	1454371	1454669	seq108
CGTGGGTGTCGGCCTCGCTGCCTGTCTTCCGGCCTCCACCTCGTGTTGTGGGAGCTGCTGCCTTGGCCGGCCCACTTGGGAACTCCTTCCCCAGGCGCCTGAAGCTGGCCCAGTTTGACTACGGGAGGAAGTGCTCGGAGGTCGCTCGGCTGACGGAGGGCATGTCGGGCCGGGAGATCGCTCAGCTGGCCGTGTCCTGGCAGGTGAGTCAGGCTCCGGCACGTCCACCCAGACGGGACCCCAGCTGCTGTGGAGATGCTCAGTTGCGCCAGGCCTGTCCCAGCACCGGTGTCACGCGG
chr1	1460467	1461313	seq109
CGGCCGGCCACAGCCCCGGACAACCTGGGCCCAGGGCTGCTGTCCAGTCCCGCCGGCCCGGGCGTCCACGAGGTCCCTTTTACATCTGTACAGCAGCCGGTTGGCTCGGTGGCCCCGGTAAGTCCCCGTGCGGCTCACAGGTGCCGCGGGCTGGGGTGGCCATTGTGGTAGAGTTTCTGCTTCACGTGTACCATGTTCCCGGCGGCCTCCTCGAAGGGCCTGTGCGGCCGCCGGCCCAGCTCCCGCAGGCTGCACAGCTTGGGCAGCCAGGTCCACGAGCCATCTGCGGGGGGACAGGGGCGGTCAGGCGGCTGGGGCCGGCCAGGGCGGCAGCACTCCCGGGCGGCGGGCACGAGGCACTCACCGTAGCGCCGTCCGGCTCTCCAGGCGCGCACGGCG…
chr1	1462970	1463205	seq110
CGGGACATGGCGTGATACTGTGGACATGGGCCCCGGGAGCGCCACACCCCCGCCCTGTGCACGGTGTGTCACGCGAGTGCATGTTCGCTTGGCTTTGCAAAACGCAGCCACCCTCTCCACGGGGCGCCACGTCACGTGCATGGACGGATGTCTAGTTTGGACGCTGCCTGCCAACAGACTTTGGAGCATTGATTTCCATACACGTTCTCCACGTCAACGTCTACGTATAGGCACGT
chr1	1464825	1465083	seq111
CGGCTCGCGGCCTGCGTGGGGCTGGTTCCCCCGCGCCCCGAGTGGGCCCCGCCACACATGTGCGCTCACGCGTGTCGAGCCGGCGCCGGTTGTGGACTCACCGGCCACAGTTGCAGTGGCAGACGCGGTCCTCGCCCCGCAGGTGCGGGAGGATGTAGTTGTGGAATCGGTCCAGCAGCGCGTTCATGTCCATCAAGCACGCGATGGCCTGGAAGAGCTCATGACCGGTCAGCGCCAAGGAGCGGGCGGGACGAAGCGG
chr1	1465956	1466532	seq112
CGCGCAGACCGCAGGCCGCCCCGTGCCAGCGCCGGGAGGAGACCGCCATCCCCCGGACGCCGGCCGGGACCCCTCCCCGGGAGCCTCGGCTTCGCGTCCCGCCCCAGTCTGGTCAGACCCAGCCCCGGTGGCCTGTCCGGTGACCCTGGACGCCAGTCCTCCGGTCCTGGAGGGGCGCCGAGGCCCTTCCCGCCCCACTGCTCCGCCCTACGTCCTGGACTCCCAGGTCGCCGGGTGCGGGACTGCCCCAGTCCGCTCGGCACGCACGTGCCTCCAGGGTGGGGTCCGCAAGGTCGCGACAGCCCCACGGCCGTGGGGGCCACAGGTCAGGGACGGGATGACCCCTGGAATCCTCAACGGAGGGATGTGGCACAGGAGCCGAGGGCAGGGCCGCCCCGC…
chr1	1468770	1469102	seq113
CGCCCCCGACACAGGCGAGCTGAGCAGACCTTGCCCCAAGCAGCAGGGCCGGCCTCAGGTCTCGGCCACTCCCCTCTGTCACGGCCTCGGCCACTCCCCACTGTCACGGCCTCGGCCACTCCCCTCTGTCACGGCCTCGGCCACTCCCCACTGTCACGGCCTCGGCCACTCCCCACTGTCACGGCCTCGGCCACTCCCCTGTCACGGCCTCGGCCACTCCCCTCTGTCACGGCCTCGGCCACCCCCTCTGTCACGGCCTCGGCCACTCCCCTCTGTCACGGCCTCGGTCACTCCCCTCTGTCACAACCTCTGCCCAGCGCGGCGCCCAGCCGG
chr1	1479395	1479657	seq114
CGAGGCGGATCCGGACCACTAAGGGGTCCCCACGAAGCTGAGCACGAGGCGGATCCGGACCACTAAGGGGTCCCCACGAAGCTGAGCATGAGGCGGACCCGGACCACTCGGGGGCCCCCACGAAGCTGAGCACGAGACGGATCCGGACCACTCGGGGGTCCCCACGAAGCTGAGCATGAGGCGGATCCGGACCACTCGGGGGTCCCCACGAAGCTGAGCATGAGGCGGATCCGGCCCATTTGGGGGTCCCCACGAGCCCTCGC
chr1	1486624	1486849	seq115
CGTCCTTTGTCTTGACGCTGTGAACACTCGACCAAGTGCTGCGTCTTATCTTTGGGCCGCATCTTGAACCCCGTCTTGCTTCCACTGCAGTTTACGGCGATGACTTCTGCCAACGCACCGGCTGCTGTGGGGCAGATTTGCTTTCGGGCTCTCACTTGTAACAGTCACTTCCCGCGGCCCCCCTGCACCCATCACTAACCAGGAAACGTTATCGGGGTCCTCCCGA
chr1	1499345	1500610	seq116
CGTGGTATGCCGTGATTGTGTTGCGCGCCGTTTCCAGGGAAGGTGGCCAACGACGCACACGAAATACCATGATCGGCCGCCGCCGCGCAGCCCCTCGCCGCGGACGCTACCCTCGCCCCCCGGGCCCGGCCTCGGAGAGCTCGAAGGACCACCGGACAGCGGGCGCCTCGTCCCGGAACCTGCCTTCCCTGTGATGCCCACCCGCGTGTGGACTACGCGCGCTGCCGTCCAGCTGCCATCCCAACCAGCCGACCCACGAGCGCGGCCCGGCCCGGCTTCCTCTCAGGGGTCCTGGCGCGGGCCAGGGGGAACCGGGGAGGAGGGAGGGCCGGTCGCCGGAGCAGAGCGCGCGGGGACAGGGTGGAGCCCAACTACCTGAGGATGTTGTGCGCCTCCATG…
chr1	1524194	1525999	seq117
CGAGCAATGGCGACGGTCTGTCTGGGACAATTCGGCACAGGATGGAGGTGCGGGGTGAGCCGGAGTGCCCATGGCTCTTGCTGGAAGGGGCTCCATGCCCTGGCCGCCTCTATAAAGGCCTGCGGAGAGCGGGGAGAGCCCTGGATGCGGCTGGCACAGCAGCGCAAGCCCAGGGGCCAATCCGGGGCCAGAGTCTGGGAGTCTGACGCCCGGCTGGAAAGGGCGTGTGATGATGCCAAAGTGCCGGAGCCGTCGCCGGCAGGTCCTCCTCCGCGGGGATCTTAAGGAGGCAGCAGGAATGAGGAGAGGAGAGCGGGCGGAGGACCTGGGAGCTCAGGCGCCCTCAGGCAGGTGGCGCAAAGATGGGCGGGCGGCCTCGCGCTTCAGGGGTGTCTGCGC…
chr1	1540316	1541878	seq118
CGCGGAGACTTCTCTCAGGAGAAAGCGAGAAGCAAGCGTCCAACTCTGGGGTGCAGAACCCGGGGCGGGAGGACGGGCCCGGACTGCCGTTTCTCGCTGTGTCCAGGTCTGCGTGACTCAAAACCCCGGATAGGGCCCGCACTGGTGGAGTCGGAAAGAGGTGGCTGCGGCGCGGCAAGTGCCGCCAGTGCCAGCGAGCGCGACGTCGCTCCCAAGCCCCCGTCTCTATGGCAACCGAGTGCGTCTCTAGGACCGCCACTGCGCAGGCGCCCGGAGGCTAAGCCGCTCGGAACCTAGCTGCGCCACGCAGGGTAGGCGACGCAGACGCTCCCGCGTGACGCACTTCCGGTGCTTGCCCTGCCCATCCCCGTGGCGGGGGCGTGGCCATggcgggggcgc…
chr1	1548450	1549222	seq119
CGCGCCAGGCTGGCACGGCGCCCGCCTTTCCCACCGGCCTCCCTGGTGCCAGACTGCGGGCCTCCTTGGGCCCTAGGGCTTGAACCAGCCTGCCTGCCCCGTTGGGCCTCTCTGCTCTCCCGCGGAGCCCACTCTGACCGGGAGTGTCCCATGGTGGCCTGAGAATACCCTCTGCCCACAGGTCCCGAGCAGCCCGGCCCACCATGGACCCCTCTGCCCACAGGTCCCGAGCAGCCCCGCCCAACATGGACCCAGACCCCCAGGCGGGCGTGCAGGTGGGCATGCGGGTGGTGCGCGGCGTGGACTGGAAGTGGGGCCAGCAGGACGGCGGCGAGGGCGGCGTGGGCACGGTGGTGGAGCTTGGCCGCCACGGCAGCCCCTCGACACCCGACCGCACAG…
chr1	1550643	1550918	seq120
CGGCGGCTGGAACCCCAGGATGGCGGAGGTGAGCCGCCCCGCCGTGGAGCCCTGTGTGCCCTGCCCTCCCAGCCCTCCGCCCCCTCAGCCCCTTCCTCCCCAAGCGTCCAGCCCGACCCAGCCACAGCTCCATGACCCGCCACAGTTTATCGGACAGACGGGCACCGTGCATCGTATCACGGACCGCGGGGACGTGCGCGTGCAGTTCAACCACGAGACGCGCTGGACCTTCCACCCCGGGGCGCTCACCAAGGTGCCGGGGGGGCTGGGCTGCGC
chr1	1551912	1552261	seq121
CGACGTGGTCCGGGTCATCGGCGACCTTGACACAGTGAAGCGGCTGCAGGCTGGGCATGGCGAGTGGACGGACGACATGGCCCCTGTGAGTCCCCCTGCCACCCCCGCCGCTAGCGCCGCTGCCCCCCACACCTGCAGCCTGCTGTGACCCCCTCCCCTCCCCGCAGGCCCTGGGCCGCGTCGGGAAGGTGGTGAAAGTGTTTGGAGACGGGAACCTGCGTGTAGCAGTCGCTGGTCAGCGGTGGACCTTCAGCCCCTCCTGCCTGGTGGCCTACCGGCCCGAGGAGGATGCCAACCTGGACGTGGCCGAGCGCGCCCGGGAGAACAAAAGTGCGGCACAGCTCAGGCGG
chr1	1553537	1553895	seq122
CGGGCGCGGCAGCTGGTGGACGCCAAGAAGGAGGACGGCTTCACGGCGCTGCATCTGGCTGCCCTCAACAACCACCGCGAGGTGGCCCAGATCCTCATCCGGGAGGTGCGGACGCGGCCCAGTCCTGCCCAAGGACCGGGGAGCGGGAGGCCCACTGGGGTCCCTGGGCTGAGCCCGTCCCCACCCCTCCCCAGGGCCGCTGTGACGTGAACGTGCGCAACCGGAAGCTGCAGTCCCCGCTGCATCTCGCCGTGCAACAGGCCCACGTGGGGCTGGTGCCGCTACTGGTGGACGCTGGGTGCAGTGTCAACGCCGAGGACGAGGAGGGGGACACAGCCCTGCACGTGGCGCTGCAGCGT
chr1	1554284	1559869	seq123
CGCCGGCTGCTGGGGCTGCCAGGTGCCAGGAGACGCCTCCCTCGGGCCTGCCCCGGCGCCCGCCCTCACCGGCGTCTGTCCTGCCGCCCAGCTACAGGCCTCGGGCCTCCCCGGCAGCGCGGAGCTGACGGTGGGCGCGGCGGTCGCCTGCTTCCTGGCGCTGGAGGGCGCCGACGTGAGCTACACCAACCACCGCGGTCGGAGCCCGCTGGACCTGGCCGCCGAGGGTCGCGTGCTCAAGGCCCTTCAGGGCTGCGCCCAGCGCTTCCGGTGAGTCCGTGGACGGCGGGGATGGGGTCCGGCGGCCTCCGGGCCCCTCTCAAGCCGCCTCCTCCCCCTGCAGGGAGCGGCAggcgggcgggggcgcggccccgggccccAGGCAAACGCTCGGGACCC…
chr1	1560895	1561333	seq124
CGAGGAGTTCCGAGTCTCATCGCAGCTCCAGCCGCAGTAGCCACGCCTGTGGTCCCGGCTGAGTTCTCCCCATGACGGGGTCCACTCTGACCTTCAGAACTTGAGGCTGAAGCCGGGGCCCGCGGCAGAGGCCCCCTGGTTCGTGGTGGTAAGGTGGAAGCCCGTCTCCTTCAGGTCGTCGTCACCCTGGGACGAGTCGGCTACCGTGAGAACCCTGCCCAAGCCAGCCCCACCTGTGGGCACGCCCCACCCGCCAGGCCCCTCACCAGCTGGCTGTAGCCCAGGCCTCCCTCAGGGGGCCTCGGGCTGGTGCCCCGCTTCACACGCTGCTGCTCGCTCTTGGCGGGCCACGTGGGGAACATGGAGGGGTCGATGGGGAGGGGGGTCTCGCGGAAATAC…
chr1	1570240	1570458	seq125
CGAAAAGCAAGCACCGGAACCAAGCGCCCGCCTGTGACAGCAAGTGCCCAGCACCAGGGGGCAGCAGACACGCGTCCCGCCGAGCACAGCTGCCCACCGCGCCGCCTACCTTCCCTGCGGGCCTCCCGCTCCTTGCGCCGCTCCTCCGCCCGCCGCTCGCGCTCCTTCTGCTCCCGCTGCTCCTTCTGCTGCTCCCGCATCTTGCGCTCCCGCTCCCGC
chr1	1579936	1580805	seq126
CGGGGAGATGCTCCGAGATGTGCTCGCGAACAAGGCCACCTGACCCGGGCACTGGGCTATTTCCTCGGGTTCAGTCCCGCACACTTGAGGTTCAGCCTGGCAGACGTTGGCTCCAGACAGCGTTTGGACCCGCCGCCTCCACCACCCAAAGTTCCGTGCGGGATGAGACTGTCCGCGGAAGCGAGGGTGTCGCTCGCCCCCGGGCCCGGGTCCGCCCCGCTCCGAGGCCTGCTCGGAAGAAAGACCTCGGTGCACAGTTCTCCTCGCGCTCCCACACCTGGTCCGCCCAGTCGGAACTCACCCCTAcgccgccgccgctgccgccgccgccgccgccgGTCCCGGAGCCAGAGAAGAAACAGCAACCGGCGCGCGCCAAAAGTATCGTCACTTCCTGTA…
chr1	1590844	1591094	seq127
CGCAGCGGAGCTGGGCCCAACCAGCCAGCACACGGCCTGGAAACGGAAGTCATTCTGCTCCTGAATCACCGGAGAAGGCAGCCCGGCAAGTAAGGACGGGACGCCTGTGTCTGAAACCCACCGTAAAGAAAACCCGGGCCGGGACGAGCATGGCCACCGCAGCGGCGCTGGTGTAGAACTGCAGCTCCGGGGCCCTGTGGGTGACAGAACACGCTGGGCCCCCCGTGTCGGGACAGGCCGAGTTCACACGC
chr1	1592254	1592549	seq128
CGGCCCCCGAAGTGCAGCGTCCACCGCTCTTCTCTACCGAGTGACAAAGACGTAAATAACAGGGCCCTCTCCTCTGGGAGCCTGCCACGCGCTGTCCTCGCTGTGGGAGTCGGCCTCTCATCCTTCCTGCCATCGTGACACCAGGACACAGATGGCCACAAGGAAGCAGAGGATCCGCCCGACCTGGAGGCCGCGCAGCTCCCAAACAGGCAGAACCTGCCGCTGGGGGACTGTCCCTGCTCTGGCAGCCGCATGAAGACACACCGAGCGAGACACACTGCTGAGCGTATCTGCGT
chr1	1597761	1598106	seq129
CGTGAGGTAGAGCAGCGCCCGCGAGCTCCACACACCCAAGTCTGACTCGATGACCGTGGTCTCCGTGATGGTGACGGTCAGTACGTTCTCATCTGTGCCGCCGTCGCTCTTGGCAAAAACAATCTTCTCACTTCGGTGACCAAACAGAGAGCCCCAGCTGAGAGGCGACCTGCCTTTCGGCTTCTCTTCGGAGCCAGGAACCAGCTCTTCCAGTGCTGGGGTTTTCACCGAGGACGACATGCTGAAGCCACAGCCACGAACGATTTTACCTCCAGGCTGGGCAGCATGGGTCACCGTGACCGCCCGGGGGTGGGGCCGCAGCAGGGACTCCGGGCGCCAGGAACGA
chr1	1613470	1614927	seq130
CGGCCACGCACACCGCGTTCCCAGGCTTCAGGGCGTGGGGGTCGCCGTGGACTCCCGGACGTGAAAACGCTTAAAGCCAGCTGGGAAAACCCCACCAGCGTTTTCCGCGCACAGCGCCAGCCATAGGAAAGGACCCCCAGGAGCGAATCCGGGCAGGGAAACCCCGGACGCCCGCACACTCAGCATCAGTACCGgcacccagcacccagcaccgagcaccgagcacgcagcacccagcaccGATCACCGAGCAGAGCACCCCGCACGCAGAACCCACCGAGAGCCTGATGCAGTCTCCGCCGCAGGCATAGCGCTAGGCCCCGGCGCCTTCACAACAAAGGGACGCTGGCGGGCGGGGCCTGAGAGGCGCGCGGTGGAGGGGCCGGGCGCGAGGCCGCG…
chr1	1620946	1623086	seq131
CGGATGTGCGTCCCGAGGTCGGAGGGTTGGACGCCCCTGTGTCCAGTTGTTGGGAGGGGTGGGAGGCCTCGCCCTGCTGTTCAGCCCCTTCCCCTCCACTGGGCCGCGTTCCCAGGGACGTGCAACAGGGCGCTCAGGTTAGGAGACCCGAAACCACAGGCAGACAGGACCCGCCACGCCCGCTCCCAGCCCTGGGCACCCCCACCCCCGTTTCCTTCCAGTCCATTTTCCGCGGCAGTTTTTGGTCCTGGGGACCGTCACCGATGCCTCCCACGCACGCTTTCTTCCCTGAAGGGAGACGTCGCTGCGCTGGGCCTCTCGGCGGTCCCCCCCACCCGGGTCCCGGGCCCACTGGCCCCCCGCAGACGCCGCTACACGCTGACTCCAGCCAGGCTGCGC…
chr1	1624112	1624550	seq132
CGAGGAGTTCCGAGTCTCATCGCAGCTCCAGCCGCAGTAGCCACGCCTGTGGTCCCGGCTGAGTTCTCCCCATGACGGGGTCCACTCTGACCTTCAGAACTTGAGGCTGAAGCCGGGGCCCGCGGCAGAGGCCCCCTGGTTCGTGGTGGTAAGGTGGAAGCCCGTCTCCTTCAGGTCGTCGTCACCCTGGGACGAGTCGGCTACCGTGAGAACCCTGCCCAAGCCAGCCCCACCTGTGGGCACGCCCCACCCGCCAGGCCCCTCACCAGCTGGCTGTAGCCCAGGCCTCCCTCAGGGGGCCTCGGGCTGGTGCCCCGCTTCACACGCTGCTGCTCGCTCTTGGCGGGCCACGTGGGGAACATGGAGGGGTCGATGGGGAGGGGGGTCTCGCGGAAATAC…
chr1	1633453	1633671	seq133
CGAAAAGCAAGCACCGGAACCAAGCGCCCGCCTGTGACAGCAAGTGCCCAGCACCAGGGGGCAGCAGACACGCGTCCCGCCGAGCACAGCTGCCCACCGCGCCGCCTACCTTCCCTGCGGGCCTCCCGCTCCTTGCGCCGCTCCTCCGCCCGCCGCTCGCGCTCCTTCTGCTCCCGCTGCTCCTTCTGCTGCTCCCGCATCTTGCGCTCCCGCTCCCGC
chr1	1645255	1646091	seq134
CGGGGAGATGCTCCGAGATGTGCTCGCGAACAAGGCCACCTGACCCGGGCACTGGGCTATTTCCTCGGGTTCAGTCCCGCACACTTGAGGTTCAGCCTGGCAGACGTTGGCTCCAGACAGCGTTTGGACCCGCCGCCTCCACCACCCAAAGTTCCGTGCGGGATGAGACTGTCCGCGGAAGCGAGGGTGTCGCTCGCCCCCGGGCCCGGGTCCGCCCCGCTCCGAGGCCTGCTCGGAAGAAAGACCTCGGTGCGCAGTTCTCGTCGCGCTCCCACACCTGGTCCGCCCAGTCGGAACTCACCCCTACGGGGCCGCGGCCGGTCCCTGAGCCTGAGAAGAAACAGCAACCGGCGCTCGCCAGAAGTATCCTCACTTCCTGTGTTGACGCCTAATGATGAT…
chr1	1660616	1660961	seq135
CGTGAGGTAGAGCAGCGCCCGCGAGCTCCACACACCCAAGTCTGACTCGATGACCGTGGTCTCCGTGATGGTGACGGTCAGTACGTTCTCATCTGTGCCGCCGTCGCTCTTGGCAAAAACAATCTTCTCACTTCGGTGACCAAACAGAGAGCCCCAGCTGAGAGGCGACCTGCCTTTCGGCTTCTCTTCGGAGCCAGGAACCAGCTCTTCCAGTGCTGGGGTTTTCACCGAGGACGACATGCTGAAGCCACAGCCACGAACGATTTTACCTCCAGGCTGGGCAGCATGGGTCACCGTGACCGCCCGGGGGTGGGGCCGCAGCAGGGACTCCGGGCGCCAGGAACGA
chr1	1666745	1668193	seq136
CGGCCACGCACACCGCGTTCCCAGGCTTCAGGGCGTGGGGGTCGCCGTGGACTCCCGGACGTGAAAACGCTTAAAGCCAGCTGGGAAAACCCCACCAGCGTTTTCCGCGCACAGCGCCAGCCATAGGAAAGGACCCCCAGGAGCGAATCCGGGCAGGGAAACCCCGGACGCCCGCACACTCAGCATCAGTACCGgcacccagcacccagcaccgagcaccgagcacgcagcaccaagcaccGATCACCGAGCAGAGCACCCCGCACGCAGAACCCACCGAGAGCCTGATGCAGTCTCCGCCGCAGGCATAGCGCTAGGCCCCGGCGCCTTCACAACAAAGGGACGCTGGCGGGCGGGGCCTAAGAGGTGCGCGGTGGAGGGGCCGGGCGCGAGGCCGCG…
chr1	1675233	1675831	seq137
CGAGGCCGCGTCTGAGGCTGGAGCCAGCATGGCAGAGCGGGGTGCTAGGTCCCGGCTTTGTGTTGCACGGGGTCAAATGACTCACAAACCGGAAAAGGAGTGTCGTTGGCTCTGACCTTCAGCTCGACCCCTGCGGGGACCACGATGGGCCGGAAGGACAGCGAGTGGGGGCAGATGGGCGTGATCATGATGGCCGGCACGTTGGGGTGGATCATGGAGGCCCCGGCCGCGGCCGCATACGCCGTGCTGCCCGTCGGGGTGGACACGATCACTCCTGACAGGGACAGGCGCAGGCGTCACTCCCGCCCGAGGGACGCTCAGGGCCCCAGGACAGTGCTGCGGGCCTTACCGTCGCCCTGCACCGTGGTGATGAGGTGTCCGTCCAGGTAGACATCCACA…
chr1	1681627	1681923	seq138
CGTCAGCGTCTGGAGCAGCAAGGCCAACCCCCGTCCTGCCTGGGACGCACGCTGCCGCGGGGCCCACACTTTGCAGAGCAGCTCCTCGGATGACTCCCCCGTGGCTCCTGGGACCTGAACTTCGGTGACAGCCCAGGGCTGGGGCCTCCGTCCCTGCTGTGCGCCCCCAGCCTCCATGGCACCGGTGCCTGTCAGCAAAGGGCCATGCAGTGGCCGCCCCCGTATCACACGGCCGCATTGCGCTTTCTGGTCAACAGTCCCCAGCAGCCTGCGCGCTGGAACACTCGGCCCTTCCGC
chr1	1699254	1700442	seq139
CGGAAGGCCGGACACCGAGGACCTGGCCGCCCAAGCAGAGGCGACTGACAAGCGCGGTCCGGGCTGGACGGCCCCACCTTCCCCGCCCGGGAGAGCCAGGCCGGACAGCGGCCTCCCTCAGACCCGTCCCCAAGGCCGAGCCTCGCCCTGGGCCGTGCTGGTGCCCCATTCGGGACGGAGCGGTGGCCCGTCAGCACTTCCACGGCCTCCTCAGCAGGCCAGATGGGCAGGGCCGGCCTGGTGTCTCCCCGCCTGGCCGCGCGCTCGCGGGCAGCGATGACCCCAGGCAGCGGGCGACCCCAGGCGGACGGCAGGCCGGGTCTGCTCACTCACCGTTCGCTGCCGCGGGCGCCTGCGGGGGCGTCTACATGCCGGACCGAGCccgcaggccccgccgcc…
chr1	1703499	1704001	seq140
CGAGGCGGCCTTTCCCGGGAGCGCTCGGTTCCCGGCCGGCCCTTCTATTGGCCCCAGTCACTCAGGCTCCCAGGTCCGGCTCGGGGGGGAGCGGGGGGCCGCGCCAGGCCGCTGAAGTGTCCCCGTTTCGCGTGGGCAGAGCGCGCCTCCCCACGCATCCTGCTGAGGGCCAGCCTCTGCTAGGTGCGTGACACGGAGGGGACAGAACGGAAACCTTGTCCTGCTCAAGTGTGGACGTGCGTGCCACGTGCTAGAGTAAAATTGAGGTGGGGAACCTCCATCCCTGGGACATGGAGCACAGGGGCGACCCCGCGCCGCTTGGTCAAAGGAGGTCCGAGGCCCTGCAGGAACAGCCCACAGCCGGAGCGAGCTGCAGGTCACTCCACTGCCTGTGTCCAC…
chr1	1811265	1813132	seq141
CGGGCCTTCGGAATATCGCAAACCGGGCCCCGAAACTcggcgcggcggcggccgccccACAAAGGCAGCGGTGGGAGCGCCATCTTGGCGCGGCCACCGGGCCCATTCATTCGCGGGGCCGGGCCGGGGTCCGCGCAACCCTCGAGTCGACACGCGCGGGGCGCCAGCGCCGGACAGACCCGGGCCTCGGCAGGAGAAGGGCGAGGCCACAGCGCGACTGCCTCAGCGGCTCGACACAGCGAAAAGGGCCGAAACCGTTATTTTCCCATTTCCCGACGCCGCGCCCGGCTTCCGCTTTAAATCCCTACTCCGACCGCGGCGCGCGGCCCGGCTTCCCCATTTCATTGTTCCCCTTCCCCACGCTcgcgccccgcggccgcccggcccTCAAAGTCACCC…
chr1	1829818	1830461	seq142
CGCCCGAGCCCAGGGCCTGCCCGTCTCAGGCTGGGTGTTGCCCCAGGCCCGGACTCCGGCAGTCCCCATCTGCGGTCCCTTTTGGGAGCTGGAAGGAGGCGGGACAGGACGGCTGCGGGGGTGCAGGGGCTCCTGGGCCACCGGGCGCGCTGGGGCACGCGCTGCAGGGAGGATCTGGGGCTCCTGGTACGTTTGGACAACATGACCCAGCTGCTGTCACATTCGAACGAGGCTGAAGAGGACGCGGACGGAGGAGCCCCGGAACCTGGCTGCCACTGCGCCCCGAGGTGGAGCAGGGAGTCGGGCCGAGCCCTCCGCGGCGCGGGCGGCTGCTGGCGAGGGGCCTCTCGGGAGCCGCGGTCGGGGCACCCTGCGGGGCCGCAGCCGGCGCCTCCGTTC…
chr1	1839958	1841251	seq143
CGCTGTCCTCAGCGAGTGCCCCACTGCTGAGCGGGATCGTAGGGGACTCCCGCGGAGGCCAGGCGGGAGAGGTGGGAGGGAAGGTCCTGCTTGCTCCAGGTCAGTTCCCGCCAGCGGCCGGGACTGGGCGACAGCGGAGGCGGCCTGGTGAGGTAAGGGCCTGGCGGGCCTGGCCCCGGTGACCCCCGCCCCAGAACCGTCGGACGCACGGCTCCGCCGCGGCCTCCACTTACCCCACGTGCCACAGGCTGCTCCAGCGGGCCTGGGGCGGGCACCTGTGGGGACGGCGGCACCTGGAGCAGGCGGGGCATGGGACGGCCGACCTCGCCACCCGTGCCTCCCCATAGGGCGGGGCCAGGCCCCGGCTCCCTCCCCCCCGACTTACTGGTCCGAGGGGTC…
chr1	1849106	1849383	seq144
CGTGGCTCCTCTGCGGCCAGTGCGGGAACCGCGGGAGCCGCAGTTGGGATTGAATGTGGGGACGCAAAAGCCGACCGGCGCCCGAGGAAGACAGTAGCCAGTGCGGAGGGGCACACAGACCCCCACAGAGCTGCTCACAGACTGTGGCGTCTGCTTCACCAGAGGATAAACCGAGGCACGGAGTGAGGAGGCGGCCAGAACCGGGGTCCCCACCCTGGTGCCTTCCCCTATCTTCACCGCGGAAGGCCGAAGGCAAGTGCTTCCCCTCGAGTGCACGC
chr1	1864575	1864875	seq145
CGATGCCGGAGGCGAGCAGACTCCACCGCAGACACGCCAACACACGCAGCTGGCTCCCGGGTCACCGCAGGCTGCACATTCCCGGCCCATGCCGGGCCCACAGGAGTCCGACAGCAGGAGGACAGGCGCCGCGGGAGCTGTTCCTACCCAGGTCACCGGGGAGAGGTGGCTGTGCCTGGGGCCGGTGCCCGGGGCCTCTGTGTCCGCACACCCTGCTCCTTGGTGCTGGTGGCACAGGGGCTCCGTCATGGAAACCCCGCAGGCCCAGCCTCGCCGTCCCTCTGCGCTTTCCCACCGGCGT
chr1	1865477	1865737	seq146
CGCGTGTGCACAGGCAGGCAGCGGCTCACCCCGTGTGCGTGGGTCACCCCGTGTGCGTGGACAGGAGGGGGCTCACCGCGTGTGCACAGGCAGGCAGCGGCTCACCCCGTGTGCGTGGGTCACCCCGTGTGCATGGACAGGAGGGGGCTCACCGCGTGTGCACGAGCACAGAGTCCTGGTAGAGCCGGTCATACATGCAGATCTTCAGGTCCACGCTGGGCTTCGGCACCCAGACCGGCACATCGATGGCCACGCCCACGA
chr1	1876228	1876730	seq147
CGAACGCTCCCAAGTGTGCACTGGCAGAAGGACGGATCTAGAACCCGAGGCTCTCTCAGGAAAGGAAACGCCACGCAGTGGTGAGGACAGGAAGTGCGGCTCACACCGGAAGTGCGGCTCACACCGGAAGTGCGGCTCACACCGGAAGTGCGGCTCACACAGGCTGTGGAGAACCGGCCCAGCTCCGCGCTGAGCTGCAGGGCGTGCGGAACGCGCACCACGCGAAGACAGACAGGAGGAGGACGGAGGTTTCTGGATCTCGATGCGTATGTGGGAAAACGATCAAGAGAAGCAAGGAGGAGACGCAAGCGATTCCCGATGGCGGCGGGCTGCAGGGCAGGAGGCATGGGGAGGGCAGGGCCCGCCCGTTTCTCGGCACCTCTCCCCGCTGGTGCGCGT…
chr1	1886274	1886488	seq148
CGCAGCCGCTCCACCGTGCGCTCCAGGATGTCCTTGTCCATCTTTGTCCCGCCCACGGGCTTTCGGTCCACGTCCTCCTTGGGCACCTGGGGGTCACAGAGACAGAGGCTGGGGCTGTTAGCGGCTCCACCTGGGCGGCGCCGGTGGCAGCTCGGAGGCGAGGGTAGCGGTTAGCAGAGCACGGACAGCCCAGCCCCACCGGCTGCCACCAGCGC
chr1	1887441	1887646	seq149
CGTCGAGCACGCGTGGTGCCCTCCAGGCTCCGCGAAGAGGGAAAGGCATGAGTGTGGAGAGGGAGGCGGGGGGCGTCCACACACAGGAGAGGGTGGCGGGAGATGGCAGGCACAGCCAGGAGAAGCCTCAGAGCAGCTGGTGTGGCCGGGGCAGGCGTGGGAGGTGGCGAGCCGGCGACAGAGGGCCGGGGTCCGTCTGCAAGCGT
chr1	1900128	1903660	seq150
CGGGACACAGCACCAGCGCCCTGCCGTGGGTCCCATGTGGCCAAGCGGGGTGCACACAAAGCCTCTTCTTCGTGCTGAGCTGGGCGTGGGAAGGCATCATGTGACGAGGCTGCACAGAACACGTGTGTCGTGCTGAGCTGGGCGTGGGAAGGCGTCACGTGACGAGGCTGCACAGAACACGTGTGTCGTGCTGAGCTGGGCGTGGGAAGGCGTCATGTGACGAGGCTGCACAGAACATGCGTGTGGTACTGAGCTGGGCGTGGGAAGGTGTCACGTGACAAGGCTGCACAGAACATGTGTGTGGTACTGAGCTGGGCGTGGGAAGGCATCATGTGACAAGGCTGCACAGAACACGTGTGTCGTGCTGAGCTGGGCGTGGGAAGGCGTCATGTGACGAGG…
chr1	1925026	1925312	seq151
CGGGCTCCGGAGGCACAGACACCCCGGGCTGCTCAGGCAGGCGGCGGTCCTTGGCGATTGCCCTCCGCGGCGCCGGCGGCGTGGTTTGGGGCGGGCAGCTCCATGGCAACGGAAGACTCCATCGTGGCCGGAGGGGGAGCCTCGCCCGTTCTGCTCCCCGGCTGGAGCGGGTGGTTTGGTCCGACCCACCACCGAccgcgcgggccggggccggggcAAGGAGGTCGCGGGCCCCGAGGCGCGGCTGAAGGGCCAGGCCACAGGCCGCGGGGCGGGGACGTCTCCGG
chr1	1940271	1941339	seq152
CGCCGGCGCAGCCAGAAGCAGCCACGCAGACGTGCGACCCCCCACAAACCGCCTCGGGACGAGGTTCTGCCGCGCCCGTGGGCCACAGTGTCCACGCGGGGCTTGTGCCGGTGTCGCCTCCCATGAAGACACCCGGAGGGTCCCGTCTGCGGCGCGTGAGGGCAGCGGTCCCGGAGAGCCAGACCCCGGCCAGGGAGAGCTGCCCGCGAGGGAGGGGGCGCGGCTggcggaggggggcgggatggggcggggggcggggggaggagaggggagcggcgggcggggccgggctgcagggagcggcgggctggggcgggctcggggcgggctcCGCGCTCCGTCCGCCCCCTCGCGCCCGCGCCGCGCTCGCTCAGCTCCCGCCCGCCTGTGCCGCCTGTG…
chr1	1946906	1947246	seq153
CGCTTCGTGGACAAGCTGTGGCTGCCCGACACCTTCATCGTGAACGCCAAGTCGGCCTGGTTCCACGACGTGACGGTGGAGAACAAGCTCATCCGGCTGCAGCCCGACGGCGTGATCCTGTACAGCATCCGGTGAGCGGGCTGCCCACCCGGACTCCGGGGGAGAGCCTGCCCGGGCCAAGCGTCGGCGCCTGGACGCTCCAAGGCTTGGAAAAGCTCGAGCGGCTTCTGCTGCCGGGAGCTGGCGGGCGGGCGGAGGGGGGGGCAGAAGCTGCGCGGTTATTTATATCCCCCGCAGCTGCTGGGGAAACATCCGCTCCAAGGTCGCCGACAGGAAGCCGG
chr1	1949274	1949727	seq154
CGGAGGAGCCCGACGTGGTCCCAGAGCCGAAGGTCTCCTCGCTCCTGGCTGGGGTCCTGCTCGGTCCCCATCACGATGGCGTCGGCCCCCTGCAGGCTTCCTGTGTGGACGGAGCGCTCCTGCCAGGGCTCCCGGGGCAGGGCCGGGCTCTGCCGCCCACCTGTGTGCTTTTCCTCCAGACGGTTACTCATCGGAGGACATCGTCTACTACTGGTCGGAGAGCCAGGAGCACATCCACGGGCTGGACAAGCTGCAGCTGGCGCAGTTCACCATCACCAGCTACCGCTTCACCACGGAGCTGATGAACTTCAAGTCCGGTAACATATGCCCGCCGCCCCTTCCGCATGTGCCCGCCGCCCCTTCCGCGCGCGCCCACCGCCCCTTCCGCGCGCGCCCACC…
chr1	1950802	1951008	seq155
CGGCGTGAGGGCAGGGCTACGACAATGGCACCACCTGTGCCCGGCAGGCATCACCACGGTGCTGACGATGACCACGCTCATGGTCAGTGCCCGCTCCTCCCTGCCACGGGCATCAGCCATCAAGGCACTGGACGTCTACTTCTGGATCTGCTATGTCTTCGTGTTTGCCGCCCTGGTGGAGTACGCCTTTGCTCATTTCAACGCCGA
chr1	1951267	1951710	seq156
CGGCCTTCGTGCAGATGGACGTGAGGAACGCCATTGTCCTCTTCTCCCTCTCTGCTGCCGGCGTCACGCAGGAGCTGGCCATCTCCCGCCGGCAGCGCCGCGTCCCGGGGAACCTGATGGGCTCCTACAGGTCGGTGGGGGTGGAGACAGGGGAGACGAAGAAGGAGGGGGCAGCCCGCTCAGGAGGCCAGGGGGGCATCCGTGCCCGGCTCAGGCCCATCGACGCAGACACCATTGACATTTACGCCCGCGCTGTGTTCCCTGCGGCGTTTGCGGCCGTCAATGTCATCTACTGGGCGGCATACGCCATGTGAGCACAGGACTCAGGCCACCCTCGCTTGTCCTGGCGCCCGGCGGCAGCTGCCCAGAAACTTCCTGGGAGAAAGAGCCCTCGGGCTG…
chr1	1964546	1964802	seq157
CGCACCAGCCTCGCGCCGCGTCTGAAATAACCCCAGGGAGCCGAGGGCGGTGGAGGTGGGGGCCCACCACCCAGCAGCAACTGTTGGACCCCGCAGCGCAGGAGTGGCAGGGCCCGTCTGCAGTGCAGGAGTGGCAGGGCGTGTCCGCGGTGCTGACCGGTTGGTCTTGGGCCCTGGCGCTGTGTCCCCGCACAGGTCTCGGGAGAGGTTCTCCACTCTGAGGGCGTGTCCAGTCCAGAGAAGGGGACGCGCGGCGT
chr1	1965983	1966488	seq158
CGCAGATTTTAAGCGGGGACGACTTAAAAACAGGATTGCTGAGCTGCGACGAGGGGGGCTGCAAGGGGAAGGACACGCGGCCCCCGGGGCTGAGGGCGGCCCGGAAGGATGGACTCCGAGGCGGGGCTGAAAAGGGGGCAGCCGCGCCAAGCAGGAAGCGCCCCGGGGTGGGGCGGGAGGCCCGGAGGCCCCGGAGCCAGAGCGGGCAGGGCCGGCGCTGCGCGGTCGCCGAGGGACCCACGTGCGGGACGAGCTCCCCGGGCCCCCACGCGCCGCCAGCCCGAGCCCCGTCTCCCCGCGCGTCCCTCCTGCGCCCCCTCCTGGGCAAGCTCCGCATTGCGCGCGGCCGCCAGCAGCCCGGGACCCGCGCAGCTCCCCGAGGCCAGGACAGCCAGCAGG…
chr1	1971111	1973072	seq159
CGACTCGGGCCAATGCCGCGTCCTTGACCTGGGCGAAGTGAGCGGTTGCACTCACGAGTGTGGACGGCCCTTCCCTACAGGGGACCTTGGATTCGCTGGGGGCGGAGTGGGGGCTGGGGCCCAGAGAACCCGAGTCCGGACGCTCCCGTCCGTGACCCTGGCCGGGTTCTCCGCTCCTCGCAGCTTCAGTCCGCAAGTGTGAGATGTCAGGGGACCCCTGGACGGCGGGGCCCTCGGGCTGGCAGCGCGCGCCGCAGgagtttcgattcggagggtctgggcgaaggccgagaactcgcgtttccagcgagttcccgggGGCGCCGCTCCGTCCCAGAGGCCGGGGCCCCTCCGGTTGCCGGGCAGAGCCGCGCCGCGCGCGGTCCCATTGGCGCAGGT…
chr1	1980639	1981031	seq160
CGTGGGTTTTAAAGTCGGAGCCTGGCCTACGTAGACGCACGGGGTTTTGCGTCTCCCAGGAGCGGGCTCTCATTGGCAGTGCCACGTGCGCCTTGCGTGAAGTCCACGTGCTCAGCCTGACTGAGGCGGGACTTCCTCCGTGAGACTGTTGAGTGGCAGCCGCAGGGTCTTGACGCTGTCTCTTTCTCTCTCTTGTCCAGTTTTCCCGAGCACCCCTGAGCAGCCTGGCCTGCCATGTCCGGGAGAAGACAGTGAGTACTGGGGTTTCCTACGCCGGTCTCGCATGTTACGGGGTTGAACTGTTGATCCGTTGTGCCACGGAGGTGGCAGTGGTGCCGTTTTCGGAGGTTCACCCTCGTGGAGCGTCAGGGCAGGAGCAGCCGTGGTGACCGC
chr1	1995039	1995425	seq161
CGGGGGACAGGACAGCCGGCCTTCCGTTAAATATCTGCTCCTCGCGCTCGAGCCTCCCTGCCTATTGTCGGGGCCGGAGGCGAGCCGACGCAGCATCAGCTCGTCAACGGGAAGGAAGATGCCTCCCTGCACGCCCGCCGCGCACAGAGCATAAAGAATCTGCGCTGAGGAGGCAGGAGAAGAAAGCCGGTGAGTCGGGGGCATCTCCCCCGTGGATTTTccgcgcccccggggccgggccAGCCGTGCTGCAGGCCCTGTGCGTGCGGAGGACGGTGCCCGAGTCAGCATTTTGGGTCTGAGTCCCGGCGTTGCCGCTGCCTGTGCGCTGCACAGATGCTCCGGGCAGCAACACGGCTGGTGCCACGGCCCGGGGAAGGCGTGCGG
chr1	2015065	2016085	seq162
CGTGCTGTGTACGGTGCCTCCTCCCTGCGGCCTGCCCCGCCTGTGCTTGGAGCTGCATCGGGCACAGCCTGCCTTGGCGGGCACGGGACGAGCCGAGGATCCCCGCGTCGACGTGGAGGTCCGCGGCCGTCAGCGTTGCAGCCCTTGGCCGGGCACTAAGGGCTGAGTGTGGGGCCAGGGCAGAGGGAGCCAGGCCAGCAGCTCCAGGCCCGGGTGGAGGAAGTGCTGCCTGACACGTGTGTCTGCTCCCTGCGGCACGTCCACAGCACCTGCCAGCCCACTTTGGGTGACCCTCCTGTTTGTCCTGTCCTAGCGCAGCCACATCCCTTGGGAGCCTGCTTGTCTCTAGAACCTTCTGCCTGATGCACAACCTCAGAGCCCTCCGTCGCCATCCCTCCC…
chr1	2028415	2028723	seq163
CGTGTTTCCTCGGGGTTCTGCGTCTGTGACCGGGGTGCGGAGCACTGGTGTGCAGTTCTCTGTCTCGTGATTCGTGTAACAGTGAGTGCTGCCTGCACCAACAGCCGGCTGCCTTCCGTGGCTGTGTGGGCTCCTGTGCGGAGGCCGCCCCTCTCCCTGGCCAAGCAACACTGAGGCGGGATTGCGTCCTCCCTCTCCTGAGGCAGGTCCTGCTCCAGACCTGCTTTTTTCCCGCACGTCACGTGTCCTGAGACCCCTCAGTGGATGCGTCCTCTCTCCTTCCACGGCCGCACACACTCCCGTGCCCGT
chr1	2030857	2031162	seq164
CGGCTGTGGGCGGAGGGGGTCACACGGGGCCGAGTGGCTTCAGCGAGAGTCCATAGGACATGGAGAGTCCCGGCCGTGGTGAGGACACGGGGTTGCGGCAGCTCACGCCCACTGCAGTGTCCGGAAGGCGGTGCTAGGTCCACCTCATTTACGGGGTCGGGCTCTCATTCTCCCCATTGTACAGCCCAGCCTGTAGAGGCAGGTGAGGTCCAGGCCATGGGCCTGTGGGCCGTGCCACGTCGCTCAGATTTTGTGGTGTCGGTGGTGGGAGCCGCCGGGGAAAGCCGTCATCCTGGAGCCGGGCGA
chr1	2036289	2036725	seq165
CGCGTCACATAGCTGATCCGTGTGTAGCTTGTCCTCTGGACGCGGGGCCACCCCCACACCCCGAGGTGACCCCAGGCGTAACCTACCCGTCCCCGGCCTTGGTGCCTGCAGATAGTTTTGCTTGTTTCGAGCTTTTGTCTTGGGATCCGGGGCCATCCACCCTGGGTGTGGCCGCTCAGTCGGGCCCCTGTGTGGGGCTTTCCCGTGGTGTGGGGTGCGGTTCTGCCGTGTCCGTCCCCACTGCGGGGCTGCTCTGCTGGCTGAATTCTCCACGTCTTATGTATCCACCCTCATCTTGCGAGGCACCGGGGTCCCGGCTTTTGGCCACAGACATCCGAGCGCCTTCTGTTGCCCGTGGCGCATCTTTCATGTGGGCACACCCAGGAGTGGAGTTTCCGG…
chr1	2053642	2053912	seq166
CGAGCCCAGGAGCGAGCGTTTCTGAGCTTTGACGGAGCAGCAGTGGGGCTGCCGGGCCCTAGGGGGAGCAAATGGTCCTCGTTTCTGAGCTGCGAGGCTCTCCCAGAGAATAAGCCATTTCTCCGGGGCACTCCTGGGCCTCGAAGGTGTTTGGGGCTGCGGGGGATTGATTTGTGCCGACCCCGCAGTGTAGGAGACGCCTGGGCGGCCTTGCGGGTTGCTTCGATGGTTCTCGGGGCTGAGATGCTTGTGTCTCTCTCGGGCGAGACGC
chr1	2054488	2054715	seq167
CGCTCCAGCCAGCTTCGACCCCCAGCTGTGCGTCAGTCCCTCAGCTCCGCCCCCCAGCTGCGCGGCCGTCCCTCGGCTCCGCCCCACAGCTGTGTGACCGCCCTGCGGCTCCGCCCGCAGCTGCACGTTCGTCCCTCGGCTCCGCCCCCAGTTGCTCGTCGGTTCCCTCGGCTCCGCCCCCTCGGCTGTGCGTCTGGCCCTCAGCTCCACCCCCAGCTGCGCGTCCGT
chr1	2056227	2056526	seq168
CGGACCCGGCCTGCGTTGGCCTGGGGTGACTTCACGGCTCCACTGTCAGCAAGCGGCCGTCCCGTGGTGGATCCTGTCCGCCCTGCGAGGACACCTGGCTCCATCCACACCTGGGCCTCTGTCTCCAGCCGCCGAGGCCGTGACACCATGAGGATCATGTGAGGAGGGGCAGAGAGAGGCCTCCGGGAGGCCGTCATTCCAGCCCTGCCTTCCCTGCCTGGGAGGACGCTGCGGCCGCCACCACCTGGACGGGAGTGGCCTGTCGCAGCTGCACCCTGCGTGGGCTCGTGGCTGCCACGC
chr1	2072174	2072389	seq169
CGGGCGCGGGAGCTACGCCAAGGTTCTCCTGGTGCGGTTGAAGAAGAATGACCAAATTTACGCCATGAAAGTGGTGAAGAAAGAGCTGGTGCATGATGACGAGGTAGGTGCCGCTTCTCATGGGGCCCGGGGGCCCGGGAACGCGCTGCCCTGGGGCCTCCTCCGGGCTTTAGCGGAATTAATCCATGCACGAGAGACCTAGCCTCACGTTGACGG
chr1	2106292	2106661	seq170
CGAGGAGTCGGTGTGAGGCCGCGTGCGTCTCTGTCGTGGACACGCGTGATTGACCCTTTAACTGTATCCTTAACCACCGCATATGCATGCCAGGCTGGGCACGGCTCCGAGGGCGGCCAGGGACAGACGCTTGCGCCGAGACCGCAGAGGGAAGCGTCAGCGGGCGCTGCTGGGAGCAGAACAGTCCCTCACACCTGGGCCCGGGCAGGCCAGCTTCGTGCTGGAGGAACTTGCTGCTGTGCCTGCGTCGCGGCGGATCCGCGGGGACCCTGCCGAGGGGGCTGTCATGCGGTTTCCAAGGTGCACATTTTCCACGGAAACAGAACTCGATGCACTGACCTGCTCCGCCAGGAAAGTGAGCGTGTAGCGT
chr1	2110877	2111678	seq171
CGCCCTGCTTTAATGCGCATGCGGGGGAGCCGAGAGGCGGGGCTGCTGGCGGGGGAGCCGAGAGGCGGGGCTGCTGGCGGGGGAGAGCGTGTCCGGGCGCCGCACTCTGCGCAGGGCTCTTGGATGGCGCTCACCACGTCACGTCTTCTGTGCTTTCGGCCAAGCACTGGGCCAGGTGGCTGTCAACATCCAGCTGGGTCAGCCTGCAAGGGAGGGGCCACACTCACTCGGCCACCTCCGCGGCATGCTGGCCGCAGAGAGCACCGTCTGGACCTCCGGGCCCTCTCTGCTCCTGCCGCTGGAGAGGATCCGGCTGGTCAGAAACAAGGGACGGGGCCACCCCAGGGGCTCATGCACCCGGCAGACCACGGTAACCGCCAGTGGTGTTTCCACACCGTG…
chr1	2115908	2116502	seq172
CGGGAGGCCCGCGGGGGCGCCGGGAAGCACGTGGGAGCGGGAAAAccggccgcgcccccgcccggctcccggcctcacccgcccgccgggcgcggcctccggcggcTCAACCCCAGCCGCGGCCTCCGCGCCGCCTCCATCCAAGCCCGCGCCGGGCGGAAGTGAGCGCAAGccccgcccccgcccctccaggccccgcccccgccccggccccGCCTCCAGACCTCTGCAGCGAGGCCGCCCCCCTCCGAGACAGTCGGAACCCCAGGGGCCCTGATCCCAGCCTGTAGGGAAACTGAGGCCAGGGTTCCTTCGTCCTGCACCGCACAGGGGGGCCTGGCGTGAGGGTGGGGGGCCCAGGTGGGGGAGCCCCGCCCGTGTCCCCTTTCCCGTCCGGGC…
chr1	2126668	2127211	seq173
CGGCGCCCAGCCTGGGGCAGCCGTCCCCGTGAGCCCCGCGAGGGGAGCCTGTCCCAGCCACCTCGCCGCTTCAATTTCCTCCAGGTCCACAGGCCCAGCCCGGCGCGCGCCGCTCGTTCTGCGACCTCCAGGGCGAGCGCGCTTCCGGGGCGGCCGTGCAAGAGGCGTGGGAAGCGCGCGGGGGGTTCTGAGCGTGCAGTCGCCGCCTGCGGACGGCGAAGGGGCGGGTGAAACGAGTTTCCAGCGTCGAGCCTGCTTCGTTTCAAGGTGGACGCCACATGCAAGCCACGAGCGCGTCGCCGCACGGTGTACGCCCACGGTCCGGGCCGGGCGTTCTGCGGGTGCCCCCGCTGCGCCGCAGGCCTCAGTGGCGCGCCCGGGGACTGGAAGGCTGAGCCG…
chr1	2134059	2134357	seq174
CGGGAGGGGCCGCTCGGGGCTGCTGGCTTGCAGCCACCCACACGCGGTGTGTCCCTGCCACAGCCACGGAGAGCTTTGTCCCCGCGCAGGGTGTGGCGGGCGTGGCAGGCTCCCAGCAGGAGGCGTCTGCAAGCACGCTCCCTTCCTTTGCTTGGGCACCGGAGCCTTAGCCGAGGCCGCGCTGCAGGGACTTTTCCTTCCTCGGAGAGGGGAAGCGGCCGTGGCCTGTGAGTCGCTGGGCTTCCCAGGCCTCATCCAGGCCGGAACTCCGTGCCTCCAGGCGGCCTCTGCTGGGGCGG
chr1	2148072	2151033	seq175
CGGCGTGGCCCTCTCGCCTCCGCCCAGCACCCAGGCCAGCTTGGGCACCCCCGGCCCGTGGGGCATGTCCCTCCGCCTCAGGCGAGCACAGACCGAGCCCTGCCCCTCCCCAAACACACCATTGCGTCCCTGCGCCCGCAGGCCTCGCTGGAAGCTGCCTCCCCTGGAGACCACCCGGCCGACTGTCCAACTTCGGGGCCCCGGGCTTCCCGCTCCCCGCCCTGCCAAGGCTTGAGTCTCTCCCACTGCGTGGCCAGGCGTGGAGGGCCGGCCGATCCGACCCCGAAAGACGTCTCAGCGCTCCACGGCCCCGGGGCGGAGGTCAGGGGTCTCGCCGGCCCGAACGCCGGGCCCCGCGGGGCCGAAGTCCTGATAAGCCACCTGGCAGGAGTGGCTGGC…
chr1	2201880	2203741	seq176
CGGCGGCGGCGATCTTCAGAGAGAAGATGCCCGAGAAGACAGGCGGCGGCGGCGATCTTCAGAGAGAGGACACCCGAGAAGACAGGCGGCGGCGGCGATCTTCAGAGAGAGGACGCCCGAGAAGACAGGCGGCGGCGGCGATCTTCAGAGAGAGAGATGCCCGAGAAGACAGGCGGTGGCGGAGATCTTCAGAGAGAGGACGCCCGAGAAGACAGGCGGTGGCGGAGATCTTCAGAGAGAGGACGCCCGAGAAGACAGGCGGCGGCGGCGATCTTCAGAGAGAGGACGCCCGAGAAGACAGGCGGCGGCGGCGATCTTCAGAGAGAGGACGCCCGAGAAGACAGGCGGCGGCGGCGATCTTCAGAGAGAGGACGCCCGAGAAGACAGGCGGCGGCGGCG…
chr1	2212058	2212429	seq177
CGGAGCCGTCCTGTAAAGCCGGGGATGGCAGGACGCATTGTCACCCCCTCCTGCCGCTCTTACGAAACACTCTTAATTGAGTCCGATTCTTGGTGAATCAGCCTTCCAAGAACCGCGACCGCAGCATCCTGTGCCGCTTCTGTGTTCCGCATTTTTCTCTTTCTGCAGCGTTTCCTCTCATTCTGGATGGAAAGGCCTGTTTGTCTCCCTCAATCTTTGGCGAGGGTGGCAGGCAGCCAGGCGGCCATTACGGGCCGCGCCTCCCACCAGCCAGTCGCTGGCAGGAGCGTCCGGGGAGGGAGCAGACCCCGTTCACCCTCACCCCAGAACTGAAGCAGCGAGGGGACCCAGACGAGCTGCGAATGCAGGCGC
chr1	2222170	2222477	seq178
CGGATTGGGCTCGGGGCCCCGGGCCTACGGTCCTCCCGCCACCTCCACGGGGCGGCTGTTGGGGCCCCACCAGGCAGAGCCGTGTTCTCAGGCGTTGGCTCTCATGGAGGTGGCCTGAGGCATCTGACTCTTTCCCCTCAAGGAGTCTCTGAGTCTCCCGGAGTCAGCGCCGGCTGTTGTGGCTTTTCCCCGGGTGATAACTGAGCCGAATTTCCGCGCCCGCTTCAGTGGCTGCTTAGACAGGAAGCTCCACCCAGCCGGGCGTCCTCGGCCTTCTGTGCCTCTCGGGAGGGTCCGCATGATTCCGG
chr1	2225168	2225527	seq179
CGTGGCGCCCAACGTGGCCCTCGCACCGCCGGCCCAGCAGAAGGTTGTGAGCAGCCCTCCGTGTGCCGCCGCCGTCTCCCGGGCCCCCGAGCCTCTCGCCACTTGCACCCAGCCTCGGAAGCGGAAGCTGACTGTGGACACCCCAGGAGCCCCAGAGACGCTGGCGCCCGTGGCTGCCCCAGAGGAGGACAAGGACTCGGAGGCGGAGGTGGAAGTTGAAAGCAGGGAGGAATGTACGTGTGAGTCGCTTTCTGTGCCTCCTCCCTGTGGGCTGTGGGGGTGGCACTGGCTGAGGGGGGCTGGTCGCCGGGGGTGCGTTGGTGGCCCCATGTTTCGCAGGTTCCTCCGGGAGCGGCGCGT
chr1	2226302	2228929	seq180
CGCGCTCCGCCAGCAAGACCTGGCGTCTGCAAAACACAGGCGTGAGGGGCGTGCTTACTAATGCCTGGTGTTCCAGAAGGCGGCTCCCGCCAGGCCTCCCGAGTAGGAAGGAGAGGGCTCGGCCCGCACAGACACACACACACCCACCTGCACACGCTGCTTCTCTGGGCTCTGCCTCACGGTTCTCACGCTGCAGCTCCGGTCTCGCGCCTCCTTTTACGTTGTTTAGGTTTCTTTCTGACATGACTGAGGGAAGTGCGGTTCACAGGCAGAGCTGCCTGGGGAGAGAGGTGTGCAGGCGGCCCGTTGTTCACCGGGCCCCGGCCTCGCTAAATTCACACCTCGGCGGCGTCTGGCAGCTTCCGCGGCGTGGGCTTTAGCACAACACAACCCCGTCGG…
chr1	2235574	2236946	seq181
CGGAACTCCGAAATGACCACCGACCTGCGCTGGCCGCTGAGGGTCCGACAGACCAAGGCTCTGGGCCCCCTACCCCATCCTGCGCCCCGTGCGCGAAGTCTGCGGGGTCACTGCTGCGCAGGACAGAAAACCCGCAGTGGGGCCCCGGCCTGTCCCCGGCCCTGGCGCTGTCCTGGCATCCGGGGAAATCCTGTTTCTGGCTCCAGGCCAGGGCCTGCCCCTCACCCTGGAGAGGCCCCGTCGGAGGCCGGCCTCGCGGGGGAAGGGCGGTGGCGGAGGAACTACCCAGGAATTCCAGCGCCGGCTCCGAAACCTTCCCAATCCCGCTCCTTCGCCCGGGCCGGAAGCCGCGCTGGGGGGGTGGGGAGGGGTGCACGTCCCGGGCCCCGCGCCGCGTCC…
chr1	2239175	2239494	seq182
CGGCCCGCGCCCTCAGCGCAGGGACGCTGCTCGGCGGCAGCAAGTCTGTCCACTCACTGAGGCCCCAGTGCCGGGTGTGAGGCTGCTGCCCGGGAATCAGCGCCCAGTCCCGGACGCAGGCCCAGTGAGCAGGGGCAGGCGAGCCGAGGTCAGCCCACGGGCCCCCATCCTTCCACTTGACCCCGTCCCGGGCTCGGCACTCAGGGACTGGTTCTGGCCTGCGTGGGGCAGGCGATGGGAAAGGATCTTTCACAGGGGGACGGGCACACCCCGGAGTGGGGGCGTGTGCTGGTGGGAGACGCGTGTCGGGGGCTCTGCGT
chr1	2243583	2244618	seq183
CGGGGCTGGCACCGGAGCGTGGAAAAAGCGCCTCGGCTGGCCCGGGCTCACACCAGGAATGCGGCCGCAGCTGAAATGGGGGCAGGAGTCGGCTCACACCGCAAGGCAGAGCAACATTCCAGACGCCGGCCTGGAAAACAGCGCTCCCCTCGCAGAGCGGCGGCCTCCTCGGCCAGGCCACGGGCTCGGCCGCCTGTGCGTTCCCAGGGCTGGACAAGAGCAAGCCTCGGGGGCCGGGAGGAATGTGCTTGGCCCCGAGTCAGCTCCTTTAGAAAAAAAAAAACACGGTTCTGGGGGGCCTCGCCAGGGGGACACACGTTCTGCAACCTGGCGGGTGTGGGCCACAGCACCGGGCACCGGGGACAGCCTCCCTGGCGGGCGGAGGAAGAGCCCCACATG…
chr1	2247957	2248283	seq184
CGCGCTGGCCATGACGGCCCTGGCACCGGCTGCCCTCTGGAGGCCCCAGTAAGTCCGCACCACCCCGGCGCCATCTCCTGCCAGTTCTGCCTGAGGCAGCAGCTGCCACCACCGCGCAGACACATCCTGCTCCCTCCTGACTTTCGGAGGCCTGGCCTGGCATCGGCCTGGCAGTCTCGGCCTCCCCGTCGGGGTTGGTGTCTGGGGATCAGGGTGAAGACACAGCGACCCGGGCCTCACCCAGGGTCTGTGTGTGGCTGTTCTGCAGCGCTGGACGTCTGAGGCCTGTGTCGTCCCCACAGACGCGCGCTGTGGACACACTGGCGC
chr1	2248924	2249186	seq185
CGGCTGCGAGTGGCCCGTGCGGCTTTTAGAAGCACAGACAGGAGATGGGGTGGACGAGGCGGCACAGGGGGAGGGCCACGAGGAGGGGCAGGCGCGGCGGGCAGGCGGCACCACCTCTGCAAGGCTAACAAGGTGCTGCGCCCGGCTCCCTCCTCTTGCCTGTGCCTCTGGCGGTGACCAGAATGGCCCATTGGCCGAATTGGCCGCCCTGACGGGTGAGGGCCGCTTTCCCAAGGCCCCGCATCGCGCCTCGGCGTCCCCGC
chr1	2255867	2256292	seq186
CGACGAGAGGGCCCTGGCTGTGTGGCCGTGGAGCCGGCAGGAGGCAGGGGAAGTGGCCGCTGGTCACAGATGTGTGCCCCGAAGAGACGACATCATTTGAACACTGAACACTCCGACTCCGCGGCCAGGTCGTCCTGGGATTGAAACAATCCTAGTCCAACGACACTTAACTCGAGGACAGTGCGAGCCCTTTGGCTGGGAGGCCCAGGCTGGGAGCAGACGCCGACCCCTCCGTTCTCTCAGGTGGAAAAGAACGAAAGCCTTCTTTCTGCTGAAATAAGACGTTCCAACATCACCCTCAGCGCGGAGGTTGCCACGGTTCTGGAGCGAAGTGGAGGTGCCGCCCTGGGCGTTCGGGTCTGTGTGAGTCTGTGGGAGTGACAGAATGTCTCGGCTTTT…
chr1	2266218	2266517	seq187
CGTCAGCCCCCGCGAGGGTCCACGCATGCTCACACTCTGCGCTCATGGATGGCCACACACACCCTGAAAACGGCGTCAGCCTCCGGGAGGGTCCACGCGTGCTCACAGCACTCATAGATGACCATATGTGCCCCGAAGACAGTGTCAGCCTCCAGGAGGGTCCACGCGTGCTCACGCTCTACGCTCATGGATGGCCACATGTGCCCCGAAGACAACGTCAGCCCCCGCGAGGGTCCACGTGTGCTCACCTGCGCTCATGGATGGCCACATGTGCCCGCACCCTCGCACAGGCATGGGCGG
chr1	2294019	2294236	seq188
CGGGGGCCGACCCTCCGCAAACCACCTTGCAGAGCAGCGACCTGGGCAGTCGTCCACACTCAGACCGTGAGGCTCGGCTCTGCTGGCCTGGAGCACTGTGGAATCGAACCAAGTGGACCACCGGGGCCACGGAGCATGCAAGAGACACAAGTGGGCGGTGTGGGGCTGTTGGGTTTTCCTGCCCGTGGAATGTTCCCGCACGTCTTCCCGCTGGTCGG
chr1	2306213	2306609	seq189
CGCGCCCTGCCCACCACGAGGCCTGTACCCTCTGGGCAGCAGGTGCCGCGCGCCCCCGGGTACCTTGTAGGTGGAGCCGTCGGCGCAGCGCAGCACCCCGTGTCCCTGACGCCGGTCCCGGACCCAGTCGCCGTCGTACTTGTCACCGTTCCTGGGGGACACACGCACGGAGTCCACTCTCAACAGGGGGAGCCGGGTGGTGGCAGTGACTCAGACCGGCTCCTCCCACCGGGCTCCGCAGGCACTGCGGGACCGAGGCAAAAATAGGCCCGAGCAGATGGCCCCAAGAGCTCCTGCCTCGCCAGGGCCAGCTGGGGGCCGACGACAGGCGGTGGGGACACGTCCGCCCACCCCCACCCTAGATGGTAGGCCTGCTCGGGACGCACTCAGCTTCCGC
chr1	2312341	2313624	seq190
CGCGTCCTAGCGTTTCTGGACAGCACCGGCCAGGAAGTCAGGAGGCTTGGTGCTGCTCCTGCGCCTGCCCTCGCCCCAAGTCCTGGGCTTCGGGATCCCCATGGCAACCCCAGGTCCCGCTGGCTGTGAGGCTGCGGCCGGAACCCGGTCTTCCCGGCTAGGAGCCCGCGGGGGGCGACCCCCTGCAGGGCTTGGCCTGCTGCGGGAGGAGGGCTCGGGGAAGGGTGCGAGCCGAGCCCGAGGCGCACGGCGAGTCCTGTGGGAGTGGGGGACGCGGGGGCGGCCCTGGCTCCGCCGCGGCACCTGGACCTCTACTTTCCGAGGTGAGCATTTGGGGGTCGAGGGCGTAGAGCGATCGCACCCTGAATGGAGCCCAGGGCAGCCAGCGACCTGTCCCGT…
chr1	2323410	2324032	seq191
CGGGGACGGTCGGTGCAGCTGCAAGGCTGGAGGCGGCCGGCAGGTGCCCGGTGCTGGCTGCAGATGCGGCGCTAACCTTCTCTCCCCACTTGAAGGCATGCGGCTACCAAGGGCATCCTTGTGGCTATGGTCTGTACTTTCTTCGACGCTTTCAACGTCCCGGTGTTCTGGCCGATTCTGGTGATGTACTTCATCATGCTCTTCTGTATCACGATGAAGAGGCAAATCAAGGTAAAGCAGAGGCGCTGCCGCCACGCCGGCCGCAATCGCTGTTCTGTTACCCGCAGCATTGGGGGAGCTGTGCTGGGCTGTGGTGGGTGGTGGCAGAGTCTGCCTGGTGTGAATGTGGAGCTAAGTGGCACCGTCTTGTGTGTGACGAGGACACTGCTCCGTTCCCAG…
chr1	2329736	2330106	seq192
CGCCTGCTACTTACGTACGTGATCCCCGTGAGCCTCTTGGCCAGGTGGTAGAAGACACCGTGGATGTAAAACCAGGCAACATGTAGCCGCTGGAGGCAGGCGAGGCCCTGTCTGAGGACGAAGACCGCCCGCAGCAGCGCCCTCCTCTGCTGCTCAGTCAGGGTGGCCGTGTGGTGACGCATCCAGCGCCGCGCCCCTGAGCAGCCACGCCCACCTGGCCCCAGGCTCCCCTGCAAGGGTCGCCCACTGTCGGGGTCAGCCTGCAGCTCCTGCTCCAGGGGGAGCAGGGCCTTGTCCAGCAGGTAGGGCAGGACGGCATGCAGTGTCACCAGCACGCCACGGCGCAGCGAGGAGGGCACATGTATCCGCGA
chr1	2333245	2334577	seq193
CGGGGTCAGTGTGAACCGGACCGAGGTATGAGGCGTTCGCGCCGCGGGCGCTCTGACCCCTCTGCTCACAGGGGAGGATCGGAGGGAGGCTTGAAGCACTTGCCAAGGCCTCACACCTGGAGGGGACAGAGTCTTCCCCAGCCGCTGGCGTCAGCTGGACCTGCCCTGAGCTGGGGACGGGAAGGGCTTGGGCGGGAACTGGAGGCCCACGCAGGTCCCCCGCGGTGTCTGCGGCCTGTGCCTCTGGGGCCACCTGGCCAGGGAGGGCAGGAGGTGCCCCGCACATCCCTGAATGGCCGCAGGGCAGGCGAAGGAGACTGCCGGGTCCCAGGTTGTGGGACGGGCCCAGGCGACCGTGACCACACACGGCAGACACCCCGCCTCCATGAGGGGCAACAC…
chr1	2335751	2336016	seq194
CGCGACCCTCAGTTGCCTCACTCATTGGGGCTTCGAAGGCCTCTGGTGCCCCGAGGGTCCTTCCTGAGGGCGACTTGAATACGGCGGTCCTATCCTGGGATGGCCGGCAGGTGGCAGCGTCAGCCCGTCTGCTCTCCACCGGGCTCCCCGGTAGAGTTATAGGGGATTAGGCGGTGAGTTTTGCCCCAAAGGGAATCGAATCTAGATCAGAACCACTGGCGAAGTGGAGCGACCATCTGCCCGAAACAGCGGAGGGAAGGAAGCGC
chr1	2349786	2350027	seq195
CGTCTGGCTCGCCCGGTGCCGTGCTGTGGGGCCCACGCCAACGGCTGACCTCATGGTCCTCCGTGGCCTCGCCTAGGCTTGCGGCAGCCGACGTGGCGTTGTTGCCTAATTAGGTTGGACTGTGCCAGCCCCAGCGGAGCCCACGCCCGGCCCTTGCGCCGGCAGACGTGTCGGGGCACGGCTCCTGCACTCCCACTGCCGCAGGAACTGCTCAGGAACCTGCCGGTCTCCGGCTGGGACGG
chr1	2361706	2361933	seq196
CGCTGGCCTTGCCCGGCCCGCCCGGGGATCTTGCATTGCTGCGACCAGGGATCCTCTCTCCATGTCTGTCGCTGGCCTTGCCCGGCCCGCCCGGGGATCTTGCATTGCTGCGACCAGGGATCCTCTCTCCATGTCTGTCGCTGGCCTTGCCTGGCCCGCCCGGGGATCTTGCATTGCTGCGACCAGTGATCCTCTCTCCATGTCTGTCGCTGGCCTTGCCCGGCCCGC
chr1	2364678	2365674	seq197
CGCCGGGGCCCCTGTCTTGGCTTCTTCCAGCGCCTGGGCAAACGCCCAGCCTGGAGATGGGAAGCGCTCTCGGCCCCGCCCCCTTCCCGGTCCCGCCGGCTGGGGCCACGGGGAGCCGGAGGGAGGCGGAGGGGGAGGTGTGGGGAGCGGAAGGCCGCAGGAGCATCTTTGCGGAGAAAGTACTTTGGCTGCGGCGGGCGCAGGGCGGGCCGGCTAGCCCCGCGCCCCACCTGTTCTGTGCGTCGCGCTCGCCCGGTTGCGCCCGATCTGCCTCCAGCCCGGTgcccgccgcggagcccgcgcccccggccccctcccggcgcggggcgggcAGGGGGTGTGGTGCGGGCGGCACGAGTGACAGCGCGCTCCTCGCGCGGCGCCTCCACGGGGCGCAGT…
chr1	2377529	2377946	seq198
CGGGCCTTTGTCGGATTTAGGCCTCCCCTGGCTTCCGAGCGCAGCCCCCCCAGTTCGTCCCCTGGGCGCTGGCTCCTACCTGACCTCATGGCCGCTGAGCCCCGCAGGGTCTTGGAGGGGCTCCAGCCCAGCTTGGGAGGCGGGGCGGCCCTGGGGGGCGGGTGGCGCTCTAGCCACGCGCTCTGGGGCTCGTCAAAAAGACTTAAATTGCCCCTTGCTCTCAGCTGTGCCTTAAAAAGCTGCAGGTGGTGACTCAGTTGTCACCGTCACTGTCACCGCTGCCGGTGCTTCTGGGGACGCGTGAGGTCACCGGGGTGGCTCGTCCTGTGCAGCCCCCGCCCCCGGCAGACCCGTCGACCCCTTGGGGTTGGGGGACATGGGGGAGCTGCTGGAGCTGGT…
chr1	2388685	2388915	seq199
CGGGGCTCCCACGGGAGGGGCGGTCCCAGCGGCGGCCCCGTCCCGCCTTCCCCTCGCCTTCCTCACCTTCCTCACGGGCGGGCGCGGCAGGGCAGCGTGTGGGGCTGCGATCGGCATGGGCTCTGCGCGCGGGGTGCCCCTGCTCGGGCTGGGGCTCAGGGGACGCCGGGGGCCAGCACAGGGCCCGGTGTCCCTCGGGCCGTGCCGGTAACTGGGATTGGCACCCGCCGG
chr1	2399617	2399909	seq200
CGGTGTGGGCGGGGCCGGGCGAGGTGAGGAGTGGCCGTGCCTCCGCTGACGGCCGTGTTTCTCCCGTGAGGAGTGGCCGTGCCTCCGCTGACGGCCGTGTCTCTCCTGCGAGGAGTGGCTGTGCCTCCGCTGACAGCCGTGTCTCTCCCGTGTCCAGTGGAGCGGTGCATGGGTGCCATGCAAGAGGGGATGCAGATGGTGAAGCTGCGTGGCGGCTCCAAGGGCCTGGTCCGCTTCTACTACCTGGACGAGCACCGCTCCTGCATCCGCTGGAGGCCCTCACGCAAGAACGA
chr1	2400985	2401264	seq201
CGCTGGGCCCCCGGGGACCTGACCCGTGCTCCCTCCCCACCCCGCAGTCTCCATCGACTCCATCCAGGAGGTGAGTGAGGGGCGGCAGTCGGAGGTCTTCCAGCGCTACCCTGACGGCAGCTTCGACCCCAACTGCTGCTTCAGCATCTACCACGGCAGCCACCGCGAGTCGCTGGACCTGGTCTCCACCAGCAGCGAGGTGGCGCGCACCTGGGTCACTGGCCTGCGCTACCTCATGGCCGGCATCAGCGACGAGGACAGCCTGGCTCGCCGCCAGCGC
chr1	2405058	2405366	seq202
CGTTTGGGGGGGCGCTGACCCCCGTTTGGGGGGGCGCTGACCCCCGTGTGGGGGTGGCGCTGACCCCCGTGTGGGGGTGGCGCTGACCCCCGTGTGGGGTGGCGCTGACCCCCGTGTGGGTGGCGCTGACTCCCGTGTGGGGGGGCGCTGACTCCCGTGTGGGGGGGCGCTGACTCCCGTGTGGGTGGCGCTGACTCCCGTGTGGGGGGGCGCTGACTCCCGTGTGGGGGGGCGCTGACTCCCGTGTGGGGGGGCGCTGACTCCCGTGTGGGTGGCGCTGACTCCCGTGTGGGTGGCGTTGGCTCCCGT
chr1	2423508	2423925	seq203
CGTTAGCCAGCGGATCCTGCGGCGCACGGCCAGCGCCCCGACCAAGAGCCAGAAGCCGGGCCGCAGGGGCTTCCCGGAGCTGGTCCTGGGTACACGGGACACAGGCTCCAAGGGGGTGGCAGACGATGTGGTGCCCCCCGGGCCCGGACCTGCTCCGGAAGCCCCAGCCCAGGAGGGGCCCGGCAGCGGCAGCCCCCGAGGTAAGGCGCCAGCTGCGGTGGCAGAGAAGAGCCCTGTGCGAGTGCGGCCCCCGCGTGTCCTGGACGGCCCCGGGCCTGCTGGGATGGCCGCCACATGCATGAAGTGTGTGGTGGGATCCTGCGCCGGCGTGAACACCGGGGGCCTGCAGAGGGAGCGGCCACCCAGCCCGGGGCCTGCAAGCAGGCAGGCAGCCATTCG…
chr1	2424901	2425117	seq204
CGCTGCCTCCGTAGTTAGGAACTGAGAGCGGCGAGTGACAGGTAACGGGGCCCAGCCCCGGTGTCCCGTGCTGTCCCAGCCCAAGGAGGGCCCCGTGTGCGGCACAGGGCGTGGACTGGGCCCCAGCAGCAGCAGGGTGGGGACACCGAGTGTGCCGCGCCCGGGGGATGCCTCGGGGTGGGAGCTGGGCCTGGCGACCCTCGGCACAGGGCACCGG
chr1	2425414	2425688	seq205
CGAGACAGCAGGCCTCGGCCGTGCAACGGCGAGGGCGCCGGCGGGGCATACGAGAGGGCCCCCGGCAGCCAGACGGACGGCAGGAGCCAGCCCCGGACCCTGGGCCACCTGCCCGTGATTAGAAGGGTGAAGAGTGAGGGGCAGGTGCCCACGGAGCCCCTGGGAGGGTGGCGGCCCCTGGCCGCTCCCTTTCCAGCTCCTGCCGTGTACTCCGATGCCACGGGCAGTGACCCGCTGTGGCAGCGGCTGGAGCCATGTGGCCACCGAGACAGCGT
chr1	2429657	2429882	seq206
CGGAGGGAGCGGTGAGAGACGCAGGGGCCCGGGGCCATGGGGTCTGCGGGGCGGCTGGCACTCGTTGCCTACAAGGTCTAGAAGCAGCGCAGGGAAGGGCTCCCGCTCTGGGCTCCCCCCATGGGAGGAGTCGGGAGGGGCCCCTGCTCCGAAATAAAACATCGCAGATGGCTCCGGCCTCTTTTAAAAACTCTATTTGGTGCGTGCCCACGGTGCTGCGTCCCGT
chr1	2429986	2430338	seq207
CGTCTCGCCTCTGGGTCACACGCATCTGTGCGGCTGGGGTGTATGTGCCGCGTCACAGCAGTACCATATAAATACGTTGATTTGAACGCAGTTTCCCTGTGGTGGTAAAAACACATTCCTGACAAGTGACAAGCAGAAGAGTCCGGCAGCTGCAGCGCCTCACTCGGCTGGGACCTCGTACTTGAAGATGACGCTGAAGAGCCGGCCGCCCAGCCGCTCGGCCAGCCACGCGTTCTTGATGACGGCCAGCTTGAGGCTCTCGCAGCGCAGGGCTGCGTGGTAGTTTGTGTGGACAGCACGGCCCATGCCCTCGATGACCACCAGATCCGCGCCACGCTCCCGCACCAGTGCGG
chr1	2435215	2435508	seq208
CGAGCCAGCGGGACAGAGACAGGACACGCGGTGCCAGCGGGACGGGGACAAGAGCGAGCGGAAGGCCAGGGCACACTGCACTTACTTTGGAGTAGGGATCCGGGAAGTTGAACTCGTTCAGACAGTGCTCCCTGGTGTCCAGCAGGCTGCGCACGGTCAGGGTCCCATAGGCGCTGGGGACAGACACGGCAGAGGGCGCTGAGCAGGGCAGGCCGAACACCCGCCCGTCTGCCATCCTCGGCTGTGCCACGGACGTCCTCAGGAGCCCGGCAGTGCAAACGCTGCTTGAGGCGG
chr1	2439782	2440066	seq209
CGCTGCTCAGGGGCGCCAGCACCGCGACTCACTGTCCTGCTCAGCTCCTTTCAGGAACGCTCCGATGGCTCCCAGGTAGCCTTCGTGCCTCAGAAACAGCGCCTGCACTTCCCCCTGCCGTGGCCAAAGCACACGTGCTGCTGTTGGCCCCACACAACACCCGGTGCCTCCGCAAACCAGCTCAACGTGCGCGGGCCTCGCACCGCGCGGCCCAAACCCTCGAAGAGGCGCCATGGCACCCACGGCATACTTGCCAGTGGAATCGCGCCTGGCACCAGAGGGCGG
chr1	2441077	2441411	seq210
CGGCAGAGGCCGGGGTGAGCACCTTGGTCGGCGGTGGCCGACTTCCCGAAGCTGCTGGCGATGAGGTTCCCGCTCAGCCCGAGAGTCTGGTGGGCGCCGCCGTAGACGTCCCGCACCAGCATGTCCACATTGCTGTGCTGGCCCCTCGAGGCCAGGTGCAGGAGCTCGTCAAACTTCTGCAGGACACGGCGAGGGGGCGGGTGAGGCGCCAGGAGCTGCTGGAATCCCCACGACCCCAGAAACCAAGCCCATGGCAGGAGGCACGCGCGGGCAGGGGGTAAATGGGCCCTCATCGCGTGGGACCAAAGGCAGGAGGCGGCAAGCGGGACCCTCGG
chr1	2442655	2442867	seq211
CGCGCCGGGCTGGGCTGTGCGCACCCTGCCCTAGTGGAGCTGGCTGTTCGCGCCAGCCTTCAACCAGGCGGCGCTCTGAGGCAGAATCCTGGGCAAGAGGGAGGAGCCTAGGACCGTGGCGACCTCAGGGCCACCCAGCAGGAGCGGAAGCCTCTCCCGGGGGAGCACAGGCGGGCGCAGGTTCCTACAAAGGGTCTTGAAGGGACACGGCGG
chr1	2447101	2448119	seq212
CGCCTTAAAGGCCACGGAAGGCACGGGTGGCTTTTAAACCAGAGGCACGAGTTCCCAGGTCCCACGTCCACGGCCGCCTGAACTCACGCCCGGCGTCCACTCTCCAGAGAGCGGGGCCTGTGCACGGACTGTCCGGCCCGCGGGCCACAGCTGGCCACGCCGCGGGAACGCGCGGCCTTTTCGGGGCCACTCTGCCAAGGGCTTCCCGCCGAGCTCGTCCTCGTCTCGACCAGAACTAAGGACCCCAAATCTCAGGCCAGCCACCAGCCAAGCGGCGGAGCCGGGGCGCCCAGATGCCGATGTGGCCGAAGACATAAAATTCCGCCGACCCTCCCACCTCGCGGCGGGTAACGCTGGACCCCGGCCCCCAGCCACCCAGGACGGCCGCGCGAACTACCA…
chr1	2450620	2451870	seq213
CGGGCCGGCCAGCTTGGGGCCAGAGCCTTCCGGAGAAGGGCGCGTCCAAGCCCGGGGCGGACGACGGCGGGAAGGCGCTTCCCTACAGGCGAGAGGAGCAGGCTCGCCCTCTGGTCGTCGGGCCGCGCGCCCGCAGGTCCCGCCGGGTCACCAGGGCCGCCAGAGGCCGCAGGCGGGCTGGTGCgcggcggcggcggcggcggtggcCTTGGCGGAGAgcgcgggcgggggcgcggcgcccggcgccttgggctccttggcgggcgcggcgggcgcggccgggggccgcTGGAAGTGGTACAGCAGCTTCATCTGCGTGTCGCTGGCGGCGTGGAGCGTCAGGAACTGCACGGCCTCCTGCAGGCACCACGAGTAGCCTTCGCTGTAGTCCTGGTGCAG…
chr1	2456794	2457072	seq214
CGCTCACGTGCGGGGAGCCCTCTGGCGGGGAGGGGGCATTGGTGAGGGACGGTGTGGCCTCCCCCCGCTCCCTGCAGCCCTCCACCCTCTGGCGAGGGCAGAGCAGCGCATCGATCCGATCAGTGCTGGGAGCTGGAGCTCCAGATGGTGGGTGGCCTGCACGGACGTGTGGACAAAGGGAGGCTGTAGCATGAAGGCGGCCAGCGAGGCACGCGCGATGCCCTTTGTCACCAGGGAAGGCCGCCAGGAGCGCGGAGTGTGGGAACCGCCGGCTCTCGT
chr1	2461955	2462446	seq215
CGGTGCGCAGGGGTGGGTGGTGGGAAAGCCCGCGGCCCGCAGTCTCACGGGCGCGGGGATTAGGGGCCGTCCGGGCCCACGTGGCCGCACGCCCCGCCCCGCCGGTGTCCCCCCACCCCCCGTGCGCCCCGGGGCAGGGCCGGGTCGCCGTCCCAAGCTGGTTAAAAACCCCGCGGTGTCAGAGAGCAGCTCGTTCCCAACCTCTGAAAGGCAGACAAGCCCTTTATTGCTCTATTATAACGCGGAGCCAGATGGTCTTTTGGGAGTTgcccccccgcgccccccgccgccgcccTCATTCATTCAGACTCAGACCCCGGCACTAATGCCGCGGGGGGGCCCAGGCACGCTTCCCTCGCCGCCCGCCCGCGCAGTGTGGGAACCGCCGGCGAGCGCGAA…
chr1	2467423	2468223	seq216
CGGAGGGACGTATGGGCAGGCTCCTCCTCCCGGTCAGGTCCCACGTGACCCCCCAGCCACGCCTACCCACATCGCCCTGCTGGAGGCCGGGGGCGGGGGGAGCGGGGAGTGgggggtgtggggggtgaggggggtgggggtgggggtggCCCGGCCCGGAGCTAGGGGGCGGGGCCGTGCTTCTTCTGGCCCTGGCCTCCAATTGGCTGCCGGGCGTGGGAAAGCGTGCACCACTGCCTGGCGCCCATAAAGACGCCTCCACCACCTgcgccgccgccgcctcccggccgccctccgccccgcgcgcTCGTTGAGGCCGGTGCTCCAGAGTGAAGAGCGTGGCGGTGCGGCGGTAGCGCAGGGCCCTCCTGCGGGGCCAGGCAGGGGCGGGTGGGCGCT…
chr1	2507257	2508752	seq217
CGGGGTCTATTTCGCCCCAAGGTTTGGCGGGTTAAAAGCTGATATGCAACCGGCACGACATGAACAGTATTTCATGATTAAAGACATCGCGTCCATGTATAATTGAGATGCTGCCGCATTTGCGGGGATTTTCAAGCGAAAACCAGGCCACGTGGAAAGGCTAAGCCCTCGCACCCCCCCGCCCCCCACTGCTGGGACCCCCGCCCCGCGGGAGACCCCGGCCCGCGGTCCCCTATGCCCGCGACCCCTGCGCTCACCCTCTCCCCTCAACCCTGAGTCCAGCCCAGTCTCGCGCGAGGCCGCAGGGAGACCCCCGCCGCTCCCTGGACCACCCCTGGGCCCACCGTACCCAGCCGCTCCCCGGCGCCCCCCGGGACGACCCCGAGCCGGCTGCCCGCC…
chr1	2517099	2517363	seq218
CGAGTGGTCCTGTCTGCGCCTCCCGGGGCTGCCTTCTCCCCGTGGGGTCCTGTCTGCGCCTCCCGGGGCTGCCTTCTCCCCGTGGGGTCCTGTCTGCGCCTCCCGGGGCTGCCTTCTCCCCGTGGGGACCGTCAGGAGGCTTTGTCGGGGCGGTGCTGCCCGTGCCCAGATCCAGTCGGGGCTGCCCTGACCTCTGCGAGCCACATACCTTCTCCTGCGCCTTCTTCTTGGACTCCTCGTCCATCCAGCCCAGCTCGTCCAGCGT
chr1	2527531	2527746	seq219
CGGCGCGGCTCGTACGTAGATGATGTGCCGGCTGGAGTTCTGGTCGTCGTTCCAGATGAAGAGGTCGATGAGGACGCGCCTGTTGAACTGTGAGTTCATCAGCGCCAGCTGCCGCTCCAGCTCCCACTCGAGTCCTGGGGAGACAGTGCCCCGCACTGGAGACTGGCGGGCCCTGGGGCCCCAGCCCGGCCCCTTGTCGGTGAATCTGGCCTCCGG
chr1	2549752	2550915	seq220
CGAGGTCCGCCATGAGCTCTGAGTCCGGTGCCTGCCACGGTGGGAGCGCCCTACGCACCTGCCCCGGGGGTGAGCATTGCTCCCCGATGTGTGCGCGCTGCCCGGTCTCAGAGGGACCAGGGCTGTGCCTGCGGAGGGGCTGGCAGGGGCGGCTGGAAGGTGACCAGGTCTACGGGTGCCTGGGAGCCCCTGAACCAAGAGGGGAGATCAAGGGAGGGGCCGGCGTGGGGGCGGGGGGAGTGTTCCCGGGACAGCCGGGGGCGGGGGGAGTGTTCCCGGGACAGCCCGAGGTTCCAGCGAGCAGCCCTGGCCACGCCTTTGTCTCCGTGGGACCCCAGACTGGCCCCTTCCCGCCGTGGTCCCGTGACCTGACCCGGCCTTGAGCGGGGCGGGGGCGGC…
chr1	2563890	2564724	seq221
CGACCAGAAATCCGCTCGCCTCGCTGGGCTCCTCCTCCGCTCAAGAATCTGCAGGGGTTCCCCGCTGCCTGAGGAACACGCCAAGGTGCAGGCCCCGCCTTTCTCGCTGGCGCTGCCTCTCTTCCAGCAGCCCGGCGGTCCTCGACGCTACCTCCCCCGGGGGGCGCAGCGCACCCAGGACCCCGCCAGGCTTGGCCGCACGGGGCGAAGCCGAGGCCCACGCCCGGGGTCCGTGCAGGGAGCGAGGGGGTCCCACGGCCCCGGCTTTGCTGCTGGGCTCCCGCAGGGCACAGTGTGGCCTCTTCTGCCAGCTGTGAGCGGCGCTGAGCAGGGCAGGGGCTCGAAACCCCGTCCCTCGCCTGCGGTGCGGCCCGCGGGACCGCCCCTCTCCGGGCGGAG…
chr1	2695885	2696821	seq222
CGCAGGAAGCAGCGGCCCCAGCGTGCCCGGGCGGGTCCTCACCCCTCCTGCGTGGTGGGGCCGCCCGTCTCTGCGGCCTCCCTCCGGCCCTGCGCTCTGGACGGCCCGGCGCGTGGAGATCGCTGCAGCATCCCACGGGCCTCCTCCCGCAGCACCACCAGCAGCAGCCCCCGCTGGTTCCAGGGCACGTAGGCCTTGGCGGCCAGCAGCGCCTCCTCGGGCCGCAGCCTGCAGGCGGTGACATAGTCCAGCGTGCCCAGGAACGCGCTGCCCGCCAGCACCCGCAGCAGTCCCCGGCCGCACAGCGCGCGCACACAGCCCCCCGGGTGCGGCGCCCCCTGCTCCACTACCGTCTGGAAGTCCTCCATGGCGCGCCGCGAGTCCCCGGCGTGCAGCGCG…
chr1	2706601	2707093	seq223
CGCCAGGAGTCGCTGGCCACCGGTCTCCTGCTGGCCGGCACTGTGCCCAGCCTCCGGGTGCCCCGAGAGGTAGTCCTGGAGGGCACTGAGCAGCGCGGGGAGGTGGGGCCGCTGGTGGGTGCGAATGAAAGCTACCGTCCGGTCGGCGCTGGAGGCGAAGGCCTGGAGATAGGCGGCCACACCATCCGCTGCCTGCACCCCGGACAGGACCCAGGCGAGGGCGCGGGTCAGCCGCAGCTCCAGGACTTGCTGTGCATGAGAGTCCAGCAGGGCGCTGCAGCGTTGCACCACTTCTTCGTGACGCCCGCGGGCCAGCAGACCTGCCAGCAGGTGCAGGATGGCGGCGGGGTGGTCCGGGCAGAGGGCGCCGAGGAAGGCAGAGGCCAGCGACCCTGTCAG…
chr1	2761986	2762525	seq224
CGGCCCCGGGCCAGCCCTCCTCCGCCTCCCCCTCCACTCAGGGAGCGCACGGGTTCTGCGCTATCTTGCCCTCTGTCGCCTTGTGCGAAATGTAATCCACAAAATGCCTTCGTGGTAACCTTATCCCTGGGCAGCCCGCGATAGCATCTCGCGGCCCCGTGACAGGCAGGAACTCGCAAGCATGGAGTTAATAATGCAGACTTTCAAAAACCGAGGCTGGCAGAGGGAGGCGAGGGCGGGAATGAAAGGGCCGGTGTGGCTGTAATTGGGACCATGTGAACTTCCTCGGAGGAGGATTAGGAGGAGAGACAGGCCTTGCCCGCGAAGATTAGTTTCAATTAGACGGGCTGGAGGCGAAAGGCCGGCTCGGCGAAAGATTAAAACAAGAAGGAGAACGTT…
chr1	2767017	2767221	seq225
CGCCTGGTTGGCGCTCTCCCGGAATTCCTCTTCCTGGCGGTCAGGCCGGGACAGTCGGGAGGAGGTGGCTGAAGGGCTCTTGCCATCGGCAACCATTTGTTCCTGGTGAGCCCCACCAAGGCCGGGCGCCTGGCTCAGCATCCATGTGGACACCCCGGAGTGCGATCATCCGTGGTGGGCGAGCCTCCTCCCGGTGACATCCCGG
chr1	2817645	2818154	seq226
CGGGGGTCTGGGCGCCAGGACGCTGGAGGCGTGGGATGATGGCGATTCGTCTCCCATCTTCAAGGCCAACACAGATAGGCGGTCCACTGTCCCAGTGGGACCTGACGTGGCCCAGAGTGGACGGTGGCCCCTACCCAGGCGCGCGCGTGGCCCCAGATCCCGCGCTGAGTCCCTGCACCGCGGCCGCCGCGGCGCTGCTGTCCCCGAGAGGCAGCCCTGTCTCTGCTGGCCCGTTAACTGTGCTGGCAGAGCTGTTACCGTGACAGTAGATTAATATCTCTTTAGTCAGCCAAAATGAACATGGCATGCTGGTGACAGTCCAATTTTCTGCTAACAGATTGTGGCCTATCGAAACCCGGCGCTCAGCTGATTTTTATTTCTGCCAGAGATAATTCAGCG…
chr1	2836916	2837148	seq227
CGGACGGGATTCCAGTCCGGTTTCATCTCCGGATGCCCTGGGAACCCGCCTGGCGTAGACCGGGTGGGGGCGGTGCAGACAGGACCCTGGAGAACAGGGCTGCGGTGCGCAGCAGGGGGTGGCCCCGGTCACACAGTGTCCCCCATGGAGGGGCCTCGATGGCCGGGCTGCGCATGGCACGTGTCGTGTGTGGATCCACAGCAGGGCCGCTGCCCCCACCCAGCGCCAGCCGG
chr1	2840525	2840733	seq228
CGGCTGCACTTGAAGTCGGAATCTGCGATCGTAACCCAATGCTGGCCTCGCCAACGTGTTTTCGGTATTGTCGGGATAATTGAAAGTCCAGACAAATTTGGCTATCAGGGCTCCAGGCAGCGGAATCCCATGGTGGCCCCTGGTGTGATGAGCTCGCCGAGGCCGTCTCAGGTCCTGCGCCCACCACGGTCTTCGGGAGCAGCTGTCGG
chr1	2866405	2866668	seq229
CGTGTGCGGAGTGCCCCGCCTGCCCCACGACTGGAGTGAAGCCTGGGACCTGCCCCACGACTGGAGTGAAGCCTCGGACCTGCCCCGCGACTGGAGTGAAGCCTCGGACCTGCCCCGCGACTGGAGTGAAGCCTGGGACCTGCCCCGCGACTGGAGTGAAGCCTGGGACCTGCCCCGCGACTGGAGTGAAGCCTGGGACCTGCCCCGCGACTGGAGTGAAGCCTCAGACCTGCCCCGCGACTGGAGTGAAGCCGTGGGGACCGC
chr1	2874922	2875144	seq230
CGGCGGGTGCGCGGCTGCGGGACGTAAATGTTTATTTACTGCCTGCTTCCTGATTGAGAACATACCTGGTCCGTGGCTTCAGATGGCTTTTACACGGGGGACTTACGGCCACTTCCTGTTCTCCAGACACACAACACTGTTTTTAAGGAGCGTAATGAATGCACGGTATTGTGGACGCAATCGCCGCCCTGGCCCAGCCCGAGCGAGGGCAGAGCCGGATCGC
chr1	2876449	2876783	seq231
CGGCTGCAGAGACAGCCGTTATAATAGACGCCTCTCTGTGCACTGGGATGGCGGACTGGCCTGCCGGCGCACCACCGGCCACCCAGCGCAGGACACCAGGCCCTGTGAGCAGCAGCTGCTGTGGCCGTGGGTTAGACATGCGTCTGTGATCGGTGGCTTCATAAAACGCCTTCTAATGAAAGTAACACACAGCACAGGAGGGCGGCCCTGGGCGCGGGGCTGCGTCCCCGAGAAATGCTTGTTACTGTGGAATGAGGGACAGAGCAAATCCCCTGAATCGGGCAGAGCTGTCGTTAAATCCCTTAATGACGGCGGTGTTTTCTCTGGTGCGCCGA
chr1	2908225	2908613	seq232
CGTGGAACGACGACGAGGGGACCCCCTATGTGTCCACTCCGTAGCTCCCAGATCCATGCATTCTGCCTGTCATGGACACGGCACCGTGTCATCGTCACTGGCTCAAGAAATAGCCTGCAAACTAAAGGACAGCGCCCACCTTCTCGGACGTCCACATTCTCGGACGCCCACATTCTCGGACGCCCACATTCTCGGGGGCGCCCACATTCTCGGACGCCCACACTCTCGGACGCCCACACTCTCGGGCGCCCACACTCTCGGGCACCCACACTCTCGGGCGCCCACACTCTTGGACGTCCACACTCTTGGATGCCCACACTCTCGGGCGCCCACACTCTCGGGCGCCCACACTCTTGGACGTCCACATTCTCGGACACCCACATTCTCGG
chr1	2919015	2919236	seq233
CGCATCCCCACCGCCCCCACCCCGCCGCCTCCCCAGGCCCGTGGCAGTCCCACCACGCGCCGGCAGGGGGCGAGAAAGCCTCTCTTTTGAGGGCCCCACGCGGCGCTCCCGCGGGACCCGCCTGGGTCTGGGCTCCTGGGACAGGGAAGCCGGGCTTCTCCCCGGAGGCGGGGGCAGAGAAAGACCCAGTTCCTTCCGGACGTCGCACATCAGGACCTGCGA
chr1	2928493	2928903	seq234
CGAGAACTTCGGCGTGCCCGCTTTCTACCTGTCGGACCAGGCGGTGCTGGCTCTCTACGCCTCTGCCTGTGTCACGGGCCTGGTGGTGGACAGCGGGGATGCGGTCACCTGCACTGTCCCCATCTTTGAGGGTTACTCCCTGCCCCACGCAGTCACCAAGCTCCACGTGGCGGGCAGGGACATCACGGAGCTCCTCATGCAGCTGCTCCTGGCCAGCGGCCACACCTTCCCCTGCCAGCTGGACAAGGGTCTCGTGGACGACATCAAAAAGAAGCTGTGCTACGTGGCCTTGGAGCCCGAGAAGGAGCTTTCCCGGAGGCCGGAGGAGGTCCTGAGGGAGTACAAGCTGCCCGACGGGAACATCATCAGCCTCGGGGACCCGCTGCACCAGGCGCCCGA…
chr1	2969135	2970618	seq235
CGGATCCCGAAGCCTCAGCTCCCCAGGCCATGCTGCGGGGCCCCGCCCAGATGTGTGGGAACGCGGCTGCCGCCGGTGCCAAAAGACCTACGTCCTCGGAAGTGGGTACGGGGATGGCGTATTCCCTCCCGCGAGGTTCGTTGTACCTAGGGGAGCCTGGGTCTCCAGTCCTCCCCCGACCCGCTTCCCCGGCAGGCCCTGTCCCCCACCCCCAGCAGCCAGAGCGCCCGGGCAGCCCCTGCCTTCTCCCCAGATCCCCTCCACACTCTGCAGGATTTGGGGTGCTGGGTGGTGTCATCTCAGGTTCGAGTCTGCGCGAAACCTCCGGGCTTCTGGAGACCCAAAGGGACCTGAGAGGAAAGCCCAGGGCGGGCCAGACTCTGCGGTGGGGGTGGGAGG…
chr1	2973785	2977822	seq236
CGGCCAGTGAGCGCTTCCTCCATCCGGGGCTCGGGCGGCGAGCTGGCTGCAAGACTGGGCACCCTGGAGCCGTGGGAGCCTTGGGAGCCGAATCTGGGTTCGAATCTGAGCAGGGAAGCGGTGCCGACCGCGGAGGATCCAAGGCAGAAGGCCCAGCGCACCGCCGCCGCCAGCTCCTGCCCAACCCGGCTCCGCTGGGCTTTTCCTCTGGGGTGGCGCCGGCCCCGCGCCCCTCCCCATCCGGGGCGCCTCTGCTAGGACACCGGGGTCTCGGGGTTTCTCAGGGCTGCTGCGTTTCACCTCCTTTAACGCGGAGGCGCGGAGTTGCACGTGTGGGTCTCAGTGGAGCCGCCACAGGTCTTATTACACAACAAAGGGCAGGGAGGGCAAGGCCAGGAG…
chr1	2979890	2980578	seq237
CGTGTAACGAGTCTTGGAAGCTGCAGCTCCCGTCGCCGGCGCGGGAGGACCAGGAGCAGCTCCGGCGACTTCCCCGTGCGGGAAGGAAACTTCGCGAGCGAAGCCAGCTGGCTGGGGCCTCGCCGCGGTGCAGCGGCGGCCGCGGGCTCAGAATCGAGCCACCGAGGGCTGCAGACGGCGTGGGCCGGGTCGGGGAGCGGGGCCTGGGGGACCCCGGGCCGGCCGGTAGTCTCGGCCGACTTCCCACTCCCCGCGCACAAAGTCGCGGCCAACTACCGCGGAGCAGCGCCCGCGTCCACACCGCGCAGCCTGGCGCCCCGACCCTGGCCCAGCGGGAGCGGCGCTCTCCCCTTCTAGAGCCCCAGCTTGGACCCCGGGGTCCCCTCCTCCTGGCCTCCC…
chr1	2987132	2987333	seq238
CGGACCGGGCAACTGCTCCTGGATTTCTGTTCCGAGGAACATGTTGGGCGGTTTCTTCCGGGCCGGGGAAATCTGAGCAGCCACAGGCGAATCTGGGACGATGGCAGATTGTTAATATCTCAGAGCCCCAGAGACTCGGCGTCTCCGACCCTGAGCCCACATGAGTAGCAGAACCCCGGCCCGAGCACCCAACGCTTCCCGG
chr1	2989587	2989838	seq239
CGGCCTCCAGATTAAACGTCTCGTCCGAGACCACTGGATGAGCGCAGTGGCAATGGCTAGGAGACGCAGGGGTCGGGTCTCCTGGCTGCGCCCCACCAAGCAGCAACCTGGCGGCTGGGCCCCGGAACTGCACATCCCTCCCCATCATAGCCCTGTCCTGGACTGGGCGGCGCGCTCATTTCAAGGCAGTGCGGCCATCTGGGCTGGGCCTGGCGCTGGCGGGGCCTGCTGTGTGCCGGGCGGGCAGATCGT
chr1	3018039	3018417	seq240
CGCACGGAAAGGAGGCGCAGGTCAGGGGCGCACGCCCCCTGGGGCGGGGGCGCAGGCCGGCTTTCAGGTACCGGCCTTTTGTCTGCTGCCTTGGGCTCGCCTGTCAGCCCCGCTGTCAGAGGCCTAATCTTTTTTTCTTCGCGGCTGAAAAGGCCCAGCGCCACATCAGGCGACACACGGCTGCCTATTCTCCTTCCCCGCAGAACCCAATCACTGGACAGCGCCACGATAATTCACTCCCCAGCCCGCCCTTTGAAAAGGTGGGCCGCCTCTGCGCCGCTCCCCAGCAAGATAAATCATGTACTCGAAATTAACTTCCATTGAGAGGGAGGGCAGGAAGAAAGGCTGATGGGCCGGCGCGGCGGCGAGGGAGGACCGG
chr1	3027927	3028203	seq241
CGTTTCTGTGGAGACTCCGAACGTCGCCTGCCTCCTGCAAGGCCGCTAGTGTCTCCCGGCCTGGGCCTGGCCTGGAAGTGCGGGGCAAAGGGCGGTGGTGAGAAATGAATGGGCTTCCGAATGCCGAGAAACAGATGTGAGGCTGTGCCGAGGAAGGGGAGGACAGGGAACCAGCTGATTAGGGGATCCGGGGCAGGGCCAAGTGCCGCCGACAGCCTTGGGGGACAGCGGCCCTCCACCTCGGCTGCGCGCTGCAGGCCCTTCTCTGCGGGGCCGG
chr1	3046401	3046632	seq242
CGGCAGGCTGGAGTTCCCGCAGTCAGCCCCGGCGACGCATCTCCCTCGGAGAATGGACCGCGGGCTCTGGATTTTGACAAAGTCACGAGCGAGACTGGCGTTTTAAACCAGCATGTTAGAAAAGCGGCTTTGGGAAGCGATCATTTCTTTCACTTTTAATCCAACATCGGCAGCACCCGAAGTGGTCCCCGCTCCCCCGGCGGATGCAGCCCCCGGATGGCCGTTGCCACGC
chr1	3048910	3049128	seq243
CGGGGCAGGCGCCGTCGAACGGGATGCACAAAAGCACAGGGATCCTCCTCACCTGCGGCGTCATCCAAAGGCGTGTGGCACCCAGACGTTGAGCAGAGTCTGAGGCTTCAGGGAAGACAGGCTGCCACTGCCGTGTATGTTCCCAGTGTGCGGACCCCAGGGTGCGCACAGGCAACGGAACGCCTGGGATTCCCAAGCCTCGTGCTCCCCCGAGAGCGG
chr1	3061759	3062099	seq244
CGCGGCTGCCGTGTGGCTTCGCCCGATTAGCATGGTCTCCGCGAGGACTTGGGTTCGGGTTTGCGGTGTTATTGCCCTGTTATCTGCGTGGTTGGTGGTATCGCTGTACACAGATTTGCACCGTGGTGTTCTCTGAGGGAGCAGAAAAGGGGCCCCTCCATTGTTCCCGAGGCACTTGCTCCTGCGACCAGCACCTTCCATCTGTTTTCCTTTTTCCTTCCTCCCGATACAGCAGCGTTGCCGCGTCTCACCCGGAGGAGGGAGGGCCGCAGGCTCCCAGCACGGCCGCCGGCCTCGCCTTCCCCGCTCCTGAAAAATGAGATCATTTCAAACAGCGCCGT
chr1	3070794	3071152	seq245
CGTGACGTTGGGCCGACAGCTTCTGGGAACGATTTCCCAGCTCGCTCGGACCCAGGCGGGGGACCCTGCCAGGAGGGCACCGAGGGCCATGGCCACGTACAGAAAGAGGACGGCTTCCAGTCTTCAAATTGGAAACCTGCACCCGGCCTCCCTTGGCTAACCTCAATCCCATAAGCAATCCGAAGGCATTGCTGAGCGGACAGAAAACTTTCCCGGTGTGTAGCCCGCTCGGTGTCTCTGGAAACCATGGTCGGAGGTGTGAGGGATTGCTCACTAAACGCGGACGGCAGGCGAGGGGCTAGGAGGCGGCGTGGTCGAGCGAGGTGACCTGCGAGGGAAATGAGGTCACGGTCCCGCGT
chr1	3092400	3093212	seq246
CGTCTCCCGGGCAGGGGTGGCAGCCGGGCCTTCTGGGCCCCTGAGCACCCTCGGTGCCCATTGATGCCCGAGTCCCCGGCGCTCCCTGAGCTGTACACACTGGGTGGGGCACGTGCTGCAGAGGTTGACGCTGCGTTGTCTCCTTTAGGTGACGGTGACGTTGTAAATAATATGTATGAGCCCAACCGGGACCTGCTGGCCAGCCACAGCGCGGAGGACGAGGCCGAGGACAGTGCCATGTCGCCCATCCCCGTGGGGCCACCGTCCCCCTTCCCCACCAGCGAGGACTTCACCCCCAAGGAGGGCTCGCCGTACGAGGCCCCTGTCTACATTCCTGAAGACATTCCGATCCCAGCAGACTTCGAGCTCCGAGAGTCCTCCATCCCAGGGGCTGGCCTG…
chr1	3094816	3095113	seq247
CGTATCACCATGTCCGCGTGGTGCCAGGCCCAGCGCAGACTGCGCCACTGCCTGCCGGTGCCTGTTGACTTTGTGGTGTGTTTATCCCGGGTGTGTGTGTACGTGAGGGAACGCGCTCTCCTCACGGCGCACCTCCCGTTTCTGCGGAGGGCTTTGTTCCACGGTGGCCACCTGACAGATACCCCTCCTGCCGGCGCTTAGAAATATTTACTCTCCCCCCGACGCCCTCAAACGGTGCTCCCCGCGCACCCGGCAGGATCTCGCCTGACCTTGTTTTCCTTGCGAGTTCGGGCACCGA
chr1	3101439	3101769	seq248
CGTCTAAAACCGTGAGCGCACCGGCCAGTGGATGCTCTGAGGAGTGTTCCCGTGGAGCCAGCACCGGGCAGCTCGGCGAGGCACACAGCGTCGGGATTTGGAGAGAGACGGGGCCCTGTGGGATGGTGCGGAGCCTGAGGCCACCGTGGGGACAGGGATGCAGAGAAACCCATGGGCCTCGGCGTTGCTCCGGGAGAAGCCGGCAGTGCCGTGGAGGAGTCACAGCACAGGCTTCCCATGTCCCCCGGCACCGTGACATCAGCCCTAGACGTTTTTAGCCCAAGAATGCCATGAAATCCTGCACTATCTTCGGCCCGGCTCGGAGGCACGG
chr1	3137705	3137941	seq249
CGGGTGGTTACGTCTTGAGCGCCATCACGATTTGTGTGCACATGCCGAAAATAGGTGAGTGATGGGCCAGGCAGCGTTGCTGTTTGCATCTTCCCCGTCGTCATGGACAGCGGTCAAGGCCGTCTCCCCTTCTCCGTCGTCAGGGACAGCGGTCAAGGCCGTCCCCCTGGGGCATCTGCCTCCCGCTTCACAGATGAGGGCGTCGAGGCTGCTCAGCCCAGGGGATGCGGGGGTCGA
chr1	3145020	3145221	seq250
CGAGCCAGAGGCGGGGCGGCCGGCGACTAACCGCCTTTCACGGTTCTTGCGGGAGCTGCCAACGGGAAGCCGCCCAGCTTTGCTGGAGCCCACACGGCCGGAGGGAGCTTGGCCGTGGAGAGAGTCCTGGCCGGGGTTCAGGTGCAAGTCCCGGGTGGAAGGGCCTGGCGTGTGTCTTCTTCCTGCCGAGGCATCCACCCGG
chr1	3147369	3148160	seq251
CGGGGTGCGGGGAGGTTGAGAGCGCGGCGGCCGCTGCCAGCAATCGAGGAGCCAGCGGCGCGTGTGCTGAGGGCCCAGCTAGCAAAATAAAGAGGGTTTTCAGCGGAGCGGCGGCTCAGGCGAGGCTGGGGGAGCCGGGGAGCGCGTCCCGCCATTTTTCCAGCCGAGGTCAGCAGCGGGTGAAGGGGCGGAGTCCGTGGTGTTCCCAACTGCCCAGGCGGGCGGTGAGATGGGGCAGGCGGTTCCGCAACGCGGCTCAGGCCCCAGCGCCCTGCCTGCAGGAGGCCGCTTCTTTCTCTGTTGCCATCGGGCGCCGGTTTCCTCTTCCGGGGATGCAGGGCAGCTGGGGGGGCTCTGCCTCTGTGCGGCTCTTCCGTGGTTCCACGCTGGGCTCCGGGG…
chr1	3153829	3154503	seq252
CGAGGGCGGCCGGGCCGAGGGTTGTATGGAGGCCTGGGATTCGAACTCAGGACTGTGGCGCGGGGCCTGGCTCCTGTGGGCGCTACAGAGGTGCCTCCCGTTAGCCCCGCCCCCACCCCAGGAGGGCGGAGCCACCGCCAGGCGCAGGGGACGGTCCTCCTCCGTCCTTCCTGCGCCCCTTCAGCTTCGCCCTGGACTCCCGCGTTCCCTCTGTCTCACACCCTGGTCTCTGCGCCTTCGTTCACTCCGCAGCCCTTGCGCCCGCGCAGCCCAGAGCTTTGGCGCTGGCCCGCGCTCGCTCTGGTGCGCTCGCCCTGGTGCCCTATGCGTGCCCTCGCCGTCCCTGCGCCCGTCCTGGTGCGCCCTGGGCGCGCGTCACCGGCGCTTCCCAAAAAGTCA…
chr1	3172681	3173076	seq253
CGTAAACTTCCACGGATCGGGCGGGCCTGCCTGGCACAGCCGGACGCCAGGAGAGCCGGGCAGGGGTGGCCCAAGGCCGGCCGAGCACCCGTAATCCACCAGAGAACAATGCGCGCCGGAGCCTTTTCGCCCCGAGAGCCCCTCGCACTTACCTCAGTAGACGCGAATTAATTCTCTCCCCCTGAGAGCCCCAGAGAGACTGGGGAGGACCGAGCGGTTCGCATTTGCAAAGCTCTTAATCAGTGAACTGCGTTGGAGGCATTGCTGCTCCGCTCCTCCGACGAGGAGAGGGCCCCAGGGGCAGGAGCCACTCCCTGGATCTCAGACCCGCTTGTCTCGCAGGCGGGAGGCACGGGCCTGCACCCTCCGCCGCTCCCACGCTCCAGCAGACCACGG
chr1	3174406	3174684	seq254
CGTTCGCAAGCAACGCGGGTGCAAAACAGCCAACCTGGGTGCAGACCTCAGGGGCCTGCGGACCACGGCTCCCCGGCCCTCAAACCATGACCCCCGAATCTAACAGGGTGCCCGTTTGCACACACGTGGGAGCGTACGGTGAGCAGGTCCTAGACTTCGGCTGGCCCACTGGTCTCAGGAGAAGGGCCCGACGCTCCTGCTGCGGTTGCAGTCGCCCCCGGCTCGGCGCGCGTCAGACCAGGTGCGCGTGGAAGTGTGTTTGTCTCCGCTAATCCACGG
chr1	3185236	3185912	seq255
CGTCAGAGGGGACGGGGCAGCGGAACAAAGCACAAAGCGTCCCTGCGTCCTCTCAACGTGGCCCAGCTCCTGCAGACACTCAGCGAGCCGTGGCCTCTCCCATCCTCCCACGCTTCCCTCCGGCCGGCCCTGGAGATCCGTGGAGCCACACGGTGCCGAGCGCGGCGCTGGCCGTGTGCTCCGTGTCTGTCATCGTCAGCCCTGTCCACCTTTGGGGCAGGGGCAGCTGGGCTGGCTCCAGTTTCTCTCCATGTCAACTTTGCAAAGGAAGGAGGTGGATGCAGAAGCTGCCACCAATAGCCACGTGGGCAGCTGTGGCCCCGAGTCCGGGGATGCAGTTGGTCATCAGGAGCCTCGAAGCGTCGCTCACCATGCCTGGAAAGACCGGCGGCCTCTCCT…
chr1	3193625	3194313	seq256
CGCCGTAGGAGAGCTCCACTTCCCAGCCACGCGGGCATCCAGGATTGCATTTACCGGGGCTGGAGGCGCCCCGCCACGCGGGCATCCAGGATTGCATTTACCGGGGCTGGAGCCGCCCCGCCACGCGGGCATCCAGGATTGCATTTACCGGGGCTGGAGCCGCCCCGCCACGCGGGCATCCAGGATTGCATTTACCGGGGCTGGAGCCGCCCCGCCACGCGGGCATCCAGGATTGCATTTACCGGGGCTGGAGCCGCCCCTGCCACGCGGGCATCCAGGATTGCATTTACCGGGGCTGGAGCCGCCCCGCCACGCGGGCATCCAGGATTGCATTTACCGGGGCTGGAGCCGCCCCCTGCCACGCGGGCATCCAGGATTGCATTTACCGGGGCTGGAGCT…
chr1	3229775	3230121	seq257
CGTGGGGCGGGCGGCATTTGCAGTCTCACCTCCGCAGTGTGTGCCGCCAGAAGCGATGAGCGGAAGCTGTTCCAGGCGCCAACAGAAGCTGCCTGGCCCCTGCCTCAGGAAAGCGTCTTCCTCCCACAGCAGGCGTGGACGGCTCTCCTGGAAAGCCCAGGGAGGCCGGGGAGACAGCGGAGGGAGGAGGAAGTCCGTGAGGATCAGGGGCCCCGCCAGCTGCCGCCAGTGCCTGCTGGGTCCCAGGCCAGGGAACCCCCAGCTCCCGCCTGGAAACCCACGTGTGCAGTCATAAAAAGCACCGACAAAGGCGAGGGCCGGTGCTGGGAGCGGCCGCACTTCCCCGC
chr1	3264889	3265144	seq258
CGCTGCGCCCCAGACTCCCAGCCGCGGCTTCGGATGCAGCTGGAATAAGGTTCCAGTGTTCCCTTTCCCGTCACCAGGCAGAGCCCCGAATTCTCCACTGGGGCCGGAAGAGGAGCTCTCGGACCCCTCCCTCCTGCCCTCAGCCCTCTCCGAAGAGCTCAGAAACATCTCCGATTGGAACACGACACAGACCATCCTTCCCAGAGCAGCAGGCCGGCTGGGGCTCCCGTGAACAAATATCGCCACGTGTGCGCGA
chr1	3296929	3297145	seq259
CGGCGCCCGCCGTGGAGCAGCACAGCCCCTCCACAGAGTGTTCCGCGCAGGCATTGTGTTAGAAGAGTGGCCGCCGGTGGCCAGGCAGCACCGCGTGGACAAGAGCCCGCGCGGGTTGTTCATGAGAACCAGGTGTCTCTCGGGTCGGCGGAGGGCATTTCTCTTTTGCTTTGCTGTCCTGGGCTCTGACCCGGGTCCCGCGTTTCTGTCTGGGCGT
chr1	3299962	3300895	seq260
CGCAATTTGTGACGCTCTCGAGCCAGGAGCCGGCGCAGGCTGGGTCCGCAGACGCCCGGTTCCCACCGCGGCCGGCCCGGTCTTTGTCCCGGGAAGTCGCCTGACCCCGCCGGCCAGGAACAGTGGCGTTCTCGGCGCGTCTGGCTGATAAGGCCTTTGTGACACCGGGGACAGGCTGTAAAAACGCAGCCAGCTTTTGTCTGCACCTCCGCGCCGCTGGCAAGGGCGGGGCCGGCGAGTGTGGAAAAGTTTGCGCGGATTCCCGTTCACCTCTGACCCCCGAAGCAGTTGGAGGCAGGTCGGGGAcccccgcccccgccccgccccgcctcgggcccTGCGATCAGCAGTAATAGCGATTAATTCCGACTGTGGCTCCAAGTCCCATGGCCAAGGCGC…
chr1	3311129	3312170	seq261
CGGGCCCCGCAGTGAGCCTCGTCCTCTGCGCAGCCTGGAGCAGCACATGGTCATCCACACGGAGGAGCGCGAGTACAAATGCGACCAGTGTCCCAAGGCCTTCAACTGGAAGTCCAACCTCATCCGCCACCAGATGTCCCACGACAGCGGCAAACGCTTCGAATGTGAAAACTGCGTGAAGGTAACCTGCGGGGCGGCCCCGTCTCAGCCCCGGGGCAGCAGGAGGCTGCAGACGGGCGCCCGCCCCCGTGCTCCCTACACCCCCTGGTCCAAATGTAGATGGAGTGCGGCAGAGTGGGTAGGAGGCCCCTGCGGTGGCTCGGGCCCTTCCGTGTGACTAGGAAGGAAAGGAAGTCTCAGGGAAGACCGTGTCCCCCAGGTCAGAAGGATCAGGGCCGA…
chr1	3317851	3319284	seq262
CGGCACAAGCGGATGCACGCCGACTGCCGCACGCAGATCAAGTGCAAGGACTGTGGCCAGATGTTCAGCACTACCTCCTCCCTCAACAAGCACCGGCGCTTCTGCGAGGGCAAGAACCATTACACGCCGGGCGGCATCTTTGCCCCGGGCCTGCCCTTGACCCCCAGCCCCATGATGGACAAGGCAAAACCCTCCCCCAGCCTCAATCACGCCAGCCTGGGCTTCAACGAGTACTTTCCCTCCAGGCCGCACCCGGGGAGCCTGCCCTTCTCCACGGCGCCTCCCACGTTCCCCGCACTCACCCCCGGCTTCCCGGGCATCTTCCCTCCATCCTTGTACCCCCGGCCGCCTCTGCTACCTCCCACATCGCTGCTCAAGAGCCCCCTGAACCACACCCAG…
chr1	3320900	3321139	seq263
CGGGGTGGGCGGCTCTGTGGAGCGGGTGGCTCGGCGGGGCGGGCGGCTCGGTGGGGTACGTAACCCTCTGTGCTGTTGTCCAGCAGGGTAGAAAAGCGGAAGGTCACAGACCCCGTGGGAGCCCTGAAGGAGAAGTACCTGCGGCCGTCCCCGCTGCTCTTCCACCCCCAGGTACGTCCTCAGTGCAGGTCAGGGCGCCCTGTAACCCACACGCCAGTGGCCCCATCTCCCGGCTGTCGA
chr1	3321846	3322087	seq264
CGGCCTTCCCCGCCGTGGACGGGCCCCCCACCTGGTTTGTGAAACCTGCGCCCAGGCTGAGTTCACAGCTAAACTTAGCGCCTCCCATTGTTTCCCCGGGGCCGTGGAGTTTGGTTAATAACTTCCCCTGATTTTCCTCGGGATGGGCTGGAAAGAGCCACGAGCCAGCCAGGCGCATCCTGCGTTTGTTTGTGCGGGGAGCGAGGCCGGGAATATCTGATCGGGCGGAGCAAGCCGGGCGG
chr1	3331872	3332666	seq265
CGGGACACGGCGGGGCAAAGCTGTGCACGGGGCACGGGGCAGGGGCGCGGGCTCCCTTCCCCCCACCCTCTGTGGCCCGGCCTGCCATGCAGAGCCGGGGCCTGCACTGAGGAGCGCGTGTGCCCCTTCCAGGTGTAAGTACTGCGACCGCTCCTTCAGCATCTCTTCGAACCTCCAGCGGCACGTCCGGAACATCCACAACAAGGAGAAGCCTTTCAAGTGCCACCTGTGCAACCGCTGCTTCGGGCAGCAGACCAACCTGGACCGGCACCTCAAGAAGCACGAGCACGAGAACGCACCAGGTGGGCCACGCGGGGTGGGGCAGCCCCCAGAGCACCCACACGGGCAGGCCCCACAGAGGGGGAGGGGGAACAGCAGGGGAGTGGGCGCCGGGCAGGG…
chr1	3341225	3341492	seq266
CGGCCACCCCACGCGGGAACCCAGCGCCGTCCTCTGAAGGCAGGGCCTTGGCCACGTCCTGGGTCTCCCACCTCCCACCTGACCCCAGCGGCTCCGGTGTCCTCCACGTGGCTGCCCTGGGGAGCAATCCCAGCGGATCGCTCCGGGCCACCAAGCCGCACCTGTGCCTGAGACTCCGGATGGACGACACAGTCGTCACGTCGCTCTTCCTGCGGGTTCTTGGCGAGACACAGCTTGAGAACAGAAGGGCGTCGGGGGAACCTGCCGC
chr1	3360765	3361543	seq267
CGCAGGAGGGAGCCGAGCCGCTCTGGCCCCACGCCTGGCAGGCGACTCCCGGGCCGGCCTCGAGGGGGCGTGGGCGCGGGGAGGGAAGGCGCAGGCACCGGGCGGCGGCGGCTCGGCGGGAATCGAGAGGCGCGATCCAGTCCGGGCGATCACGTGGGCTCCAGCCGGCCCAGGTGGGGCTGTGACCTGTGACGCAGGCGGCGCCGCCACAGGTgcccgggacgcgccccgccccctccccggccctccccgcccgggccctcggacccggagcagccccgcccgcccagcgcccacctgcggggccgcagccgccgcccTCCAGCCAGACCGCGCAGGAAGCGGAGGAGGCGCCCCGGGCCGGACCGCGCTGCCGCAGGAGCGAAGCGGCTGCAGGAC…
chr1	3384561	3385051	seq268
CGAGGCGCGGCTTCCACTCGGCACATGCTCTACGTGACACTCGGGGGCAGGTGGCGCTCGCTGTGCAGCCTCTGACCTCCTCTGCAGACCTGGGTCTGCCGGTGATAGCCACGAGGAGGACTCGAAAGCCATGGCCTCTGTTCTGTGGGACGCGGGAACTCTTGGAGCCCGTCCGTGGCTGCCTCCCCACCACTGCAGGGGAGCCGGGTGGGACCTGGACGGGAGCCCAGCAGCACTGGGTAGGAGCTGGGTGGGACCGTCCCACCGACTGCCCGTGTCTCCACAGCGAGGAGAGCTACATGGTCCAGGACTACGCCCAGATGAACCACATCCAGGTGGAGAAGATAGAGCCGTCTGAGCTCCCTCTGCCCGGGGGCGGCAACCGTAGCTCCTCCGTGC…
chr1	3415436	3415657	seq269
CGAGGGGTCGCTGGCTGCTGGCCCTGCGAGCAGGAGCCCCCGGGGGCTGGGCCCGCGCTCACCAAACTTCTCTGTGAGCGTGTGTTCGCCCCGCAACTCTGCCTCTTCCTCATCGGCCCCGACGTCGTCATCCTGGAAGAGTTGCGGCAGCTCGTCCTGGAGCACGGCAATGTGGGGCAGGGGCCGCACGAAAGGCAGCTCGCCGTCCAGGTCCACCATCGG
chr1	3416221	3416430	seq270
CGGGACGCAGGGTCAGCTGGGGCAAACTCGAGAAGGCAGAGGCCGGTGCTCCGCGGAGGGCGGGAGACTCACGGCTGCAGCCCCTACGGTCCTCGTGCAGCCGGTAGCCGGCCTCGCAGGAGCACTGGAAGGAGCCGGCCAGGTTGGTGCAGTGGTGCTCGCAGCCGCCACGGCTGGAGGCGCACTCATCCACATCTGCGGGCGACCCGG
chr1	3417215	3417543	seq271
CGCAGCCATCGGCACTGAGCCGGTAGCCGGCGTAGCAGCCGCACTCGTACCCGCCAGGGTTGTTGGTGCACACCTGCTGGCAGCACGGGCTGTCTGCACAGTCGTCGACATCTGTGGAGCACACGCCACGGGCCCCCTGGTACCAGGCACCTGCACGTGCACACGCCCCCACCCACACACAACTGCATACGACCACACACAACCCACGCGCCCGACTGCACCTGCAGCTGCCCACAGCCTCACGTGTGCACACCGACATTCATGGCACCTGCAGACAATCGCACCCACCACACAATCACGCCCACGCACATGCACGTTCCTGGTCCCGC
chr1	3425848	3426110	seq272
CGGCGCACCATGGGCACCCAATGCCCGCAGTGCTTGCACCGCCACACGCGCCTACTCGCTGCTGAGCGTCAGCTCCGACCTGCCCTCCTGGGGGAGGCCCCGACCCAGGGCTGCGTGAGCATCACACGGGTTCAGCTTCTCCAGAGCGTTTAGGAAGGCGCCTTACTTGTCACCAGAGTCCCGGGAGGGCAGGCCTGGTCTATATCGACAGGGCAGCAACCCACTGCCTACGCAGTGCCCGGCTCCAGCACACCAGGCGGCGG
chr1	3437309	3437810	seq273
CGGGGGTGACCGACTCCTCAGCGCCCACGGACCCTGTCCCAGAAGCAGGCGCGCCTGCCGGGCACTGCCCCGCCCTGCTCCCTCCAGCCTAGCAGGCAGCGCCCTGGCGCAAACTTTAAAAACAGGAAACAAAGGGAGCGCGCCGGGGAGCGCCCTGGCCCCGCCCGCCCTGCCCAGGCTCGCCCGGCGCCCACCTGGCCTCTGGTCACCGGCGCTCACGGGGTAGCCGGCCTGGCCCAGGTGACATGGGTAGCAGCCCCTCCAGAGGTAGCGGTAGTGCGTGCCCGCGACGCGCGCCAGGCCCCCCAGGAGCCCAAGGCACCAGAGCGCGGCCAGCCCGCGGTCCCGGGACGCCCCCATGGCCTGGTAGGCCGGCGGGCGGGAGGGGGCGAGGACCAA…
chr1	3449734	3450129	seq274
CGGGTGACCAAGCAACGCGGCCCTTCCCTGCTCTGAGCAGCCCGAACCCTGCGTTCGTGCTCACTCTCGGCTGCCGGCACCCCCTGAGCCATGCGCTCACTCACTCGCTCGGCAAGACTACATTTTTGGGGGAGGCTGGGCTGGCAGAGGGACAGAGAAAACACAGCAGGCTCCTGGCCTTTGGCAGGGCCCCCTCGGCCACACGGTGACTCGGAGCCCTAGCCATCCCAAACACGCAGAGCTGGGGGTGAGAACCCCCGGGCGGGAGGCGGGGCGAGGCCAGGGACGGGGCAGGAGAGGAAGCGTCGGCACTGCTGGGAGGCAGAGTCTGTGGCCCGGTCCCTGGCCGAGATGCCGTCTAGCCTCCTGGCTGGCCCCGGGTCATCCGGTCCACGC
chr1	3489762	3490330	seq275
CGCGCAGCCACCAGACAACGCGCAGCCACCAGACAACCCACAGCCACCAGACAACGCGCAGCCACCAGACAACCCGCAGCCACCAGACAACGCACAGCCACCAGACAACGCGCAGCCACCAGACAACGCGCAGCCACCAGACAACCCACAGCCACCAGACAACGCGCAGCCACCAGACAACGCGCAGCCACCAGACAACCCACAGCCACCAGACAACGCGCAGCCACCAGACAACGCGCAGCCACCAGACAACCCACAGCCACCAGACAACGCGCAGCCACCAGACAACGCGCAGCCACCAGACAACCCACAGCCACCAGACAACGCGCAGCCACCAGACAACCCGCAGCCACCAGACAACGCACAGCCACCAGACAACGCGCAGCCACCAGACAACGC…
chr1	3501569	3501978	seq276
CGCAGCTCTGCCAGCCTCGCTGACGTCGCTTTTGCAGCCTTTGGCAAACGGCGTTGCTGAGCGAGTGTTCCCTGAGTCTCTCGTGTTGCTGGGGAAGGGCGATCCCCACCAGGCCCGGGGCAGATTCATGGCTCTGCTGAGTCCTCTGGGGTGGAGGTGGAGGGAGGGCGGGGAGGCGCAGGCGGCACTCACCCGAGAGGCAGCCCTCCTCGTCGGGCTGCTGCATCCACCCTCGGCAGCACCTGAGCACGGTCCGGGCCTCCGTGGTATACACCTGCCTGTAGCCCATGTAGTAGACGGTTCTAGAAAGAAAGAGAGAAGGGAAGTGCTTACCGTCGCGGGACTGGCTGTATTCGGCTCTCACTGCACCCCTGGGGAGACTGACTCTGCGTCAGCCGG…
chr1	3517479	3517938	seq277
CGGAGCTCGGTCCACCACGGGCCTCCAGAGGCCCCGGGGTCCCTGGACGACCGGCCGAGCCCTCCCAGCTCCTGCTACTCACATGCCGGGCTGCAGCGGGAGCAGGGGCCGCGGCGGAACGCTGGCGCCCACGGGCACGGCGGGGAGCAGCAGCAGCACCAACGCCAGGACCACCGCGCGCCCCGCTGCCCTCGCCTCTTCAAGGAACGACATCGTGCGCGCCGGTGCCTCCTCCGCTCTCCGGCTCACAGGCGGCCCCGGCGGCTCCCCGGAGCCTCCGCCTCCACGTGCGCCATAGGACGCAGCCACAGGTGCCCGCGCCCGCTCCGCGGAGCCCAAGGTCGCTGCAGGTGCGGAGCGTCCCGGCTTCCCGCCCGCGCCCAAAGTGGCACCGCGGAG…
chr1	3518193	3518543	seq278
CGAGTCCCGCCCCAGACCCCGCGGGGCTGGCGCAGCCCCTTTGCGCTCCCTGCTCGTCTCATGCGGAAAGTCCAAGTCCTAACCGACTCCAGTGACCAATCCAGGAGGGGCCGGGCGCCAGGGGGCCACACCCCGCAAAGGCAGCTCTCTGGGATCCCGGACCCCAGACCTCGATCTCAGGAGACAGCCCTCAGCCTCCCTCACTTCTCAAGTCCCACGGGGAAGCCAGCCTCGGCTTGTCCTGCCCGTGGACGCTCCGTCCACCTTCGCCCTGACACCTCACCCACTTCCCGCAGGGCAGGGGTCGGGGAAGGGCTTGAGGAGGGCGTGGCCAGCCTCTGCAGCCCGCGT
chr1	3530627	3532101	seq279
CGCCTCCTTCCCGCAGCCTCCACCAGATTGCGGGTCCGTTCACCGCCCCCCTCCACACGCGCTGGGGGCACCTCCGGGAGCTGGGGCTAGCGCAGGGCACACACATGTTCCACCTCGAACTGCGAGCGCTGACCGGGATCTCTGGGCAGCCCTCTCTGTGTGCACTGGCTTGCTGAAGGCTCGCGACAGCCTGGGCCCGGGCGCGCATTCCAGCACTTTCTACCCTCCGGCTTCAGAGTGCATTGCTCTGTGGATCCGTCACGAATAAGCCGTGTGTGAAGAACGCCAGGTCCCGGCAGAAGATCGCTGCCCGGCGTGCGAACTCCCCCACGGTGCACCAGGGCCGCCGCCCTGCATCCTCCAACCTCAGCTCCCCGGCACCGCGACCCTCCGTGCAGT…
chr1	3546823	3547061	seq280
CGGGGTGGAGCGCCCGAGCATCTCAGCATCAGCAGGGCGGGGTGGAGCGCCCGAGGCTCTGAGCATCAGCAGGGCAGGGTGGAACACCCGAGGCTCTGAGCATCAGCAGGGCGGGGTGCAGCGCCCGAGGCTCTGAGCATCAGCAGGGCGGGGTGCAGCGCCCGAGGCTCTGAGCATCAGCAGGGCAGGGTGGAACGCCCCAGGCTCTGAGCGTCAGCAGGGCGGGGTGGAGCGCCCGA
chr1	3549812	3550869	seq281
CGCGGCAGTGTTCCGCTGCAGGCCTAGGGGTGAGCCGCTTTTGATGACTCACTGAACCTCGTCTAATGGGCGCAAGCTTGCCTTTTCACGTTAAAATGCAAGAGGCAGGGACGTCTCCCATGCTCCACAGCACCCTCACGTGGGGTGGCGCCTTCGCAAGTGGACTCAGCGGCCCCACTAACCCCCGAAATGGGGTCGCGCCTTCGGAAGGGGACCCAGCGGCCCCGCTGAGCCCCGGACATGGGGTCGCGCCTTCGGAAGGGGACCCAGCGGCCCCGCTGAGCCCCGGACATGGGGTCGCGCCTTCGGAAGGGGACCCAGCGGCCCCGCTGAGCCCCGGACATGGGGTCGCGCCTTCGGAAGGGGACCCAGCGGCCCCGCTGAGCCCCGGACATGGGG…
chr1	3556305	3559496	seq282
CGCTGGCACCGAGGATGTCCTGCCCGTGGCCCAGGTCCCCGCCGCTCACCAGGTACTTGCCGTCCGGGGAGAACTTGCAGAGTAAGCTGGAGAGCTTGAATACCTCGGAGAAGTTCATGGCCGCCGCCTGCCGCGGGCGCCACCCTGCGCCCGAAAACCCGCGGGACCCCTGGGCGCGCAGCAGGCTGCAACAGCCGACGCCGGCCTCCGAGGCCGGAAGTCAGAAGGCGGAAGTGAACTGCAGCCTATCAGCGCCGCCGGCTTCCGCGCGGCATTGTGGGGCTTGTAGTTCTTGTGCCGCAGGGCTTTAAAGGAAACGCCCACGTTTCTTCCGACCAGGGATTTCCGACCCGAGAACCTTACCTCAAAGGCCGGGAGGCCTTTGAGCACCTCCAGCTA…
chr1	3596956	3597413	seq283
CGGCGCTGACCGGCGTCCCCGCCCTCCCCACGCAGCCTCCTTGGTGCGGTCCAACACATCACCGGGCAAGCTGAGGCCTGCCCCGGACTTGGATGAATACTCATGAGGAATAAAGGGGTGGGCCGCGGGTTTTGTTGTTGGATTCAGCCAGTTGACAGAACTAAGGGAGATGGGAAAAGCGAAAATGCCAACAAACGGCCCGCATGTTCCCCAGCATCCTCGGCTCCTGCCTCACTAGCTGCGGAGCCTCTCCCGCTCGGTCCACGCTGCCGGGCGGCCACGACCGTGACCCTTCCCCTCGGGCCGCCCAGATCCATGCCTCGTCCCACGGGACACCAGTTCCCTGGCGTGTGCAGACCCCCCGGCGCCTACCATGCTGTACGTCGGTGACCCCGCACG…
chr1	3613178	3613381	seq284
CGGGGCGCCACAGACGGTGGCGCAGGGGACACACCCACAGGGGTTCCTGTTCCTTGGTGTGTGGTCCTGGCGGGGGAGCTGCGGGTAGGGGCCTAACGAGAGAACCCCGGGCCAGGGGGCAGCAGGGGTGAGGCTTTGCCGGCCCCTGAGCGTGGAGCGGCCTTTCCAGTCGGGGTGAGGCCGTTCACCGAGAGATGAGGCCGC
chr1	3624493	3624961	seq285
CGCCACTGGCCCAGGTCGAAGACCTGTCCGTTCTAGGCCGCTCCACACTCCAGTCCGAGCCCCCACTTCCCGGGGTGGGTGGTCCGGCCGCCGCCTGCACCGAGTACCAGGGACAGCTCCCGGCGCGCCCAAGCTCCTCCCcggggcggggcggggcggggcATCCACAGTGCTCCCCGCGCCTGGGCCCCCAGGACCTCTTGCAGACGGGAGTCCCTCAGACAGTGCAGAGACGGGAGCACGCACTGGGCCCTGCACCCACTTCGTAGCGCCCTGGCCTGGGACGCCCCACCACGCAGCTTCCAGAGCAAGGATCGCCACTTCACCCTGCCCGGAGACCCAGAGGGAGTGGGGCGGGCTCAGCAGGGCGCTGCTGAGAGGCCGCTGCCTAGGTCTGCG…
chr1	3639154	3639534	seq286
CGCCGGCCTCTCGCAGGACCTGGGGGCCCTGAAGATCCCCGAGCAGTACCGCATGACCATCTGGCGGGGCCTGCAGGACCTGAAGCAGGGCCACGACTACAGCACCGCGCAGCAGCTGCTCCGCTCTAGCAACGCGGCCACCATCTCCATCGGCGGCTCAGGGGAACTGCAGCGCCAGCGGGTCATGGAGGCCGTGCACTTCCGCGTGCGCCACACCATCACCATCCCCAACCGCGGCGGCCCAGGCGGCGGCCCTGACGAGTGGGCGGACTTCGGCTTCGACCTGCCCGACTGCAAGGCCCGCAAGCAGCCCATCAAGGAGGAGTTCACGGAGGCCGAGATCCACTGAGGGCCTCGCCTGGCTGCAGCCTGCGCCACCGC
chr1	3652823	3653945	seq287
CGTAAACGTAGTGTCATCAGGCGGCCTGTCCACGTACTTTGGAAACGTTTGCAGGGCAGAGAATCCTAAAATAGCCCGCAGCCCGCTGGGATGACTCCTGAAACACCAGCGTTGGCACTGACATTTACATGAGAATGGGCGTCCGCAGGCCGTGCTGCCTGCCCGAGGACAGGTGTTCCAGGATGCGGTCCCTCCGCACGCGCACGGGCAGCTCGCAGGCCCTGCAGTAAAGGGTCTCCACCACAGACGTGTCCCCAGAGTCACTGTGCTCAATCAGGTGCTTCACCACCAGGTCGGTGAACTCCGCCGCGTAGTCGTGTAAAGCCTTCTTTTTCCCGCCCATTGTCGGGTCCGGGATGGAAACGGAAGCAGCCTCGACCCCCGACCGAGGGACCCGTG…
chr1	3678413	3679544	seq288
CGCACGGGAACGGTGTCTGTGGTCCCCGACGCTTCCCCGGCGCCTCTGAGGCTCTGGGCGCCTGAACACCTTCGGAAGGGACTCTCCCCATTACCCTTCTCTGCTCCCCACCCACACCTGCTTCCCTTCCCGCCGCGAGCACCGAGCGTGGGCCACGTGCGGGCGCCACGCCCCTCAAGCCCCGGAGGAGGACGGTCCCCGCGGCCGGGTCCCCGAACCCAGCATTCAGGCCCAGACGCGCCCAGAGCCTCCCGCAGTCTCGTCGGCGCTGCAGCCGGGTCCCCGCGGGGCTGGGAGGCTCGTGGCGTCGGAGGGGCTCCAGCAGGGGTGAAGGAGGTCGGGGACCCTGGAGGCCCCAAGGGCGAGCCGTCTGGGGGCAGAAAGTGCAGCCCTCTGCAG…
chr1	3693532	3693768	seq289
CGGCACGGCCCTTGCCCTTCCCGCCACCACGGCCTCCGACGCGCAGGTACTCCAGGATGGATCTGGTCTGGCAGCCGCTGACCATCTTCTCCAGGCGCTTGTCCCTCAGCTTGTTCCCACGGAAATTGATCTCCTTGAGCTTGGGGCAGTCCGCAAGCTCTGCAGGGATCTCGCTCAGCTGGTTGTTCGAGAGGTCCAACGTCTGCAAAGAGAAACATGGACGCGTCAGACGCCCGG
chr1	3702258	3703094	seq290
CGCCCCGCCCGGGCAGCCCCCGCTGACCTTGAGCGAGGCCAGGTGGGCGATGTCGGGGCTGAGTTCTCGGAGGCAGTTGTCAGCAGCCGCCAGTTCACTGAGCAGGGGCAGCGCGCCGGGGCGAAAGAGCTCGGCGGGAAAGGAGTCTAGGCAATTGCCGGTGAGGTTGAGGCTCTGCAGGCGCGGGGCGCAGCGCGCCAGGTCGGCTGGCAGCTCGCGCAGCCGGTTGCCGCTGAGGTTGAGGCTCTGCAGCTGCGGAAGGCCCGGCGGCTCGGCGGGGCCCAGGCCTTGGCCCGGCGGCAGCGCCTCCAGCGCGTTGCCCGACAGGTCGAGCACCCGAAGGGCAGGCAGCGGCCCGAGCTCGGGGCTCAGGCCGGGCCCCAGCGCGTTGCGCCGCAG…
chr1	3721318	3721875	seq291
CGGCTGGAGGCCCGTGCGCACCGCCACTCTCCTGGAACCGCTGCTGGCCGAGCCACAGCCCTGCGGAAATTCTACTGCGTGTGGCAGAGACCGATGTGCAAAAGGTTTCTGGTGAATGTTTTATGGAAATTGCTCCAAGCACTAAGGAAAGCGGGACCGTGCCTGTGCTGACCGTGGCCTTGCGCGAGCGCCTCCCGGCGGTGCTCTCTGGCTCTCTCCAAACAGGACGCTTCCTTCTCTGATTCTAAGGAAGGCCTGAGACAGCCCTGAAGGCTTAATGTACAGTGCGGCCAGGTCCTGGCACTGCACGCAGGATCTTTGGTTAGCTGCATCCATATCGTTTGCACGAGAGCTGACGGCACAGACGCGTAAGAGGCGTGCACGGCGGGGAGCTGGGGA…
chr1	3763047	3764325	seq292
CGCTAAATGGGCCGTCCCGGCCGGGGCAGGCGGTCCCAGCACCCGTGCTGAGCTCCCCGGCATACGGCACGACGGGGCCGCGCCGGCTCTTCGGCGACAGCAAGGCCGGCATCTAACTCCACACCGTCCGCGCTTGCACCGCGCACCCAGGCTTCGTACCCAGCTCCCAGGTGGGGAccgcgcccccgcggcgcccgcgccccgcgccccgcgccccgctccccactccggccctgggccggcgccgcagcggcccggAAGGTACCTGCTTAGAGGGAAGGGCCCCGACTGGCGCTGCCGCGGCCCCGGTGGAGAGGGCGGCTGGGTCGGAGCGGTGCCGCGGCCCGGGGAGGCGGCCAGGCGGCGCCTCAGCACCCGGACCCCAGGGGCGTGCGGGAC…
chr1	3764937	3765229	seq293
CGTATTTTAGAACGGCCCGCAGTCAGGCGCCCTTGCTCCCGCTCCCTCATCCTTGCCTGGGCGTTGGAGCGACTGTGGCATACAGGCGGCAGCCTGAGCCTGCTTCTTTAAGCACAGCTCATTCCGGTCGTTTGTGAGGCCTGCAGATGCAAAGCCCTCGTCTTGAGACCCTTCCTCCTCCTGTTGCTTCTCCCGTCCCTGCAGCTCCCTGAGCGCGGTTCCCGGCTGTGCCTGTACGAGGATGGCACGGAGCTGACGGAAGATTACTTCCCCAGTGTTCCCGACAACGCCGA
chr1	3780724	3781471	seq294
CGCGTGTGGGTTTAACATGCACATACGTGGTGGCCCACGCTGTGGTCTGCAGAGCCGTGTAGCTGCACCTTTACCACACGCGTGTGGGTTTAACATGCACATACGTGGCCTCCCACGCTGTGGTCTGCAGAGCCGTGTAGCTGCACCTTTACCACACGCGTGTGGGTTTAACATGCACATACGTGGTGGCCCACGCTGTGGTCTGCAGAGCCGTGTAGCTGCACCTTTACCACACGCGTGTGGGTTTAACATGCACATACGTGGCCTCCCACGCTGTGGTCTGCAGAGCCGTGTAGCTGCACCTTTACCACACGCGTGTGGGTTTAACATGCACATACGTGGCCTCCCACGCTGTGGTCTGCAGAGCCGTGTAGCTGCACCTTTACCACACGCGTGTGA…
chr1	3798350	3799096	seq295
CGGGTGGGCGGGTGCTAGGATCAGAGCCCGGGTCTAGACACACACACGGGTGGGCGGGTGCTAGGATCAGGGCCCGGGTCTAGACACACACACGGGTGGGCGGGTGCTAGGATCAGGGCCCGGGTCTAGACACACACACGGGTGGGCGGGTGCTAGGATCAGGGCCCGGGTCTAGACACACACACGGGTGGGCGGGTGCTAGGATCAGGGCCCGGGTCTAGACACACACACGGGTGGGCGGGTGCTAGGATCAGGGCCCGGGTCTAGACACACACACGGGTGGGCGGGTGCTAGGATCAGGGCCCGGGTCTAGACACACACACGGGTGGGCGGGTGCTAGGATCAGGGCCCGGGTCTAGACACACACACGGGTGGGCGGGTGCTAGGATCAGGGCCCGG…
chr1	3806216	3807944	seq296
CGAGGGCGTGGACCGGAGCCCCCCTTCTCCCGCGGGCATGGCCTGGGAGCTCCCCTTCTCTCGGGGGTGTGGCCCAGAGGCCCCATTCTGCGGGGGTGGGTAACCTGGGAGCCCCCTTCTCCCGGGGACGTGACCTGTGAGCTCCACTTCTTCCGAGGGCGTGGCCCGGAGCCCCCTTTTCACAGGGGCGTGACCTGGCAGCCCTCCTTCTCCCGGGAGCGTGGCCTGGAGCCCCCCAACTACTGCCGGGGGCGAGGCCCAAGCGGAGGCCGCTCCTAGGCCACAGGCACCCCGTGACCCCGCCCCGGTTCTCCAGACAGCAGGTGACCCAGAGTCCCCGCCCTGCCCGGCGCAGCTGCTGCCGGGACCCAGCCCTCACCTTCCGGCTCCTCATGAGTG…
chr1	3814079	3814316	seq297
CGGAATGGCCGACGGCCGGTCTCTGCTCACCCAGGCTCGCTCCGCCCCACGGAGGATTCCCCAGTTTCCTCGAAGGGCACTTGCCTACCGAGGTCCCTGCGGCTGTGACTTCCCTGTCATGCTGCTTCCTAAGAATCCAGAACAGATTCAGGTCAGTGCGTTTCGAGGCAGCTAAGTACAACGGCAGCGTCTGTCCTTAAACTTGAGTGCAGAGCCAGGGTCACCGCCGCCCGCTCGC
chr1	4092493	4093103	seq298
CGCAAGGGACGATCCGGTCCACGGAGCTCGCCGTGAGATTCTCCCCGCTCTCTGAGCCCGCTCAGGGGGGTCCACGGCTTCCAGGCACCATTTTCCTCTTTTGTTGTCAGGGTTCGGCTAATGAGCAGCCTCCTTAGCCCATCTCTGCCCAGATGTGGCCTTCAGGGCTCCCCGAGATGGGGCCGGGCCTCATGAGTCACTCACAGCGACCCGGGGCGCCGAGTCCGTTCCTGCGGCCGAGCAAGGCCTCGGAGCTGCTGAAGGGGCATTCATCCTCGTTTTATGTGGGGAAAGCAGCGAGGAGAAAAGGCACGCTTGCAATTTAATGTAACTAAATGTCATTCCGCACCCCCTGTATCGCCGCTCAATCGAAAGCAACGGGGACTGGGGCTGAGGGGT…
chr1	4121247	4121532	seq299
CGGGTGCCTCCCTCGCAACAGTCCAGACCTCGGGGGAGCCTCTCCTGCGGAAACGGCCCTCGCTGCTGTGCTGCCCTGGGTGCTGTTGTCCGGGTTCCGGGTGGGGAGCACCCCAGAGGAAGTAGAGCAAGCCCGGGGACCTGGGGGGCGCCCCGCCTGCCCCTGGACGTTTCGGCTGCAGGAGCCGGGATCTGCGCGGGTTTCTCTCGCTCGTTACTGACAAGAAACCGGAATTGGAATTCTGCCCGGAGCCGTCTGGGATGAGGCTGCACGTGTTTCTTTCCGT
chr1	4613849	4616415	seq300
CGCTGGGCGATGAGGGACCGTTGGGTAATTGGGGGCATAGGACCGGGCTTCGCTGGGTTCGGGGCAGAAGCGCCGAAGCTCCGACCCGGAACGCGGTGACTTCATCAACGCAGAAGCCCGCGCAGCCGAGCAGAGGAGTCCCTCGTAGGCGACCCTCGGACAGACGCTCCTGCGCGGCCCGCGTGGCTCAGCTCCGCCCCAGGAAACTTTTCGCGCAGCCCCCGCTCCATGCGCCCCCACCCAGTCCTTCTTCGGGGCCGCCCCCTCCCCAAAGTAGCTCTCCGGGTCCACTGGGCGCCCCCGTAACCGGGTCGGAACCTCGAACGGCTTCGCGTGCCATCCGGTTACCCTGGCAACACCATCCGGCGGCGCCCGGCGGTCCAATCCTAGCCTGCGGCC…
chr1	4626436	4626727	seq301
CGGAGAGGGGCCCGTGAATCACGGGAGGGGTGCGGAGAGGGGCCCGTGAATCACGGGAGGGGTGCGGAGAGGGGCCCGTGAATCACGGGAGGGGTGCGGAGAGGTGCCTGTGAATCATGGGAGGGGTGCGGAGAGCGGGCCTGTGATTCACCAGAGGGTTGCAGAGAGAGGCCCAAGAATCGCGGGAGGGGTGCGGAGAGGGGCCTGTGAATCACGGGAGGGGTGCGGAGAGGGGCCCGTGAATCACGGGAGGGATGCGGAGAGGGGCCCGTGAATCACGGAAGGGTTGCGG
chr1	4671512	4672405	seq302
CGGTTTTCGCTCGCGTGAAATGGACTATTCGGCGACCGGCCGGCTCTGTGCCTGGCAGGCGCCTCAGCCCCGCGGTGCCGGGAAGCAGCTCCCCGCACCCTCGCAGCGCGCGCTGTTCTTGCACGTGAGTGAGCCTTTGAAGGAAAGGAAGGAAGGGTTTCGGATTCCCTTTTGAAGTTAGGAGGAGCTCTTTCCAGAAGAAGAGAGCGTCCTTGTCACAGCGCGGGGTGGAGAGAGAGGGCCCCGGGGCCCAGTCCCCCTCCTGGGCTTCCACTGACCGCTCTTCTCTCCTTTCCCCCCCGCACAGCTCCATGTCCATCCGCTGGCCGGGCCGCCCCCTCGGAAGCCATGCCTGGATACTGATAGCCATGTTTCAGCTCGCCGTGGACCTGCCCGCCT…
chr1	4732211	4732413	seq303
CGGGAACACTCGTCGGAACAGCCACCAGCGGAAGACCAACCAGCAGGAGGAGAGCTGCCAGAACCTCACGGACTTCCCCTCGGCCCGGGTGCCCAGCAGCCTGGACATATTCACGGCCTATAACGAGACCCTGCAGTGTTCTCACGAGTGCGTCAGGGCATCTGTGCCCGTGTACACCGATGAGACGCTGCACTCGACGACGG
chr1	5694643	5695100	seq304
CGCACTGTCCCCCACCGGGGAAGGCACCGTCACAGCTCCCGCACAGCCGGTCACCGCACCGTCCCCCGCCGGGGAAGGCACCGTGTCACAGCTCCCGCACAGCCGGTCACCGCACCATCCCCCGCCGGGGAAGGGACTGTCACAGCTCCTGCACAGCCGGTCACCGCACTGTCCCCCGCCGGGGAAGGCACCGTCACAGCTCCCGCACAGCCGGTCACCGCACTGTCCTCCGCCAGGAAAGGCACCATCACAGCTCCTGCACAGCTGGTCACCGCACTGTCCTCCGCCGGGGAAGGCACCGTGTCACAGCTCCCGCACAGCCGGTCCCCGCACTGTCCTCCACCGGGGAAGGCACCGTGTCACAGCTCCCGCACAGCCGGTCACCGCACTGTCCTCCGC…
chr1	5716144	5716371	seq305
CGTCCCCCATCAGTCCACGCACAGCTTCCGTCCCCCATCAGTCCACGCACAGCTTCCGTCCCCCATCAGTCCACGCACAGCTTCCGTCCCCCATCAGTCCACGCACAGCTTCCGTCCCCCATCAGTCCACGCACAGCTTCTGTCTCCCATCAGTCCACGCACAGCTTCCGTCTCCCATCAGTCCACGCACAGCTTCTGTCTCCCGTCAGTCCGGTACTCCAGCAGCGG
chr1	5859744	5859979	seq306
CGCTCGTCCCGCGCCGGCCCAAGTCTCCCCCGGCCTCCTGCAGGCGCACAGACCTCATCCGCTCCAGCTTACGCCTGCGGGTGGCATCCGACTCGCGGCTGACGTCCTGGGGCCCCTTGCCCTGCCGGGCATGGGTCAGTAGCATGGCAGCCAGCTCACTGTCCACGTCCGCCAGCTTCTGTGCTTGCACCACGTGTTTTCCTGCGAAAGGGTCAGAGCGCGAGTCAGGTAGACGT
chr1	5873411	5873616	seq307
CGGGATAGCGCCCGCTCCTTCCAAGCAGACAGACGCTGGAAGCGTGACTCGTCCCATGAGGGACGCAGCACCCACTGTGCCTGTCCTTCCAGAGAGCCGCTACCTTCATCTGGACGGCAGCAGATCCGATGAGCAGCAGGGAGTCTCCGTCCCAGACGTCAATCTGCAGGGTCTGCACGGCCAGGTAGCGGGCAAAGCAGCGCCGC
chr1	5974182	5975542	seq308
CGAGGAATCTCGGGCAGCGAGGTGCCTGCAAGCCCGGGGGCGGGCGGGAGCAGCCTGCACGCGTGGGGAAGGGCACGCGGGAGCGGGTGGCGCCTTCCGGGCCGGGTCGGCCGGGAGGTTCCAAGGCAGGAAAGGGGCGCAGAAGGCCGGGACGGCGCCGGGTACAAAGCCTCGCAGGGACGCCCGAAGGCCGCAGAGCCACCGCGGGGAACTGACAGCCGGAGCCGGAGCTGGAGCCGGGGGGCGGGGAGGAGGGGCGGAGGGGCGCGGCCAGGCGGGGTCCGCGGACTCCGGCCTGGGAAGGATGCGCGCGGACTAGGGCGCGGGGAGCCAAGGCCCAGAACATCGGTACCGCGCTCCCTTCAGCCGAGGGGCTGCAGAGAGGCcagggggcagggg…
chr1	6008831	6009081	seq309
CGGAGATGTCGGGCCCTCCCACCTGGGTCACGCGCTAGGCATGCCTGAGAGCAAAGGCCACGCCCCGACACCCCACGGGGCCCTGGCGCGCCAGGCTTCTCAGCCCTGCGGCGGCAGTGCATAGCTCTGGCACGCGCTGCACCAACTTCCTGTTGGGTGCTGTGGTCCCAAGGCGCGTGCTTTGCAGCAGATGTGTGACCTGGCGTTCCCCTGAGTGCTCGGAAAATGGCCTTGTCTCCGGTCGTTCCCGT
chr1	6034196	6034423	seq310
CGTACAGCGAGAGTCTGCGGAGCGTGAGCAGCAGGTGCCACTCTGAATGGGCCCTGCACCCCGTCCGCCAGACGGACACGCTGGAACTGCAGCGGCTGCGGGAGGTGCGGGCGGCTGCCCAGGCCAGGAACATGGAGAGCTTCCTCCGCATGCACGGCCTTTCCCTGGACGGCTGCACCGCCCAGCGCACAGGCATGAAGTATCGGTAAGGGCCGGGCAGGGGGGCGG
chr1	6054222	6054572	seq311
CGCGTGCTGGGCAGGTATCGTAACGTGGGAATCGATGTCACGACAAGCAAGGCGCCTGCTGCGTAGGGCACCTGCCGCTTAGGACTCCTGCCACCGCGTAGGGCTCTGCTGCGTAGGACTCCTGCCGCCGCATAGGGCTCTGCTGCGTAGGACTCCTGCGGCGAGGGCTCCCTCCTGCCGCGTGGGCTCCTCCTGCCGCGTGGGCTCCTCCTGCCACATAGGGCACCTCCTGCCGCGAGGGCACCTCCTGCCGCATAGGGCACCTCCTGCCGCGAGGGCACCTCCTGCCGCGTGGGCTCCTCCTGCCGCGTAGGGCTCCTCCTGCCGCGTAGGGCTCCCGGGAGGATCCGG
chr1	6110330	6110822	seq312
CGGGATGACGCCACGGAGCAGGCGGCTGATGTGTGCAAGGGCAGTGGCCGGCCCATGTGGCTGTACTGCCCTCAGCGCTGCCTCCGTCCCTTCCCTCACTGTTGTGTCTCTAGTCCTGAGCCCGCGGGTGGAGCGACAGGGCCGCCCTGCAGAGGCCGGAGCACGTGGTTGGAGGGCGGAGCACACGCTGGAGTGCGGGGCACAGCAGGGAGGGCGGGGCTGCGGCTGGAGGGCGGGGTCACAGCTTGGAGGGCTGGCTGCGGCGGGAGGGCGGGGTCACAGTGGAAGGCGTGGACACAGTGGGGGGCGGGGCTGCGGATGGAGGGCGGGGCTGCGGATGGAGGGCGGGCCGGGGACCTTACCACGCCGTCCTCCTCGCGCACCACGTACTGCGCCACC…
chr1	6111460	6111707	seq313
CGCTCCCTCGGAACAGAGGCCCACCCTCCACGTCGTCCTTGAAGAGTTCCTCCGTGCCGAACTTGAGGATGTCGTCCAGCTCCTGCTTGGTCATGGACCCCGACTTGGAGCCGAGGCCGGGCCGCACCACCAGGTGGGTGAGCATCATCTTGCGCTTGGCCACCTGCGTGATGCGCTCCTCCACCGAGGCCCGAGTCACGAAGCGGTAGATCATCACCTTCTTGTTCTGGCCGATGCGGTGGGCGCGG
chr1	6124705	6124946	seq314
CGGCACCCGTGGTCCCTGAACTAGACCGGGGGCCTTCCTACCGTCCTTCCAAGGATAGCGAGCCCTCACCTTCATACGGAATACCTTCTTCCCACTCCGAATGGCGTTGTCCTCAAAGGAAAACTCGTTCTCCCGAATCACCGAGCGGCTCTCCTTGTCCCCCGTGTAGGTGACCACGTAGAAGTCGGGCGCCCACATCTCAAACTCGCGTTCCCAGTTGATGATGGTGGAGAGGGGCGCGC
chr1	6131303	6131626	seq315
CGCGGAGAAGGGCGCGAGGAAGCTATTGTGGACGGGGTCTCGAGCAGCGCGGGCGAAGCTTTGCGGGATCGGCTACCGAGGCGGGGCAGGAGCCGGCAGGGGCGGGGCCTTTTGAGGAGGGCAGGCCTTCCCCTGGGGGCGGGGCCTGTTCCTGGGGTggggcggggcgtccggcgcggggcgggcggAACACTCACAGTACAGCGCGGGCAGAGCCATTCACCGTTTGGGATCTCGGGCAGCGGCGGGTTGAGGCAATGCAGGTGGTAGGAGGAGGGGCAGGCGTCGCAGCAGAGCAGCTCGCCCCCGTCCTTGCACACGCGG
chr1	6161824	6163401	seq316
CGGTGGCCCTGGGGCGTCAGGCCCGTAGCCAAGGCAGGGTGGGCTGGGAACGGCCACCACCCTGGGCGATGGTGAGGCTGGAGACAGCGGCGGGCGCTAGGTCGCGCCAGAAGGACGCCGGCGGCCCGGGTAAAGTGCTTGGGAGCGGCGGTCACAGCGCACAGAGGCCAGGAAAGAGGAGCAGGGGTCCGAGCCCGTGCGTCCCAGAGCGGAGTCCTCCTGGGCCGGGAGGGAAGCCGCCCCATCCTGGGCGCTCAACGCGTCCCCAAGCACCGCCGGTCCTCGCCCCTCTCTGGGCCCCACCCAGCCCGCCCCGCGGCCGACATGGGCCAGGGGCCGGGTCCCGCCTGCCCGCAGCGAGGCCAGAGGCGCACGGCGGCGGGACGCGAGCGCGGGGTG…
chr1	6163618	6163838	seq317
CGGATCTGCGATGTCTGTGCCCAAAACTCCCGCTCAGAAGCGACACCTGTCGCAGAGCAGGAAGGAGCCGCCGCCACCAGCCCTCGGTCGTTAAAGGTGAAGATGGAGGCCAAAGCCCTCGGGAGCAAGACTGGAATTTTAAATGAGCGCCTCCAGTCTCCGCGGCGGCAAGTCTTAAAGCTACCTTAAGAACGCAAAAGTTCCAGGGGCTGGCCGACCGC
chr1	6181765	6182470	seq318
CGAAAGCACGCCGACCAAGCCGCCCTTCCGCGGATTCGTCCCCGAGTCTTGGCCGTGGACTTCCGAATGCGCGGCTCCCCAGGGTAGCAGGTCCCGTTCTTCTTCCCCGCCCTCCACCCAGGTAATCAGGCCCCCGGCCGGGGTCCGAGGACCAGTGGCCGGCCCAGACCGCAGTCTCCAGGCTCCAGCTCCCCGCTAGCCCCTAGCTGGGGCCCCGGGCCTCCGAGACCTCCCGGATCTCCCTCACGAGCCTCGGGCCGCGGCCTCCTCCGCCTACAACGTGCTGGGATCGGCAGGGGCTCTGGCCCGCTCCGGCCGACCTGCCAGCCCACCCCAGCAGGACGCTGCAGGGCGCCGTCCCCAGCGAGCCTGGGTAGATGCCGGGCTCGGCGAGGCCCA…
chr1	6188412	6189365	seq319
CGCAGCCAAGGTCCTCCGGCCCCGCTCTGCGCGGCGCTCTGGTCTTGGGGCTCCGGACTCTGTCATGCCGGGCAGGGGCCAGTCCGATCCTTGCACCCTTGCCTGGCACCGTCCCTGGAGCCTTGGCGTCCTGGCCTCTCCTCCCCGCGGGCTGGAGGTGGAGTGGCCGGGCCGGAACCAGTGCGCAAAGCAGATGGCGAGCGCGGAGGTCGGTTCGGCCCCGCCGCGCCTCAAGGCAGCAGCCACCCTGGGGAAGGTGGATGCCGGAAGAGGCGTCGCCTGCGGGTCACCCAGAGGACACCCGGCGGGGAATTCCGAGGGTGGGAGTGAGGAGAGGTAGGAGAGGCCACGGCAGAGGGAGGCCCCGCGCAGAGTGGGAACCATCGCCCGGTGCGGGCC…
chr1	6191417	6192175	seq320
CGCACCCGGCCACGGCTGGGACAAACACGCGCAGTGACACGCGGCGGCTGCGGTTCCCGCGCTGGCCGCGGTCGGGCTCTGGCGCTCCTGAGCCCGCGCTCGGCCCGCAGGACGTGGAGACCACGTACTTCTGCAACACGTGCGGACAGCCCCTATGCGCGCGCTGCCGCGACGAGACGCACCGAGCACGCATGTTCGCGCGCCACGACATCGTGGCCCTGGGTCAGCGAAGCCGCGACGTGCCCCAGAAGTGCAGTGAGTGAGGCTTGCGGGGCCGGGGACTTGGGGGTGGGGGCGGGGCGGGCACTGACCGGAGCCCTCACCACCGCCCGCCGCCCCCGCAGCGCTGCACGCAGAGCCCTACCTCTTGTTCTCCACCGACAAGAAGTTGCTGTTGTG…
chr1	6218115	6218848	seq321
CGCGGGCTCGCTCACTCCACCCCACGCGCACCTGCTGAGCTGCACAAGCTGCAATTTAACAACCCACTCCTCGGGTGCAGGGCGCCCGAGCCCGGAGAGAGAGGGTCCCCTCCTGCGACCTGAACTCGCGGATGAAGAGCGCGCGCGTGGGAGGCCACTGCGGGCCCGGGGAGAAAGGTGCCCACGCGCCGCGCCAAGCGGAccgccgcccgccccgccggcccccgccggcccccgccggccTGCACCTGGTAGCGAGGCGGCCGATAGAGCAGCAGCAGCAGCGCGTTGAGCCCGGCCACGTAGAGCGCCAGCCCGGTGCGGCCCTGCAGGCCGGCGCGCGTGAGCAGCGGCAGCGCGAGCACCGAGGCGCCCAGCAGGAAGGTGGCGAGGCTGAGA…
chr1	6224282	6225443	seq322
CGCGACCCTCGGCCAGTGTAAGGCGAGTAGCGGGCCAAGGAGGCTGTTTGTGATGGAGGAGCCACGGGTGGGGGCGTCAGAAAGTAGGGGGATCATTCCAGGTGGGGAGACCACTGACCGAAAACGGGCCACAGGACAGGGGGCGCGGCGGGCAGTGTCGGGGTTGGGGTCGGGGGGCAACGGAGGCGGAAGTCCATTCAGTGGACCAGGGCGGAGCGACGCCTGAGAATTCCGCCCAGGCCTTGAGGCGGGCCTCGCCTCCCGCAGCCAAAGCAGAACATTGCGAATTAGAGCATTTTGCGGTCAATTTTCCACTGCTTAAGAAACACTAAGCTATCCACGTGAGCGTCCCCCCGCCCCCGGCCCGATGCGCCTGGAATCCCAGGGGACGGGCTTGGG…
chr1	6227735	6229050	seq323
CGCGTCCGCTCTTCCCCACAGGGCTCTGGCCTGTGCCCAGGGGAGCCGAGCAACCGTCGGGCTTCCGCAGCTGCCTGCCCGGCGTGAGCCAGCTCCTTCGGCGCGGAGATGAGGTCGGCAGCGGCCTGCGCTGCCCCCTGGTGCCCGAGAGCGCCGCCGGCAGCACCATGGACAGCGCCGGGTTGGGCCAGGAGGCGCCCGCGCTGTTCCGCCCTTGCACCCCTGCCGTCTGGGCTCCTGCTccggccgccggcggcccgcggTCCCCACCACCCCTGCTCCTCCTCCCCGAAAGTCTCCCTGGCTCGTCCGCCAGCGTCCCCCCGCCGCAGCCAGCGTCGAGTCGCTGCGCCGAGAGTCCCGGGCTGGGCCTGCGCGTGTGGCGGCCCTGGGGAAGCC…
chr1	6231750	6232679	seq324
CGACCTCACTCGGCCCGGGACATGCGGTGCCCAGCGCAGTCGTCCGGGGCAGCCGTCGCCCCTGGGACAAGGCCAGCTGGGAGGAGCCGGAAGACAAACGCTGAGGCCAACGCCCCCTCACCCCTGGGAGGGGTGGCGCATGTCTGCGCGCGGGGCGGAGGCGGGCGTCTTTGGTGCTGCGGCCCCGGAGAGCGGCCTGGCCTGCCTGGCGTCCGTGGGGAGGCGCCGGCGGTCCTAGGACGCGGAGCCCAGCGAGTCCGAGTGCAGCGTGGCGTAGCCCGAGGACTCGGAGGGGGAACTCAGGAAGCTGCTGGTGCTgccgccgccgcccgccgcgcgcagccccccgggcTCGCCCCACGACGCGCTCAGGCCGGGGCGCAGAGAGCCGGCGTGCGA…
chr1	6236348	6236726	seq325
CGACGCCGTCACCCACCAGCACAGGGAAGCCCATGAGGCAGTCGTAGATGAAGACTATGGTGGTCACGAGGCCCGTGGTCTGCAGAGAGGTTTTGGCGGGCTCCGAGCCATCGATGGAGGAGCGCCGCTTGCCCTGCGCGTCCTCCACCACGATGGTGGGCACGGTGAAGGCGCGGCGGTCGGCCTGGCGCCCCACCTGCACGGCCAGCGTCTGGAAGAGGGCGATGGCTGTGCAGATCACGCCCATGGCCACGCTGCCGCCCACCAGCAGCAGGAAGCAGACGCCAAAGCCCAGGCCGATCTCAGCCACGATGAAGCGGCAGCCATGGGTGTAGAAGCGCTCGCTGGTGTCGTGCCAGCCAACGGCAGGCAGGGCCGA
chr1	6242724	6243529	seq326
CGCAAGACATGCGGGCGGGGCCGGGGCGTGACGTCACAGCTCCGGGCCAATGAGGCCGCGCGGCCCCGAGGCCCCATTGCGCAACAAAGAGAACCCAGAACTTGAAAGGATTCCCCGGGCTCTGGCTGCGCCCCGGCTTCCGCCCCCACGCCGGTCTCCGCCCGCGCTGCAGCCGATGTGTTCCACGGGGCCCGGCCTGGCCGTCGCCCAGGGAGGGACGCGCAGCGCGAGGCCTGGACATCTCCGGCACGCCCCCCCCAGCCCCCGCCCCTACAGTCCCAACCCCCTGGGGCTCCGATCCCCCCCCCCCCCCGCAATCCCCGCTCCGACTCGCGTGCTCTCGCCTGCTGGTCCCCAGTGGGTGCCCCGAGTCCTGCCCCACCCCGAGGGCGCGTCCGA…
chr1	6262535	6262855	seq327
CGACTCGGCGGCCCTCCTCAGCCATGTGGGGAAGCGACAGGCCGTGCTCCAGGCTCTGAGAGGAATGGGTTTTCAGTGCATGTTCGCCCCAGAGATTTCAGTGCACGCTCCTCTCCGGGAGGCTGAGCAGCAAATGCTTGCGGATCTGCGTGGGGAGCAGACGCCGCGGGGGCAGGGGCCTCGAGAACCTCTGGAATCAGGGGTCAGCCTCGCAGGGCCGTGGTGCCTGCCTGGCCACTTCCATGAGAACGCCAGCTCCCAAGAGGCCTGCGGGCACCCGCCTGCTCCCAGCTGCTCTGTTCCCGCATCCTCGCTCCCCGG
chr1	6263723	6263999	seq328
CGCCGTTCCAAGGATGCGCACTCACCACCAGCTGGGGCACAGGCAGCGACCTGCCTTCCTGGCTCAGCGACACGTAGGTGAAGAAGGCACTGGCGGCCCGGTAGCGCTTCTGAGAGCTGTCCACAACAGGGTCGGCGTCCACCAACACCTCGATCTCCATGGACTTATTGCTCGTGAAGGTCATGCGTCCCGAGATGGTGATGACGCAGCCTGTGGAGAAGGGAGGGCGGGGGTCAGGGCGGCCTCCACCCCACGGCTGGGCGGGGGACACTGGCGT
chr1	6375401	6376772	seq329
CGAGGGGCTCGCGCGGCTCTGGGCACCTCCCCTCCACCTCTGGGGGCTTTGGTTAGCGCAGCACAACCGCCGAGGTAATGATCCCGAATCCTCGAGGAGGCTAAGCAGGACCACGGGGCTGAGGCTCCGGGATGCTCGGGCGAGGCCCGAGGCGGGGCGGCCCACGGGCGCCGGTCGCCGGGCTCTGGAGCTGTGCATTGACCTCCGCCCGCCCCGTCCCTGCCTGGCTTTCTCGCCCAAACGGCCCGTGGCGCGGCCGCCGCCCTGGAGATGCGGCCAGGAGGAGCCGGCTGGAggcgggcgggggccgcccggcttgtgcggcatcgcgagtcgcatcccggccgggcgggcgtccggggcggcggcgcggAAGGCCGTGCGGGGAATCGGCGGGCG…
chr1	6401644	6403525	seq330
CGCGCCCGCCGTCCAGGGTGGCGCTGGCCGCTCTCCGCCACAGGTGCTCCAGCAGGCGCGCGCTCACGGCGGGCTCCAGGACACGGCAGGCGGGCAGCACGCGGGCCAGGCGCGCCACACAGGCGCTGTAGCCCTCGCGGTAGCTGTCGCAAGGCACTGCGGGCGGAGAGCCGCGTGAGGCGCGGGGTAGGGTGCCGGGTGCGGGGTGCAGAGCGCGCGGCAGGGCAGGGAGGGCTCACTCACGGGGCGCTGCCGTGGGCCATGAGGACGCAGGCAGCTCCTGCAGGAAGCGCACGGTCATTTCCAGGACGTCTGCCTTCTCTAGCTTCGAGCAGTTGGAGTTCTGCGCCCGGCCACGAGGAAGAGCGACAGAGAACCACCAAGACAGAACTTTGGCCG…
chr1	6407090	6407914	seq331
CGCCCACGCGGTCCCGACAATCACTCCCCATCACCTCTGGAATTGCGTCGCCGGCGCCTGGAACCGCAGTTAGCGGGCACTGGGCAGATGAATGAATTTGTCTGTGCCTGGACGGCTCTCCAATTCGAACCCAGTTTTGCTGCCCTCTGGGGTCTCAACTGTTACGTGAGGCAAATTAGGAGAGAAGCCCCTGGGCACCTTGCCCCAGTCGCACGAGTGTccccgcgtcgcggcgggggcgggcggggAACTCGGGCGGAGGCTgcggggcggggcggggcggggtggggGCGGGCCCGAGTCTTAAGCCGGCGTCCGCGGGCTCCGGCCCCAGAGCGCGGCGGAGCGGAGCGCCAGGCAGCGCGGAGCGGAGGCCAGGCCCACAGCCGCTCCGCCTCC…
chr1	6422755	6423717	seq332
CGGGCAGCAGCGGGCCGGTGACAGGGCCCTTTCCCACCCACTCTCCCTGCCGTCCAGGGCTCCCCGGGACGGGATGGGGGCGGGTAAGAAGGCCTCGGAGGGGGTGAGGCGCTGAAAGCCCACGGTGGGCGCTGTGTCTCCGCAGGGGAGTGAATGCCCAAACCAAGAACGGTGCCACGCCCCTGTACCTGGCGTGCCAGGAGGGCCACCTGGAGGTGACCCAGTACCTGGTGCAGGAATGCGGCGCAGACCCGCACGCGCGCGCCCACGACGGCATGACCCCGCTGCACGCCGCGGCGCAGATGGGCCACAGCCCAGTCATCGTGTGGTTGGTGAGCTCcgggcccgggcggggagcaggggaggcggggcggagccggcagggcggggagtggaggg…
chr1	6429794	6431773	seq333
CGGCTGTGTGCGTCCCTCCGGGCTGTGTGCGCCCCTCCCGGCTGTGTGCGCCCCTCCCCACTGTGTGCGCCCCTCCCGGCTATGTGCGTCCATCTCGGCCGTGTGCGTGCTGGGCCGCAGGCGCCAGGGCCGGGGCCCGGACGCTCCACAAAGGGCTCTTTGTGTcgccgcggcgccccccgcgcgggTGCCTGACCGGGGGCGGGAGCAGGGTCGTGGCGTCCGAACCTCCGGGCTGCAGGGGGCGCGGAGCGGGCGGGCTGGCCCAGAAAACAAATCCTGCGGTGTCGCATTTCCTGCAACGTGAGCCAGGTCGGGCGGGGTGAAGGGTCTGAGGCCACCGCAGGGACGCATGGGCTGGAGAGTGGGGCAGAGGACAGCCCCCACCCGGTCACTCAG…
chr1	6434276	6434697	seq334
CGACGGGCGACAACTCGGAGCTACTGGCTGAGATTAAGGCAGGCAAGAGCCTGAAGCCGACGCCCCAGAGCAAGGGGCTGACCACAGTGTTCTCAGGCATCGGGCAGCCGGCCTTCCAGGTAGGCGGGCCCAGCAGGAGCCTGCGACCCGGCTTCCCTGGCCCTAGGCCACCGGGCGCTCAGCCCCACCGCTTCTCCCTGCAGCCCGATTCGCCGCTGCCTTCTGTGTCACCTGCACTGTCACCAGTCCGGAGCCCCACACCGCCAGCTGCGGGGTTTCAGCCGCTGCTCAATGGAAGCTTGGTTCCCGTGCCGCCCACTACTCCTGCGCCGGGAGTGCAGCTGGACGTGGAGGCTCTCATCCCCACGCACGATGAGCAGGGCCGGCCCATCCCCGAGT…
chr1	6436695	6438912	seq335
CGCCCTCGGATGGGTTGGGGAGGGCCACCGCGCCTCTCAGCTTCAACGCCTTTCGCAAGTTCCTTGGGTGGTGTAATGAGCGAACAAGCCAGGCATGGAGACCCCGTCTGCTGGCCTGTTCTTGCCGCCGCAGCAGCGACCAGCGACCGGCCGTGCCCCACGCCACCGACCAAAGTGGACACTGCCCAGAGCCTGGAGCGGCGGCTCAGGCCGAAGCCTCACCCCAGCGTCACCCCCCGCCGGCCAGACGCGGTCCCTCCCTGCAGACGCAGCCCCGCGGAGCCATTACACCACCCGGGACATGCAAAAGGCTCCCGGCGCCACGGCGGGAGCTAGGCCAGAGGGAGACGCGCCTCCCTCCCCTCTCTTGTCTTCCCCGCCTTAGCTGACGGCCGCCAG…
chr1	6443171	6444542	seq336
CGCACCCCGGAACCGGCGTCGCTGGCGCATCCTGGGTGGAGGCAGGCCCCGAGCTCGGGGAAGGGGTTTTCCCTTCCTCTCTGACCCAGATCTGCGCGCGGCCTAGCCCGGGCCTCATTTCTTATCCCCGCCAAGGGTTTCCTCTCAGTCATTTGTTTACCAGAAACATGAAAACTGCCTGTCTGGCCGGGCCGCACTTGTGGCCCCCGGGACCCCACCTCTGGCCCCACCTCCCTCAAGTCTGCGCCCCGTCCCCAGCCAGACCCACTCGCTGCCGGGACCCTTTCACTGCCCCGGTGGAGTGAATAGAGGATGAGGGGCCCTGACCCTGTGTCTCCAACTGCTGCACCCCATCCCGACCCTGTCTCCGCCACCTCGCAGCCCCATTAAAGCGCTCTC…
chr1	6448583	6448815	seq337
CGAGATCGGAAAGGGCGGCCAACCCAGCCCCCAGTGAGGCTTGGAGTGGAGACGCGCCCGGGGCCCCTTCCTTCACCGAGGCTCTTGGGACAGGGCTCAAAGCTGCCCCTAGCCTCCTGCGTCTCAACTCACCGCCGCCACCGCCGCGCAGCCCCGCGGCCGCTGCTCCATAGCCCTCCGACGGGCGCCCAGGGGCTTCCCGGCTCCGTGCTCTCTGCCCGTCGTGGTTCCGC
chr1	6453123	6454401	seq338
CGGCAACCCCCGCAGACACACACGCCCACCTTGTCCACTTCGTCGCTGCTGCTTTCCACCACCTCGTAGGCGTCGATGCGGCTCACCACGGCCGCCAGCCGCTGCCGCTCCTGCCGCTGCCGCATGCACGCGTTCACGTGGTGGATGAAGCGCTCCACGGAGCCGATCTAGGGGCAGGTGAGGGAGCTTCAGGTCCAGGGTCATGACGGAGCAGAGAGCCGCGCAGGGGGGACGGCTCCCGCTGGCCATCAGGGTTACCATGGCGACGACGGCCTCCTTGGCGCGCGGCTCCTCGGTCTTCCTCAGCACCGACTTGAGCAGCAGCGGGTACTTGGTGAGCCGCTGGTGGGGTTTGGCCAGCATGTCGCTCAGCTTCAGCCTCTGGCACTGTGGGTGCTT…
chr1	6467730	6468146	seq339
CGCCAAGAATTGGCGGGGACATCTCAGCCGGCGGGGACACACCCCGGAGTCCGAGGTCCCCGTCACCAGGGTGCAGCTGCCCAGGTAGGGGGCTCGGCCGCCATGGGCCGCATCCTTCCCCTGGGGGCCGCGGGGCCCATAGTCACGGGCACCCCCTCCCTGGCCTCCCGCACAGGACTGGGCGGCTGCAGGCGAGAACTGGGCACCCAGCCCCGTTCCCGCCCCGTCCCGGCCCCGTACCTGGCTATCACCGTCGCGGGCACGACCCCCGGCCCAGGAGGGCTCCGAGTCCCGGAGGGGCAGCCCCGGGCCCGGCCTGGAGGCTGCTAGGCGTCCGGAGACACCGGGTCCTGTCCCCATGGCGGCCGGAGGAAGCCGCGGTCTGCGCCGCCCGCCGGA…
chr1	6472670	6473702	seq340
CGAGGCGCAGCCTCTGGCGCCCCCTGCCGGCCTCGAGAGGGCTTTTCCGCCTGGGACCGACTCCGGGACTGGCCAGATGGGGAGGATCGGCTGAGCCTCCCAGCCACGCCGCGCGCCCGGGCCCCTCCAGGATCCCCCTGCCCCGCCAATACCCCCCATACCGGGGCCAGGGTCCCATAGACTCCTCACGGCCCTATCTCCGAGCCGACCCACCCTAGAGACACTGTGATGGGGGCGGGAGCTTGAACCCATTCCACCCTCACGTAAATGGAGATACAGCTGGTGAGGACCCTGTACCCACCCACAGGCCTGGCACTACGTGGGAATCTCGAATCCGGGTTCTGTCCATCGGTTTAGGGGGGTCCTGGCGCCTAGTCCCACCCCCCGTCCGGAGCGCAG…
chr1	6480148	6480459	seq341
CGCGGCCGGGCCTCGGCGCCGACGGTGTCACCCCTCCCTCCCCGGCTCCCCGGCCCCTGCGCGCTGCGGTCCGGAGGCTGCCTCCACCTCCCGGAGGGCGGGCACCGGGGCGGCTCAGGAAGCGCGCACGGCTCTGTCCTGGAGGGTGCCATCCACGCGGAGGGTGCCTGTCCGCAGGAATGCAGGCCGGGAGCCACGCAGAGCCCCCACCCCAGCCCGGAATCGCTGTCTCCGAGGTCAGTTTCCATGGCAACACGGAGGCTGCCCCGCGCAGGGTGAGGGCTGTCACCGGGAGAGACTCGCCTGCCACGG
chr1	6536723	6537422	seq342
CGGGGACTACTACCGGCGCCCCCCACCTACCTGCTCGACCGGCAGCAGCAGCAACGCGCGGCCGGGGCCCACGGGCCGCACCGGTGGGATGAGGAGAGGCCGGTGGCAACTCGAGGcggattcgagttcgggttcggactcgggttcggaggccggggtcgggctagggatcgggctgggggtcgCGGTGTTGGGTCTCCGGGCCGCCGCCGCGCGCGACACCTGGCGGGCTCCCTCCCTCCAGTCCACGCCGGACGCCTGGGCTTGCAGTAACCGCCACCGTAGGCGCCGCCGACCGCACCAGCGCAGGCTCCCGAgccggcggcggggccggcggcTGAGGATGAGCTGGGGCCGGGCCTTGCGGACCCGCAGCCAAGTGGAACGGCAGGAACCCCG…
chr1	6562014	6562948	seq343
CGTGTCCTGGATCGCCTTCTTCACCACGGCCAGCGTCTACGACGGCAAGTACCTGCCTGCGGCCAACATGATGGCTGGGCTGAGCAGCCTGAGCAGCGGCTTCGGTGGGTATTTTCTGCCTAAGTGCTACGTGATCCTCTGCCGCCCAGACCTCAACAGCACAGAGCACTTCCAGGCCTCCATTCAGGACTACACGAGGCGCTGCGGCTCCACCTGACCAGTGGGTCAGCAGGCACGGCTGGCAGCCTTCTCTGCCCTGAGGGTCGAAGGTCGAGCAGGCCGGGGGTGTCCGGGAGGTCTTTGGGCATCGCGGTCTGGGGTTGGGACGTGTAAGCGCCTGGGAGAGCCTAGACCAGGCTCCGGGCTGCCAATAAAGAAGTGAAATGCGTATCTGGTCTC…
chr1	6575984	6576261	seq344
CGAGGCCCGTGCCGGGCCAGACTGGGGCTAGTGCAGCTCATCGGGGTCCCGCGGCGGCCGGGGTCGGCCTGGGTCCATGTCATCGCTGCCACTGTCCAACTCGAAGCCACGCCCACCCGAGAAGGTCTGGGGCATGAACTGGCGGAAGATGCTGACACTGCCATGCCAGAAGGTGGGTTCTGGGAGCCGCCCCACCACGCTCCACGCGCGAGTCTCTGGGTCATAGGCCTCTACCACGTCCGAGAGTTCAAATGTATTGTCGTATCCCCCAGAGACGT
chr1	6581712	6582092	seq345
CGTTTAGAGTCGCAGTCTTGGGGGCGAAGGACCAGGGCGGGAGCTGGCCGCAGTCCACCAGCGACCACAGGTCGGTGTCCGGGTCGTAGCACTGCATCACCATGGTCTCCTTGCCAGCCAGGGAGCCGATGGCATAGAGCCGGCCACGGCACGCAGTGGTGGAGCAGTTGTCCATGGGGTAGGTCATGGGCTGCAGGGCCTCCCAGGAGTCAGTGGTGTGGTCATAGCGCTCGGTGCTGTCGGCGGCCACCACGTACAGCAGTCCGTCCAGCACAGAGGAGCTGTGGTACTCGCGGGCCTTCAGCATGGGCGCCACCTCCGCCCACTCATTCACGCTTGAGTTGTACCTCCACACGCAGTCATAGAGCCGGGAGCCATCGG
chr1	6584363	6586431	seq346
CGCTTCCCCCGCGAATAGCTGGGCTCCCGTACCGGCGAGGTTCAACCCCAGAGAGCCTGCCCAGCCCCTGGCCCACTCACCCGTCACGTAGATGTCATTGCCCAGCGCCACGATGCTGTAGCCTCCGCCCAGGTGGTCTGGGAACTCGGCCAGGTAGCGCCACTGACCCGTCTGCGGGTTGTAGCAGTCGACAGTGACCAGCTCGTCACAGTCCTGGTCGCAGCCGCCCACGAGCACGAGGATCTCGGCGAGACCGGTGGACGGGCGAGGACGCATTCGGGGACAGGGCCCGCGGTCGTGGCGGTCGTAGCGCGCCGCCTGGAAGTCGCGCGCCTCGCGCAGCAGGCGCAGGCAGGGTGGGCAGCGCGCCACCAGCGGCTCGGCCTCGACGTGCGCCAA…
chr1	6595373	6598328	seq347
CGTCAGACCGCCTTTTGGTCACCGCATAGGGGCAGTCCCCACCGTGTCCGGCCAGCCTTCCACACGTACAGCTGTCGGATACTCTGCGGTCCAGCGTTTACACACTGCCCATCCCAGTTAAACACCACTAAACAAGTACCAGTCGATGCCAGCGCCAAACACCGCGTCTCCGCCTCGCCCTGCGGGCCGGAGGATATTCAGGAGAGTGGGAAAACGGCCGGTCCCAAGGTTAGGCTTAGGCGGCAACAGAAAGCAAACTGAACGCACACCTCTTTAGAACACTGACAACGCTGGCCCGGTGTTTTTAATGCACGAACCCGGCCACCTCGAGTGAATCCCGCAGATGCCTAGAGAAGAGCCCGGTCCAGTCCCGGCCCCGCGGGCCCGGAGCAGGGAGCC…
chr1	6607658	6608278	seq348
CGGAGCACCCCTTTACGTGGCGCCCCGGGTCCCGTCCGACCCTGGGGAGACGCGGGTGGCTGGGATGGCAGGATGAGCGCGCCCTGGAGGCGAGCCAGGCCCGTCACCACCTCCCAGCGGCCCCGCCCCTCCCCGCAGGTCCCTCCCCTCTCCGCAGGCCCCGCCGCCGCCGCCATCTTTGTTGGGGGCAGCCAGGCCTGGCTCGAGATGCCGAAGTCGTGCGCGGCCCGGCAGTGCTGCAACCGCTACAGCAGCCGCAGGAAGCAGCTCACCTTCCACCGGTAAGAGGCGGGGACCCGGGGGCGCGGGAGGCCCAGACCCGGGGCCCGCGGACCGACTCCGAGGCCTTGGCGCGCCGGGCGGGAGGCCCAAAGGCGTGCGGCCGCTGGGCCCGGGGAC…
chr1	6683882	6684718	seq349
CGTCCCCACGAAAGACTCGGGAACCGGAAAAAGCCCTAAGGACGTTCCCTAGTGGCCTTGACCTTGGTGGGTGAGACTCAGTTCGCCATCCTGCTGGCGGCGGGCGATGACACAGCCCCTCAGCCAGGACGAGTATGTGGGCTGAGCGCGAGACGGGGTCTCGGAGGACTGCTAACCCCACTACGGTGGCCTCCTCGGGGCCCCCGTTTCCTCTTGAGCGTGCGGGGGCCTCTGGCCCTACCCGGACACAGTGCACGCGGCGCACTGGCCTTCAGGAGCTGGGGCGGAGGCTGGCCCCGGAACCCCCGGCGGGAGGGTCTGGGCGGTGGGGACGCCTCCATCGGGCGGCTGGCGTGCACGTCGCCGGGGTCACGCGGCCTCCCCGACGGACCCGAGCCT…
chr1	6766900	6768953	seq350
CGGAGAGAGGCCGGTCCCTGGGAGCGCTGCCCAGCCACCCGCACGCCTAGCCGCCCCGAGAGCCGCACTCGGCGGACCCGGTTCCTAGGCTCGTTCCCGGGGCACCTGGCGGGCGCCCACCTCCCGGGGGGCACGTGCTCCCGTACGCAGCGCGAGGGCAGCGGGTGCCTGGCTATTTATTAGGAAAAGCCCCGCGCGGACTCTCCGGATTGAGGAGGGTGGGAAACTCGGCTGCCCAGCGCTCCACCCGGGCGGCCGGGGCTGGCGCTTCTCTGCTTTCGGCCGGCGGCCTCATCCTGGGACAGGCAACCATGAGTCATCCGCTCCGCGGGTCACATGGGCAACGTGACCAAAATAAAGTTTCGGTATTTTAAGCCGCCAGAAAAGGGGACAACGGAG…
chr1	6944588	6944895	seq351
CGCTGTGCATCTCTCCCCGGCGGCCAGTCCAGCGTCTTCCGGTATGGCAGTCCTTTGCCCTGTCGGGTCAAAGCCAAGCCCCCTCAGCCTCCGGGCTGTCCCCAAACGTGTCTCCCTCGCGGTGTCCGTGGCGCGCAAGAGCCTGGAGCCTGCTGCTTTGGGCCTCACGCCTCTGTCTCATGCCTCTGCCGGGGCCCCGATTTATTCAGGACACACGTGTGCTCCGAGTGCCAGATACATGGTGGACCCCGACAAGGCACGCAGGTCTCAGACAACAGGTGACGCTGTGTCCCCGGCCTGTGCAGCGG
chr1	7045106	7045314	seq352
CGGGGGTGAGTCTCGAGCGGCCGGTGCCAAGAAGGTTGCACAATGGCTGGGCGCCGGGGAGAGGTGTGGAGAAAGGGGCTGAGGGCTTACACGGACAGGCACAGGCTCCACCGAGCAGCCGCGCTAAGGAGCTGTGGGGTGGGGAGCCGTGGGCCCGGGTGTGGGGGCTGCAGAAGACGGAGGGTTGCAGGGCGTTCGTTTACTGCCGT
chr1	7645987	7647762	seq353
CGATCTCCGCAGGAGCTGGCGGCAGCGTGCATCACAAGTGTAACAGCGCCAAACACCGCATCATCTCGCCCAAGGTGGAGCCACGGACAGGGGGGTACGGGAGCCACTCGGAGGTGCAGCACAATGACGTGTCGGAGGGCAAGCACGAGCACAGCCACAGCAAGGGCTCCAGCCGTGAGAAGAGGAACGGCAAGGTGGCCAAGCCCGTGCTCCTGCACCAGAGCAGCACCGAGGTCTCCTCCACCAACCAGGTGGAAGTCCCCGACACCACCCAGAGCTCCCCTGTGTCCATCAGCAGCGGGCTCAACAGCGACCCGGACATGGTGGACAGCCCGGTGGTCACAGGTGTGTCCGGTATGGCGGTGGCCTCTGTGATGGGGAGCTTGTCCCAGAGCGCCA…
chr1	7662730	7663704	seq354
CGCCGCAGTCGCAGCGCAAAGGGGGCCGCGGGAACAGCTAGTCGGGAGCGCGGGGGTCCCGGGCCTCTGGCCAGCCACGGGGCCTGGCCATGAACTTTGCGTCCGGGCCAATGCTGCAGTGGCCGGGCGGTGGTGAGCCTTCCGTTCCCCGCCTGTCCCTCCCGGCCCCTCCCCTCGGTCTCCGCAGCTTCTCGGCTCAGCCCCTCCCGTCCCCGCGGGCGCTGGGCCGATTCTCCCTCCGCGCTGGCCAGGCCGTGGAGACGGGTTCGCCGCGGAGAGGGGAGGAGGGCTGGGGAAGGGGTGGGCGCCAGGGGACTGCAGCGCGGAGCAAACTGGGGCACGGCTGCCGGCGGCGCGCGTGCACACACTCTCTCCCACGCGCGCGCCCTCCCGCCGACG…
chr1	7687180	7688443	seq355
CGCGGCTCGGGCGCAGTTCCGGCGCAGTCCCCGCGCCGAGCGGCTCCGCGCCCCGCACCAGCCTCTGCCCGGCTCCGGGTGACGTCGCATCCTCCGATTGGACCACGCGGCCTGGGGGGCGGGGTCTGGTCCGGTGAGCTCACCGCCGCGCCCCGCCATTGGTCCGGGCGGCGCACTCGGGCAGTGGCGGGGAGACCGCGGTACCCGGAGCCCCGCGAGTCGTTCCAGCTGCGGCGAGTGGAGCTGAGCGGGCGCGgggccgggctgggccgggccgggcggggccgggcggggcgcgggAGCCAGTGAGCGGCGGCTCGGCGCAAGCCTGACGAGCAGGAGCCGAGCTCAGCAGGTCCGGGTAGGTGCGCGGCGGCGCGGGGCTAGGCGGAGGGCGCG…
chr1	7753965	7754433	seq356
CGGTCCCAACTTCGCTTCTCTGCTGACCCTCTCTCGTCGCCGCTGCCGCCGCCGCAGCTGCCAAAATGTGAGTGACGCTACGCGACGCGGGCGGCTTCGGGCCCCGCAGGCGGCAGCTCGCGCTGGGACCGCCATACTGCCCAGTTGCCGCCGGCCGCCACTCGGACGCAGGCCGGGGCTGCGCGGGGATCCCGAGGCCTGGGGGTGGGCGGTGGCCCTTGGGTCGCGGGCTGCAGACGGGCCGGGCGGGTCCCGCGGCCATCGGGCGGACGCGGAAGGGGCAAGGGCGGGGCGGCGAGACGCTTCCCGGAGGAAGTGAGCTGCCCGCCCGCAGCCCGCTCCTCGCCCCTTCCCTTTCTAGTCCCCGACGTCCCTGAGAGGAATGGGGACGACAGCCCT…
chr1	7766047	7766280	seq357
CGAAAGAGTTAGCGGAGGATGGGGGCGGTTGGGGTGGGCTCGGTAGGTCACGGGCGGTGAAAACCGTGGGAACCCAGAAAGACGGCCAAAGCACGATGAGGACCGCTGCCGGCAGCCCGCCCCACCCTGGGCTCCTCCCCACACCCGCTCGGGCAGCCGGGAGCCACCTACAAACTCCAGGACTCGACCCCAGAGCGCTGGCCTGAGCCGCCCCTGCTCGCCCCCAGTCCCCGC
chr1	7766502	7767691	seq358
CGCCCGCCTCTCACGTGGAGGTTGGGCCGGACCCGCCCCGCCCCACAGAGCCCGGGTCCCGCCCCCACGTGGCTGGCAGCTTCCTGGCCCTATCATTTCTGCGCTGGCTTCAGCGGCTCCGCCCCGGCGCCGTGCCAGGGGGCCGGACACTCCAGTCGCGCGGCACAGGCCTGAGGCCGCTGAGGGCCACCCCGTCCCCTGCCCGCCCGCCGGCCTGCTGGGATTGGCCGAGCGCCGGCCTCCGCCCGAGCCCGCGCGTTATGTAAcgcgccccgggggccccgcccccTCGCCCTGGCTTATATAACCCGGGCGCACCGGCTCGCGCCCCGCCCCAGGGCCAATGGAGGCCTGCGGAGTCGGCCCCGACGACCAATCGCAcggcccgggggcgggacc…
chr1	7809785	7810063	seq359
CGCGGTCGGCCGGCTGCAGGAAAGGGAAGCACAAGCGGAAGAAGCTGCCGGAGCCGCCAGACAGCAGCAGCTCGAACACCGGCTCTGGTCCCCGCAGGGGAGCGCATCAGAACGCACAGCCCTGCTGCCCCTCCGCGGCCTCCTCTCCGCACACCTCGAGCCCGACCTTCCCACCTGCCGCCATGGTGCCCAGCCAGGCCCCTTACCTCGTCCCAGCTTTTCCCCTCCCAGCCGCGACCTCACCCGGAAGAGAATACGCAGCCCCCGGAACTGCACCGG
chr1	7924995	7925286	seq360
CGAGAGTAGCTTGGGCCGTCCTCCTGCCCCGCGGTTCCCAGCACGAGCTCTCCCGACAGAAGAGGAAAACGCGGCGCGACTCGGTTGGGGGACAGCGCTGAGATGCGGACAGATGCGGACGTTCTGCCGCCGCCTGCAGGCAGAGGGACTCGGAGATCAGGCCGCAGAAGCAGAAGAAGGCAGACGGGAAGGAGGAGGAAGGAAAGGAGCCTTGTGGCTTCGTGTCCGACCCTCCCGCCCTTGGCCCGCGTGCCTGGAGCCAGCCCCACCGCGCCCGCGTTTCCTCCCGCGG
chr1	7936580	7937238	seq361
CGTCGTCGTTCTTTGCTGAGCCTGCGGGCTGCGGTCACCAGAACGAATCTGGGCCCAGCAGGTGCCAAGGGCTCGACCTCCCGCCTTGCATCCGGCAGGCCGCACACACCCCTCGGAAGTCGGCGAGATCGCTGAGGCAAAGCGACTCCAGGGCGCAGAGACCCACACGCGACGCTCTAAAGGAAGTGACCTTTAGGGGCTGTTACTCTCAGACCAGGCCCAGCAGCACCCGGCGCATTTACGTCGGATCTGACCCCTGCAAGCACCGGCGCGACCGCGCTAGCGGCTGGGAACACGCGACGGTCCCGCCCACTGCGACCTGACTCGGCCAATCCCGGGTGGCGCATGCTGCGGCCGCCGGAAGTGGACCTACGTCATGCAGGTCAGTCGGTAGGTTTC…
chr1	7943888	7944813	seq362
CGGGTGTGAATAAATGCGGCAGAGTCGCCCGAGATCGGGAGACCAGGCGTGGGGGAGAGGTCCGGGAGGCCTGGACCAGAGTCCTAACAGACCAGAGGCGAAACGGGAAGGCGCGCCAGAAAAGGAACAACGCAAAGGGAGCAGGCGTGCACGGAGCGCGAACTAAGGAACCCCTCTGACAACCCCAGTCCCTCGGCAGTTCCAGAGACCGGCTCCTCACGGAGGGTGGCGGTAGAGACTGTTAAGCCCCGCGGGCGCCGGGGCAGGCCGGACTGTGCCATTCGTGGGGGGTACCATGTGGGACCGAGCCGCCTCACCCAGGGCTGTCCAGCTAGAAACTCCCCGGTGCCACCCCCGCCTCAGTCCGAGGTAGACTCGGCCGGACGTGACGCAGCGTGA…
chr1	8008141	8009441	seq363
CGGCATTACCATCGTCGCTGTGAGATTAGGCAGAGGGAGCGGGGCTGACCGCCAGAGAACCGGTACCAACCACCGCAAGCAATCGCCGAGCCTCCCACCCCAGCTTTCAAGACAGGATTTACGGGTACACGGTGTGAACAAGACAACGCAACCCCCTTTTTACAAATAAAAAAAAAATCAAACAAGCCCCCAGGCCCGAAGACGCTCATCCCCGCCGGGCAACCCCGCGAGCGCAGGCTGCGGGACGAGGACCTTCATGCTCGCCGCTCCCGAACCCCCGTCCGCTCCTGCGGTCCCGGTGCTGCGGGGACGTATCCCGGGCGCTCGGGTGCATGGCCCCGGCCAGCCGAGGGGCCGCGCGACGACCACAGCCGGCGTGGAGAAGGCGGCGGGCGCCGG…
chr1	8194583	8194789	seq364
CGGCCTCCGGGGGAGGCGGGGAGCGCTGTGTTGGCCCCTCACGCTCGCTGGACTTTCTGCCAGCCTGCCCTCTTTAGCGCTGGTCGGGCTCTGTGGTGGATATGTCGAAAGTTAGGGGAACATTGAGTCATCTCCTCCCTTTCAGCTGCGGCATATTTCTGGGAATGCGAAGCACATTTGAGCGACGTGACATTCCTTACCTCGCGG
chr1	8199782	8200409	seq365
CGGGGGTCTGCCCAGCTCGGCCGGGGAGTGCAGTAGGGGGGCGTCCTCCCGACTAAGGGCAAAGGAGGTGACGGCGGGGACGCCCGCCCCGTGACGAGGAGGGCTCGGCCGAGCCGTCCCGGGGCGACAGGAAGCGGCCGCCCTTTGAAGGCCCAGCGGCGGCGCTGGGTCAGCCAGGCCAGCTTGTGGGGGAGCGGCCGCCCGCGCACggctggggccggggccagggccggagggcgccgcaggaaggggccggggccggggcGGCTTCTCTCCCCGCAGCCGGCGCCTCCACGCGGCGGTCAAGCTCGCGCGTGGGCTTTAGCAGTTTCGGGCGTGCACGTGCGCGGAGGCTCCTGCCTCTGCGGAGCTCGCGCCCTCAAGAGACTTCCAGGAGGG…
chr1	8300371	8301034	seq366
CGCGACGCCTCCAGCAGGCCCGGCTGCCCCACTGCGCACATGGGCACAGGCTTGGCACACGCACTGCGGCATTCACGTATCCGCGAACACATGGGTATCTATTTATACATGAAGAcacgaaaatgtatttatttcttttaaaatcagaagaaaaCGGTGAGAACTGTGAGGCCGGGGGGACGTTTTCCTCCGGGATCCTGGCAGATCCTGCAGACCGCGCCGTCGTGCGCGAAGCACCGGGACGGGCCTCCCGCGGGAAGGGCCCAGGAGGACACCGGGCTCCCCTCCCGCCCGCGGGGCCCCAGACGCGGCGCCGCTTTAAGGCTCCGGGCCCCGCGCGGATGCGGAGGCTGCGGCCGTGACGTCAGCGCCCCGCCCCGGGTGATGCTGCAGCAGCCG…
chr1	8306974	8307306	seq367
CGATGATCCCCGCAGCCAGCAGCACCCCGCCGGGAGATGCCCTCTTCCCCAGCGTGGCCCCACAGGACTTCTGGAGGTCCCAGGTCACGGGCTACTCGGGGTCCGTGACACGACACCTCAGTCACCGGGCCAACAACTTCAAACGACACCCCAAGAGGAGGAAGTGCATTCGTCCCTCCCCACCCCCGCCCCCCAACACCCCGTGCCCGCTTGAGCTGGTGGACTTCGGGGACCTGCACCCCCAGAGGTCCTTCCGGGAGCTGCTTTTCAACGGCTGCATTCTCTTTGGCATCGAGTTCAGCTACGCCATGGAGACGGCGTACGTGACCCCGG
chr1	8308482	8308755	seq368
CGCTCTTGCTGAATGGCCGGGACATTGGCATCGCCCTGGCTGACGTGACCGGGAACCACAAGTGGGGCCTGCTGCTGACCGTGTGCGGTGTGGTGCTGATGGACTTTAGCGCCGACTCGGCGGACAACCCCAGCCACGCCTACATGATGGACGTGTGCAGCCCCGCAGACCAGGACCGAGGCCTGAACATCCACGCCCTCCTGGCAGGTGAGTCTCCGCAGCAGGGCCGAAGCTGAATCTGCCGGGCTGCAGGCTTCAGACGTGTGGCTTTCGA
chr1	8312789	8313387	seq369
CGGGGCCACCGCGTTTGGGGCTTCTCCTCCCGCAGAAGGGAACTCAAACCCTGTCTCTTTCCCCAGGTCTCGGAGGAGGCTTTGGATACGTGGTCGGCGGAATCCACTGGGATAAAACGGGCTTCGGGAGGGCCCTGGGGGGACAGCTCCGAGTCATTTACCTCTTCACTGCGGTCACCCTGAGCGTCACCACCGTCCTGACCCTGGTCAGCATCCCTGAGAGGCCGCTGCGGCCGCCGAGTGAGAAGCGGGCAGCCATGAAGAGCCCCAGCCTCCCGCTGCCCCCGTCCCCACCCGTCCTGCCAGAGGAAGGCCCTGGCGACAGCCTCCCGTCGCACACGGCCACCAACTTCTCCAGCCCCATCTCGCCGCCCAGCCCCCTCACGCCCAAGTACGGCA…
chr1	8317930	8318222	seq370
CGTCGACACGGGGCTCATGCCGTCAGATAAGAAGACAGACCCTTGCAGCCTCCGTGCGGTGTTTCCGAGAGCGCATTCCCCTGAGCAGAGCAGGGTCTGCGCTGTGTGATGGGGGTGCGGGGCTCTGATGAGGGGTTTGTGGGCTCTTCCCAGGTGGCCAATATCCTGCTCAACGGCGTGAAGTATGAGAGCGAGCTGACGGGCTCCAGCGAGCGCGCGGAGCAGCCTCTGTCCGTGGGGCGCCTCTGCTCCACCATCTGCAACATGCCCAAGGCGCTACGCACCCTCTGCGT
chr1	8326284	8326689	seq371
CGCTGTGTGTGGGCCGCTCGGGCCTCCTGGGCTCGCAGGACACACCGAGCTCGGTCACCCCGTGCTGGCCGCGGCGTGTCTCGCTGACACGTTTCTTCCTCTGGGTCAGTTTGCAGGGTCCAGTGCGGACGGCACCCGGCGGGGCATGGGCGTGGACATCTCTCTGCTGAGCTGCCAGTACTTCCTGGCTCAGATTCTGGTCTCCCTGGTCCTGGGGCCCCTGACCTCGGCCGTGGGCAGTGCCAACGGGGTGATGTACTTCTCCAGCCTCGTGTCCTTCCTGGGCTGCCTGTACTCCTCCCTGTTTGTCATTTATGAAATTCCTCCCAGCGACGCTGCAGACGAGGAGCACCGGCCCCTCCTGCTGAACGTCTGACATCGCGGAGCCTCGACTCCGGA…
chr1	8340909	8341444	seq372
CGGAGTCACGTTGAACATCTGCAGTCGGGCCAGGGGATCGCTGGTCAGCGATGCCATGCGCTCTGCGTGGATACGCTCGGCTGCCAGTCTGTCAGGGTAGCTCATCTCGGGCCGCAGCTGGGGGCCCGCCAGGGCCAGTCTCTCCCTCTCCAAGGGGTTCAGGCCCGGGTGGAAAGAAGCAAAAGGGTGGGGCCCGGCGGTCGGGGGGATGGTGAGGGCGCTGTGCCGGGCAAAGTGCTCCATGGGGTTGGCGGCTGGGTGCAGGGGGTCCAGCTCTGGGGGCTTCACCTCGAAGCCCGGCTTCATCCTCTCCCGCAGCTCCCGCTCTCGGATCTCCCGCTCTCGGATCTCCCGCTCCCGGAGCTCCCGCTCGCGGATGGTGGGGTCGACGTTGTAGAG…
chr1	8405976	8406926	seq373
CGGGAACACGAAAGCCAGCGGGCCTGCCCCACCGTCCGTCATTAAAAGCCACTCCGAGACACCAGAGAATAACCAGCACCCCTTCCGCCCTCCCGACGCCACTCGCCGCCCCCATCCATTTTCGCAGCAGACTCGTCCCTAACCCCAGCCCGGAGACTTTCACTTTGTCCCATGCCTCCCGAGCACCCCTCCCCGCCCCGGTGGGGGCAGCTCCTGGCTCCGAGCCCCCACCTCGGGGCTCCCAGCCTGGTCCCGGGCGGCCGACCCCAGCAGCCACAGGTAAGCGCCCGGGGTCCGGGGCGGCAAGAGGCCGTCGCCTGTCACTGGGCTCCGGCTCCACAAAGCGCAGGGCGGAGGCGGCCGCGGGTGGCTCGGCGTGTGAccgcggcggggccgcgc…
chr1	8685592	8686136	seq374
CGGCTGGAACACTCCGTGCACCCACCCCGAGCCCCCCGCCCGCACTTGTCCAACTTTCTGGCCCGAGATTCGCGTCCCCCTCGACGCACGAGGCCGCCGGCCACTTGCCTGCGGCCCGCTGGCGGCGAGAGCTGAGCCCGCGGGCCTGGTCCTCCTCCTCCGGCGCAGGGCCCCGCCAACTCCGGACCCGCGGAAAGGGGCGGCGCAGGCGGGCAGGTGGGGGCCCGGGGAGTGAAGTGCACTTGCTAAAACAAAAGGAGGCCTGAGCGGCCGCAGGGCACCGCGGCGCGGGCGCAGGTCCCGGCGGCTTGGCGGCTCCGGGAGGCGGTggccgcgcggggccccgcccgcggcTAGGGAGGCGGCCGCCCTGGCCCGAGCCTGCTGCCCACGGCCGCG…
chr1	8799599	8799870	seq375
CGCAGGAACGGTCACCTGGCCCGGACAGGACCAAAGAAGTGCCCTGCCCTCGCCCGACTCCCCTCGACTTCGGCTTCGACCCCAGCCTTTTCTTCCTGCCTCCCCCCGGGCGAGTGACTGCTTTCACGGCCGACCCTCTCTGACCACCAGGACGAGGGGCCAAAAAAGAAAGCACACGACCCGGCGCGGGCAAGTTGGACACTTACCTTCCCCTAAAGCGCTACACCATCAATAGTGAGGTGTTCGCGGCCCAGCTCCGGGGAAAGTGGCGG
chr1	8800185	8800679	seq376
CGGGGGAGGAGGCGGGGACCGAGGCCCAGCGGGGCGAGCGTCTCGGGGTGTGCGGGAGGCTGAGGAGGCTCCGGAGCGCGGAGGGTTGCTCGCGAGCGTCTGTGGGAACAGCGGCACCTCCGCGATGGTGGCGGAGCCGCGGCGGAGCTGCTGCACCGACCCGCCGCCCACTCCCCGCTCGGGCCCGGCCCACCTCGCAGTATCGCGCCCCTCCATTGGTACAGCGCGGTGTGACGCGGCCGGGGGCCCGGCCAATGGGAGGCGGAGGAGGCGGGATCTCtttttccttttttttttttttttttttttttttttAATCTTTTTAATAAAATGAGCAGAGAAGAAGGCGGAGAGAGGCCGAGCCTTGACAACGCCGCGGCCCGGGGCTCGAGGGCTCGC…
chr1	8860685	8861996	seq377
CGCTTACTAGGCAGAAGCGCGGGCCGCGAGCGCGGGCGAGAGGCGGGGGCTACCGGTGGGGGAGGGGGCCGCAGCCTCGTGGCCATCTCCACTATCGCCGCCCTCCTCCATTTTAGGAAGGGCCTGGCCTGAGTGGCCACCGCCGCTAAGTCTGCGTCTATCCCAAAAACCTTACACTTGGCTACGATGGAAAAGCAACTTCCACTCCCAACTCCCGCTGTGCTAAGCAGCTCGCGTGTGCAGCTCCCGACCTTCCCTGACAGTGACTCGGCCCCGCAGTCGGTAATCACGTGTTGATCTGCACTTTCCCCTCCAAAGAAATCGGGGGCCCAGCACGTGCGCCTGGCATTGCGCCCCCGCCCCGGGCCTCGGGGTGAGCGGGGGCGCCAGTTCCCACCC…
chr1	9021867	9023100	seq378
CGGAGACGCTGCCCCCACGGAGCCTGCTCCCATCCCGAGGTGGCCGAGCCTCACTCCGGGTAGCCCGGGCTCGGAGCCACCCAGCAGTGGGCGCTGCCTGGTCCAGGCACGCCTACATCCCGGTCAGGTGGTGGCCCCGGGCCCGGTGCGGCTCGGCAGCCCCAAGTGTGAGGGGCTGGTGCGGGGCCACCTCCCACACAGAGTTTCTGTAGTAGCGGCTGGTCCTCCACGTTTTGGGGCCACGGGCTGCCCTTTTGGCGGCGCCGAGGCTGGGGCGTGGGGCCCGAGGGGCCTTGGGTGGAGGCTGTGGGCAGCTCCCAGGACACTCACGGCGCAGAAGGTCATGACCACGTTCACGGCCCCGGTGCCGGCCGTCACGTACTGCACGTGCTCCTCCGG…
chr1	9054189	9054496	seq379
CGGGGGTCGCTGGGGGGGACGCGGACACTCCCAGTCCCCGCCTTGACGGCCCAGCCCGGGGAAGCGGGGACAGTGAGCCAGGCCCTCAGGCCCAGAGGGGATCATCCCGGGAGCTGCGGGCCGCAGTACCCGGTTCCTGCCAGTGACAGGGCGTCGCAAGCACAGCCATGGCGTCACCAACGCTCGACCCGTGCTTCCGCCCTGGAGGGAGCCGAGCGCGGGGACGGGGGCGTGGCGGGAGGCCGTCATGACGCCAGGCTGCGGGCCGCTCAGCCAGTCCCTCTGCCTGGCGGGCCTGCGGGCTCCGG
chr1	9111090	9112330	seq380
CGGGGCTCCTTCGGGAGGGAGCGAATCTCGGGCAAGGCTGGCCTCCTCCCGCTGGCCCAGGACAGCCTCGGGGGCGCCAGCAGGCACTGCTTGCTGTGGGTAGGGGGTGTCCAACCTAGACGCGGCCTCTGGGAGGGCAAGACCGGGAGGGGTCGGCCTGTGTCGGGGGCTCCTGGAAAAGCAGCGCCACCGCCACCCACCTGACGACATGGAAGGCCCAAAGCAGGCGATCTGTGCGAGGCCCGCGCGCGGCGCGGACGATGCTGAGGTACAAGTAGAGCGCAATGGCCACGGTCCAGAAGAAGGAGCTGGTGTTGGCGAAGGTGGACAGCGCGCCCTGCAGCACGCAGTCCCACGACGGGCCCGCGAAGTTCTGCAGCACTCCGTAGAAGTAGGAGG…
chr1	9164754	9166414	seq381
CGATCTGCGTGGTCACCGAGAAGCAGCCCGGCTCGGAACAAGCCCAGGCAAGCCCAGGCAGAGCCCGCCGCCGGGTCCTCCTTCCTGCTCGTGCCACCAGGCCCCGGGGCCGCGACGCGTCTCTCCAGCCCGGGATCCGGGGAGCTGGGCTGTCCCCAGACCGACGGGACAGCGGCATCTCCTCCACCTGAAAAGGAAAGAGGACCAGGTGGGGGCCAGGCAGGGCGCATGAAGGCGGCGCCAGCACCGCGCGATCCGAATCACGTCGGTGCGGGGGAGGGGTCGGAGCCTGGCCTCGGCCTAGGGCGCAGATGCGGTGCGCACCGCAGGGGGGCGGCGTGGGGTGCGGGGCCAGTCCCGCCGGGCACGGGGTCCTGGTCCTCATCCCCTTCACCGCCG…
chr1	9181152	9181543	seq382
CGTCCTGGTCTTCCACGGAGTTTCCCAAAAGCGCGCGCCACACTTGGTGGGCGCTCAGCCCCGAAGCGCCTGTGAACACCGCCCATCCCAGGACGCACGAAGCCAGTTGGTACGAGCACCTAGAAGCAGCACTCCCCATTTGTCATCCTTCCCACGGGGAAGGCTGCCTGCTGCTCCGAGCCCTCAACTCCAATGAAGTACAGTCGTCAAGAAACGGTGGTCTAAATAAAGCCGGAGACTCACTCACTGCACCAATCAGCACCGTGCGTCCGTCTGGATCTCGGCGCCGGCTGCGCGCAGCCGCCAGGAGGTGGCCGTCGGGACGCGAGCGCCGCCCGGAGCAGTGGTGCAGGGTCTCCGCATCGCCGGCTGCTGCTGCAGCCCCGCAGCGC
chr1	9216988	9217705	seq383
CGCGGAGGCGTGGCCAGCGTGTGCGCTCCGACTTCTAAATCCCTACTCTGGATATTGAAGACGGGAAAGACCGAGCCGCTCATTCTACAGATGGGGAAAAGCGAGGCCTGAGGAGTCCCAGAGCGGGTGCCAGATCGTAGGGAGCAGCCAGCACCCCGGGTCCCCTCCACGACACAACCACGTCCCTCGGCCACTTCTGGGTCCCGCGCGCGTCTCGGACGCGGCAGGACAGCTCTAGGACGCACGGCCACCAGGGGGCCGAAGGGAAGGGCGGGGGCGGAGGCTCGGAGCTGACCCACCGCCTCGCCCCGGAAGCTCCGAggccccgccccggcggccgccAGCGGAGGGCGTGGCCTCGCCGGcgcccccgccccgcccccgcccccgccgcgcgcg…
chr1	9246789	9247026	seq384
CGAGAGAGCCCGCTGGTCTCCGCCTGGTCCGAGGAGCTGATCTCTAAGCTGGCTAATGACATCGAGGCCACCGCTGTGCGAGCCGTGCGGCGCTTTGGCCAGTTCCACCTGGCACTGTCGGGGGGCTCGAGCCCCGTGGCCCTGTTCCAGCAGCTGGCCACGGCGCACTATGGCTTCCCCTGGGCCCACACGCACCTGTGGCTGGTTGACGAGCGCTGCGTCCCACTCTCAGACCCGG
chr1	9247274	9247603	seq385
CGAGCAGCTGGTCGTGCTGACCACGAGCCCCTCCCAGCCACACCGCCGCATGAGCCTTAGCCTGCCTCTCATCAACCGCGCCAAGAAGGTGGCAGTCCTGGTCATGGGCAGGATGAAGCGTGAGATCACCACGCTGGTGAGCCGGGTGGGCCATGAGCCCAAGAAGTGGCCCATCTCGGGTGTCCTGCCGCACTCCGGCCAGCTGGTGTGGTACATGGACTACGACGCCTTCCTGGGATGAGGGCGCCTGTGCCCCTTGCCCGCTTCGCTCCTGTGCTTTCCTTCGCCCGTGTCTTCCCTCCCTTCTCGGCCCCGCCACCTGCCCAGCGT
chr1	9338713	9338991	seq386
CGACCGATCGCTCAATGTCTTTGTGAAGGAGGACGACAAGCTCATCTTTCACCGGCATCCGGTGGCCCAGAGCACGGACGCTATCAGGGGCAAAGTCGGGTATACCCGTGGGCTGCACGTGTGGCAGATCACGTGGGCCATGAGACAGCGGGGCACACACGCCGTGGTGGGGGTGGCGACGGCAGACGCCCCCCTGCACTCTGTCGGGTACACAACCCTCGTGGGGAATAACCACGAGTCCTGGGGCTGGGACTTGGGGCGCAACCGGCTCTACCACGA
chr1	9350094	9350321	seq387
CGAGCCGCTGCCGCTCATGGATTTGTGCCGTCGCTCGGTGCGCCTGGCCCTGGGGAGGGAGCGCCTGGGGGAGATCCACACGCTGCCGCTGCCGGCTTCCCTCAAGGCCTACCTCCTCTACCAGTGACGTTCGCCATCATACCGCCAGCGCGACAGCCACCTGGTGCCAACTCACTGAGCCGCCTGCCGCTGGGGCCGCCGCACCCTGCACCTTGGACCGGCATCCGT
chr1	9411524	9411836	seq388
CGAGGTGGCGCATGCGCAGTGTGCGAGGTAGTGCTCTTCCTACCTGCCGACCTGCGGAGCCTTCTTACTGAGCAGGGCTTACGTCACGCAAGCGCCGCGGGTGTGTGACGTCATCTGAGAGCGCCACGCGCGGTCCCGAAAACCTGAGCACCCTCTGGCTAAGGCGTTGCTGTAGAGACGGTGCGCCAGCCCCGCCCCCGAGGCGGGATTGGAGGAAAACTGGACAGCTGACAAGGGTGACGTTTCGAAAGCGCGCGGGAGGCCGTGCTGGGACGCAGAGCCCGAAAACCTATTTGAGGGGCGTCTTGACCGA
chr1	9477966	9478239	seq389
CGCAGTGCCCACCGCAAGGGTGGCCACTGCGGACGCGAGGGCAGCCCCGCCTCAAGTAGCGCCCCAGAGCGGCCACTCCTCGTGCGGCCACCAGGGGGCGCAGCAGCGCCGGCAGGAAGCGCGGGAAAGCGGCCGCGATGGCCTCGGAAGAGGATGCGCCCCGCGCCGCCCGCCCTGCGCCATGCACTGTTACCCCTCGGTCCTCACCCGCACTGCGGGTGCGGGGTGGCAACTACCCCAGCTGGATAGTGAGGGTGCCGGGACGCAAGCCCGG
chr1	9521937	9523031	seq390
CGCTCGGGGCTGGCTCCGCCCCAGAACTGCGCAACCTCCCCGCCCACATCCGCGTCCTAACCAATGAGCGCTCGAAATTTGGGTCCACACCCCCGTCACGCCCCGCCCCAGACTCGCGCGCCCGTGACGTCACGGTCCGGCCCCCGCCACGTGACGGCCGCGCGCCGGGCTCTAGCTCCCCGCCGGGCTCGCGCCGCAGAGGCCGGTGAGGCGCCGGCGGCCACGCCGCGGAAGGCGCGGGCCGAGCAGAGCCGGGCGTTGGAGCCCGCGCGCGCATGGAGGCGTTGCCGGCAGCCCCCTGAGGGCAGCGGGGAGACAAGACCCGGCGACCTCGCGCATCCCTCGAGCCGCCACGCGCTCTCGCCACCGGGCGGCGACGGGCCGCGGAGCCGGCGCGGC…
chr1	9571173	9572104	seq391
CGGGCCTGGCGGCTGGCGCGGGAGGCAGAAGGCGGGGCTTTCCTACAGGGCTCCGTGCCCCGCCCTCCCCGCGCCGCCTTCCACCTccggccgcgcgggggcgctccccggccggcTCTGTCGCTTCCGCCGCCGCCCCGCCCACCCGGGCTCACCCCTCGTCCCGATTGGCTGCGCGACGGGAGCGCGCCGAGTCAGGGGGCGGGCCCGCGCCCGCTACAAAGCGGCGAAGGTCACGGCGCGAGGAggcgcgcgtcgccgccccgcgtcccgcctgcggcccgcgcccccggcgTCACCGCCTcctgcccgcctgcccgcctgcccgcctgcccgcctacccgcctacccgcctacccgcctacccccctgccggcctgccGTCCTTCCACGCGGAGA…
chr1	9593204	9593455	seq392
CGCCTTCCGTGGCCGGCTCGGTGGCCTCCAGCTCCGGCTCTCTGCGCCACCGCAGGCCCCTCATCAGCCCTGCCCGGCTCAACCTGAAGGGACAGAAGCTGCTGCTGTTCCCGTCACCCCCTGGAGAGGCCCCCACCACGCCCAGCAGCTCCGATGAGCACTCGCCTCACAACGGCAGCCTCTTCACCATGGAGCCGCCCCATGTTCCCCGGAAGCCGCCCCTGCAGGACGTGAAGCACGCCCTGGGTACGG
chr1	9609712	9609954	seq393
CGCTTTCCCAGTCCCGAGAGTGCGGCGGAAACCACGCGGCGCCGCCGGGCGGGCAGCAGGGGGAGCCGCTGAGCCAGGGGCTGAGGGTTGCAGGCGGCTGTGGCCTTGGCCAGGCATCACCACCAGGTGGCGCCGCGCGCTTCCCTGGCGCCCAACCCGGAGGCCGCGAGGTCGGGGAGCGGATGCCCGGGGGAGACGCCGGCTGGGCGACCTAAGGCTCCGGGCACCCGGGCTCCGTGGCGG
chr1	9634367	9635588	seq394
CGAGGCTCACTCGCGCCCAGCGCAGTCGCTCCGAGCGGCCGCGAGCAGAGCCGCCCAGCCCTGCCAGCTGCGCCGGGACGGTAAGCGATCGCCGCTGGCTGCGTCAGGGGAGGTGGGAAGAGGACCGCGGCCAGGGGCTTTGGGAGCTGCGGCTGCGCTCGGGGGCGCGGGGCTGGCTGGCGGGCGTCTCTCCGGCACACACAGCCCGTGCGCCCTGGCCCTGGGCGCCTCCCCGAGTCTAGCGAGCCGGGTCCTGGGAGCCCCGGGGGCCGGGCTGCTGGGACCTGGGCGGGGGCTGCCCTAGAGGCCCGGGGCCGTCCCCCGTGGGCCCGCCGAGAGGGGCGTGCGCAGCTCCCCGGCGCCTGCACTGCGCGCCTTGCCCGCCTGGCCCGGCAGCGG…
chr1	9671882	9672815	seq395
CGTGCGCGCGCCGTCGGGGTCCCGCGGCTGCTCTGGGGCTCAGGGTGCGAACCCCAAGGGCCCCGCCTGGCAGCGTCCTGGGCCTCCGGGCGAGAACAGCGGGGGTCGGGGAGGATTTGCAGCGTCCACTCCTCTCTCCGCCGCCCGTGTGAGCTCGGGCGCTTCTCCCGGCTGGGGGTGTGAGAATTTGCCGACGGTGcccgcgccgccgccggccccggccccgccccagccccgaggacgccccgcccccagccggcgccccgccccgcctgccagtagtcccagccccgccccgggccgcgcccctccgccgagccccgcttgcctgcacctcgcgcggcgggcctgccctccggcccccgccggccccgcgccgcTGCCCGGAGGCTGGCGTCT…
chr1	9698295	9698584	seq396
CGAGCAACGGCGTCTGTGTGACGTGCAGCCCTTCCTGCCCGTCCTGCGCCTGGTGGCCCGTGAGGGCGACCGCGTGAAGAAGCTCATCAACTCACAGATCAGCCTCCTCATCGGCAAAGGTAGCTCTGCCGAGTGGGCCGTGTGGCCGGGCTGGCCCTGCCTGCCCCACCCGCTGACCCAGCCCTCCCCACCCCGCAGGCCTCCACGAGTTTGACTCCTTGTGCGACCCAGAAGTGAACGACTTTCGCGCCAAGATGTGCCAATTCTGCGAGGAGGCGGCCGCCCGCCGG
chr1	9712879	9713291	seq397
CGCGGGGCCTGAGGCGCTGGGAGGCCCCTGTGCGAGCCGGATGGCGGCCAGAGAGGACGTGTCAGCTCCTCGTGGGACTGAAGAGCGCGACCAGGCAGAGGGTGGGCGGGGAGCCTAGGGTCCTACACACCAAGCACAGCGACGATCGTGGCGGGGAGGGGTCTGCACACCTACTGGCCGAAATGACTTTGTACATCGTGGACCCTTGGGACTGGGAGAACGGATGGCAGCAGAGTCTTCGAAAGCAGAAACCGAGGTGGCCGGGGGCACGGGTCAGTAGCTGAGGGTGGAGTCATCCCACTCCAGCTGCTGCTGCCGGGTTGCGTTCTGGGGGTCGCCCTGCTCCCCCTCCTCCTCCTCGCTGCTCTCCGACTCGGCGCTGGTGATGTCATCCTCTTC…
chr1	9713745	9714073	seq398
CGCGATGGAAAGCATGTGAACCTGAAGGAGCCGCGCCGTACCGGCTTCTCGGAGGCCCTGGCCTGTGCTGCCTCTCAGTCCTGGAGGTCGCCCGCCCACTCCTACCTCCATGGGGTTGACGGTGATGGTCAGGGCAGAGTCGTCCCAGTCCATCTCGTTCTCCTTCCCGGTGTCCTGATCCCGCATGGTCCGCCGATGTGCGGCCCGGATCCGAAATACCCCCAGGATAATCATGAACACCAGGAAGCTGACGCACACCACGATCACAACTGTCGCAGTGCTGGGGACGACTGTGGGAGAATGAGGGGGCGGGATGCGAGGTCACTCGG
chr1	9745163	9745404	seq399
CGCTGCACTCGGCCTTGGTGCCCACACTCAACGGCTCCGCTCCACTCGGCCTTGGTGCCCGCACTCAACGGCTCTGCTCCACTCGGCCTTGGTGCCCGCACTCAACGGCTGGGTGTCCGGGCTGTCCCTGACGTTGGGTGACCTCTGGCTTTCTTGCCAAGCAGCGACTATCCACTTCTCCCCGCTGCACTCGGCCTTGGTGCCCGCACTCAACGGCTGGGTGTCCGGGCTGTCCCTGACGT
chr1	9805598	9807254	seq400
CGCGGTCGCAAATCTCATCGCGATTTCACCTTTGGGTGAAAAGGTGGGAGGGAAGCACTAAGTTTCAGCCTCGGCTCCACTGGAAACAGACAACGTCTGAAGGACTCTGGGAGGAGGCGGAAAGGGGCGAAGTCGTGGTGTCCGCGGTGCAGCAACACAGAATCGGGATCTTGGAAACGGGATGCGGAGGAGTGGGCTCTTATGTAAGCACACACCAAAACTGTGCGTGCACCCCCCGCCTGATGCACATCTGAGCACACGTACACAGAGCATCTCACCCAGGGGTGCAGCCCCAGCCTGCGTGCGCCGCTGAGCAGGGCGGACTGACCCTTCGGCCCGTCTGCACGTTCCCCCAAATCAGCGCAGCCACCACCATGGGCTGCAGTGGGGGCAGCCCAG…
chr1	9892432	9892650	seq401
CGGGAGGGCGGACGGGCGATGACAGGCACCCGGACGCGGTGAGGTGAGCAACAAGGTGGGCGGCGCGGACACCTGTGGAGGCGACCCCCGGGCGAAGAGTCAGGGAGGCGGGAGGTGGTCTGCGGCGAGAGGCGGCCAGGCCCAGACCAGGGCGCCGCGCCGCTGGGGCAGTCAGGGGTCCGAGCGGGGTCGGGGGCGCTCTCCGCGGCCCCTCCCCGG
chr1	9893171	9893377	seq402
CGAGACCAGCGACATAGGGACGGGGCCATGCGGTGGGCGGGTGGAACACGGCGCCGGTAGTGAGTGGCCGAGTCCGCGCTGAGAGCAAAGGGGAGGAGCGGGCCGGGGGTGAGCAGGGAAGGCGGGTTGGGCGCGAGGAGGAGGCGGTGGCCTGGAGGAGGAGCCGGGTAAGGCTGAAGCTGGCGCTGCGGTAAAGCCACTCTGCGT
chr1	9925752	9926172	seq403
CGGCCACCGCAGCAAATCCCACCCCACGCGGGAACTTGAAGTCCGGCACGTAGGTCCCGCGGCGGCCGGGCTCCAACAGGCCCCAATTGCCACCAGAGGTAGCCGTAAACCCATGGTCCCCGAAACTCCTTCCGGGCCTACCTGACAAAAACTGGGACAACCTCCTTAGGCCCCCGGGATTCCCCCTGTGCCGCCTGACCGCCCGCCAGTCCCAGAGTTTAGGGCCAGGGGCCCCGCCTACCTGAGGGCACTGGCCTGGCGGACCGCGCCGGGGGAGCACTTCCGCTGGACGCACGCACTTCCGGCCCCCTGGAACCAATGAGAGTGCGACCGAGATGTTCCACTCGCTGGCGTCCGGGCCGCTGGTGATCTCCGGTAGCACTCGGGCCGGCGGACAGT…
chr1	9979708	9980695	seq404
CGCGCGGTGGGCAGAGCCAGGAGCACCGGGCTGAGGCGGCCGGGAGCGCAGCGGCTTCTAGGGGTGAGTGGGACCCACGCGGCCCCACCTGCTCCTcccgcgcgcggccccacccccctgccccgccccgccTGGTTTATAGGTCCCGGCCCGAGCCTCCGGCCGCCCGCCGGGTTTGTCCCGCGATCCCCGACCATGCCCGCCGACCTCAGCGGTACTTGGACCCTGCTCAGCAGCGACAACTTCGAGGGCTACATGCTGGCCCTAGGTAAGGCGGAGGGGAGGCGGCGGCGGCGCGAGGCTCGCCGTGGGTCTCGGGATCAGGCGAAGGCGGCCGGGCCGGGCCTGTAGGTACGTCCTCTGTCCGTGCCTCCGCCCTGCTGCGCCCACCGTCGCCCA…
chr1	10015119	10015991	seq405
CGCTCAATACGGTAGATCACGCTCCCGGGGTCAAGGAGACGTTTTCCGTTTTCTTTTCCCTCGCTTAGGCGGCGGGCGCGCACAGTCCAGTGGGAGCGATGAGGTGTTTCTAGGCCCCCAAGTCACAGAAAAGCAGGCGATTGGGAACAACGGAggcgcggcgggcccccgggccgcgggccAGCGCCACCTTCTGGTGGATCTTCCCCGACGCGAGTCTGGGAGTCGTCCCTCCCCTTGCCAGCCTACCTGGCTCAGGCCCGCCGCGCCCGCAGCCCCAGCGCGGTCGCCGTGGCAACGCCCCGCCCAGCCGCCAGCCTCCCTTTGCCCCTCCCCACGTCCGGCGCGGCTGCGCGGGACGGGGTGGGACGGAGGCGGGGAGAGGACGCAGGCGAGAGG…
chr1	10192602	10193893	seq406
CGCCTTCTCTCCCGAGGTGGCGCGTGGGAGGTGTTTTGCTCGGGTTCTGTAAGAATAGGCCAGGCAGCTTCCCGCGGGATGCGCTCATCCCCTCTCGGGGTTCCGCTCCCACCGCGCCGCGTTCGGCCGGTTCCGCCTGCGAGATGTTTTCCGACGGACAATGATTCCACTCTCGGCGCCTCCCATGTTGATCCCAGCTCCTCTGCGGGCGTCAGGACCCCTGGGCCCCGCCCCGCTCCACTCAGTCAATCTTTTGTCCCCGTATAAGGCGGATTATCGGGGTGGCTGGGGGCGGCTGATTCCGACGAATGCCCTTGGGGGTCACCCGGGAGGGAACTCCGGGCTCCGGCTTTGGCCAGCCCGCACCCCTGGTTGAGCCGGCCCGAGGGCCACCAGGGG…
chr1	10308770	10308977	seq407
CGGCTGTGTGAACGAGCGCCTTGCCGACCGCACACCCTCCCCCACTTTTTCCACGGCCGATTCCGACATCACTGAGCTGGCTGACGAGCAGCAAGATGAGATGGAGGATTTTGATGATGAGGCATTCGTGGATGACGCCGGCTCTGACGCAGGGACGGAGGAGGGATCAGATCTCTTCAGTGACGGGCATGACCCGTTTTACGACCGA
chr1	10381135	10382584	seq408
CGCCTGCGCTGTCTGCGCCTGGGTCTCTTCAACCGCAGTGAGCGGTCGCACGGCTCCACATCAGGGTCGCCCTGAGGCTCAGCCTTCCCCGGCCCCATTCCGAGTGCGCACAGGACTGAACGAGCACGCCCGGTCCCTGCTCCGGAGCGGAGGACACGACGCGGACCCGCACGGTGCACCGCAGTGACCTGAGGAAGGAGCGACGGGCGCTCGCGCCAAAGGCGTCCGAGTGCCTGGTAAACTGTAAAGCGCGGTCCTGCGTGAGTTGCTATGGCTACAGCTGCGCCAGGCGGACGGCCTGCAGGACCGAGGTGCAGCTGGGACGAGCGGAAAGCTCTGCGCGTGGGCGGGGAGCCCGGAGCCTCGCCGGGGCAATGTCATCTAGGTGCTCGGCGCTCC…
chr1	10412787	10413659	seq409
CGTGGGCTACGCATCCTCTACACCCGACTGGAACACGCTTTGCACCTATGCGCACACGTGTTTCGCGGAGAGTGGTGCTCAGCGTtgtgccaggcgctgaatcaggctctggggtgcagcagtgaCCTCGGTGGTCATGTCCCCGCGTCGCCCGGCCACCTCCGCAGAGCAAGCTGAGCAGGGGGCTGGCTGGAGGCCGACGGCGGAATCCCCTCAACGGAGCGCCGCCAGGGGGCGCGCGAGGCAGGGCGGAGCTGCGTACTTTGTccgcccgcgcggcccgtcgctcgcgccgcggcgggAAAATCCGACCTGGCCGCGCACCACCGCCCCTTCTCGGCCCTCCTGCGTTTGCCCAGGGTCGGCCCGCAGTGATGGAGGAGGAGGCGGAGACCGAGG…
chr1	10454764	10455387	seq410
CGTGGAGTCTCACACGAGATTAATTACGCTCAAGCGCCTTAAATCTGTAAATCGCTATGCCCACTCGGACCGTTTCTGTCCCAAGCCTCCACCCGAGATACAAGAATCCCCAAGTCGCCTCTCCTGACCCCGCCTCGCCCCCGCCGGACGTCCTCACCCGGCCCTGGCTCCCCCACACCCTCGCCCGGGGTCCCGAGCCAACCCTTGCTCCTCAGGTCTTCGAGGCAGGAGGCGGCCACGCCGTGCTGTTCGCGGCTGTAGTTGCGGCGCAGCAGACACGGCTTTAGAGTCCGGATCTCGCCAGATTCTGGTACCCCGGCGTCCCCGGTCACCTCCATCCTCCACAAGGTGGGACCTGCCCACCTTCGAGAAGTCGCGGGAGGCCGGAGCGGCGGTCCT…
chr1	10457505	10457759	seq411
CGACAGGCTCTGTTCCGGCTACCTTAGTCTGGGCGGGAGGGCGAGAGCGAGGGCGCCTGGGAGAAACCTCGCCCAGCGGCGGTTGATTAGTCAGGCCTCAGAAAGATGGCGTCCTCGGAGCAGGCAGAGCAGCCGAGCCAGGTAAGGGGAGTGGGACTGCCCCGCTGTGCGGCGGAGACCCCGGCTGGAGGGGGCGCTCAGCATACGGCTGGGAGCCGGGTAGGGACCCCGAGTCTCCGAAGCTGGGGACCCCGA
chr1	10620886	10621497	seq412
CGAGACCCCGCCCCGGCCCCCAGCGGGCTACTCTGGGTTTTGGACGCAGCCTCGGTTTCCCTGGGGCGGAGGCTGGGGCCAGGGAGTCGCCAAACAGACCCGACCCAGGCCTGGGGGAGCAGCCGGGCCCTGGGGTGGGGCTGAGCTGGAGCTCCGCGGCTGCTACTCCCGTGAGGCTTCCTCCACGGTCCCTGTAGTGTCACCCGTGCTGACTGCCTTCTGCCCGTCTCCCCCTGGGCAGGGGGGAGGATCCTAGCTGCATGAGGGAGGCCCCGCCAGCGGCTCCAGGAGCCACCCCGCCCTGGTGGCGCGCGGTGGGGGTCCCGGTGGCCCCCAGCGCCCGTCCCAGTCCTGAGCAATGGTCGCGGGGCCGAATcggccgcggggaggggcgccggg…
chr1	10621981	10622685	seq413
CGAGCCCGGCTCGGCGCCCAGCGACAGGGAGCCGTCCAGACTGATGGGAGGCCCGGGCGCGGGGCCCTCTGCCGCGGGCTCGCCGCGCTCCTGCTTCTCGTGCTTGCGCTTGTGCGAGTCCATCTGCGACATGCCCACCACCGTGTGGCGGCAGCCCGGGAAGGTGCAGTGGAAGTGCGAGCACTTGAGCTTGTACTTGCAGTCGGGCACGGCGCAGTCGGCGCTGGAGCTGAACTGGCAGAAGCCCGCGGCGCTGATCACGTCCTGTTTGCCGTGGTGCTTGCGATGCGCCGTGACCTTGGTGCTGTCGGTGCAGCGGAAGCGGCAGCGCAGGCAGTGGAAGTGCGTGCTGGTGCCCGAGAAGGGGCAGTCGGCGAAGTGGCAGCTGAGTGAGGCCTT…
chr1	10624723	10624927	seq414
CGGGCGGGAAGCTGGGCGGGCTGCAGGTGGGATGGGCCAGGCCCCGGCCGGCTCCGAGAGTGGCACTGAGCAGAGAGTATGAGAGACAGGACGGAGAGAAGAGGCAGGGGAGGGGGGGGAGGGGCGGCCGGAGCGTGGCCGGCGAGAAGGATGGAGTCGCTGGCGGCTGCGGGGCCGTGCGGGCAGCCTCATCACCAGCGGCCGC
chr1	10630397	10630727	seq415
CGAGACGCGAGGGGAACGCGGGACTCCCGGCTCATCGAGGGACTCACTTCTCCTGGAACTGGAGGAATCCGGGTTTGACCTGGGGCTTGGCGTTCTCTAGAGAAGTCGTTGCCAAGGGCGAGGCGGGCAGGTGAGGCACTGACGCTGGGATCTGAGGCATCTGGGGTATGGTGGAAGCCAGCTGCTTCCAGGCGAGCAGGGTGGGGGTGGAGGGCACGGAGGCCGGGCTGGGAGCGGGCCCCTCCAGAGAGGACACCGTGGCCGTGGTGACAGGAGGGACCGGAGGGGACGAGGGGGCCATGGGAGGTTTGGTCTCGGCGGCCGAGGCCGG
chr1	10636425	10636790	seq416
CGGTGGCGGCAGTGGCGGCAGCCAGGGACGCAGAGGACTGCTGGCTGGTAGGGGAGGCGCTCAGGCTGGAGTTCTTGCTGCTCAGGGCGGAGAAGTCAACAAGGTCGTCGTTGCTGGACTCCTCGTGCTCCGTGTCCTTGGCGCCCAGCAGCGAGGGCGGCAGCCCCAGCGCGCCCGAGGAGCGGATGTGCCGGCGCTCATGCTTGCGCTTGTGAGAGGTCATCTGGCTGGTGGAGGTGAAGGTGAAGCCGCAGCCGGCGCGGATGCAGTGGAAGTGGTTGGTAGCCTTGCTGTACACGCAGCCCTCGTACTTGCACTCCTCGTACTTGTAGAACTTCTTGAAGCCGTCCTTGGCGTAGGCATCGT
chr1	10636988	10637295	seq417
CGTCCCACGAGCCTGGGTCCTTGCCTTCCCTCCCCGCTTCTGCCCACGAAGGCCCCCACCAGGCTCCCGCTTACCTGCAGTGGAAGTGCGTGGTCTTCTGTCCGTAGAACTGGCAGTCGGCTGTGCCACAGTCTTCGGTGGCTCGGAAGCGCTGGAAGCCGTCGTTAATGAGCTGGGTATTCTTCTTGTGGAAGTTCTCGTGGGTCATCACGTCAGACGTGCTCGTGTACACCTTGTTACAGCCCACCTGCACAGGACGGGATGGTGGTCAGGCGAACGGAGGCCAGGTGCTCCTGGGCCGAGGTCGA
chr1	10642454	10643168	seq418
CGGGGGCGCTGGGGGCACTGGGCACGCTGGCGAGGGGTGCGGGAGCCAGGCTGGGGGTGGGCGGAACCTTGGCGGGGCCTGGCTTCTGGATGCCCCGGACGTCGTACTTGGAAGGGCGCCCCACCTTGCCTGTCTTGAAGGCGATGGCCCCGCCCATGTCGGGGCTGCCCTCCCCGGGTTTGAAGAGGTGCAGGTACTTGACATTCTCCAGGTCGTACTTGGATGGCTTCTTGTAGGTGCTCCCGTTCTGGGGCCGCAGATTCTCGCCGGTCTTCAGTTTTTGGATGAAGAAGTCGTACTTGGAGGCCCGGGCTACCAGGTTCTGCATCTGGACACTGCTGTGCGACGGCAGGGGCAGGATGGTGGCCTTGGTCTCCAGGTGGGCCGTGCTGCTGGGCA…
chr1	10647774	10648204	seq419
CGTCCGAATCCTTCTCCTCCAGGGCACCGCCGTCCTTGGAGGGCTCCTCCGCGTGGTCTTCCTCATCGCTGCACCCCTGGGGCTGCACCATGTAGACACCCTCGGGAGGCAGCTCCAGGCCCTCGCGGGCAATCCGCCCCAACACGGGTGTGGGTGCCGGCTCCTCGCTGTACTCCCCGTTCACCCACTTCTCGATCACTGCCCGTCTCTTGTCTTCCTCGCTGCGGGGGGCCCGGGCTGCCCCAGACTCAGGGCCACTGCGCTCTTGGTCCCGGGGCTGCGATGGGCTGCCCTCCGTGTGGGAGCCGGCGTCAGCTCGCTTCTCCACCACCACCTGGCGGCTCAGCTTGGCGCAGATGGCGTTCAGCTTCAGGCCACCCTTGCGTTTGGGCGCCATGG…
chr1	10676360	10676763	seq420
CGCCGATCCCGAGGCCGGGACGCCGGGAGGCAGCCGCCCGACCCTCCCGGCCCCCACCCGGCCCCGCCGCCACCTCATTGGGCTAAAAATAAGAACTTCCGTAAAAGAAGCGAAAGAAAAGTGAAAGAGCCGCCCCTGCGTTCCCACCGGCCGGTACCTGTTCCAAGATCCATTCTCTTCTCCTTGGTCCCAAACTCTTCGCAGAACGCCACCAGGGGAAGACCGGGAGAGAAGAAACACGGGGTTAGCGTCTCGCGGGACCCCGGCCGCCCGCCCTGCTTGTcccccgccccgcaggagcggcccgtcccgggcgggcgccgaggccgcggcggAGAAACTTTCTCCTCCGCGCCGCCCGCTTCTCACGCTCGGCCCCGCACGCGCCCGCGGGTCCGC…
chr1	10677813	10678108	seq421
CGCGGGGCGAGGCGGGGCAGGGCGCAGTCAggcccgcgcgcccccgcaccccgcgcgtccccggccctgggccccAGGAGCGCCGGCCTGGGACACGCAGTGGGGTTTCCTCGGCGTTGCTTTGGTTTTGCCCTTAAAACGGGTCCAAGTGTCCTCCCAGAGCCTCCCCGGTCTTCCGGTCTTTCTGCCCACTCCTCCCTCAAAGTTGGGCCATCCGCCCCGCAGCCAGACGAATGGAGATCGGCGCCCCACTTTCCCCACAGCCCCCGACCCATGATCCCGGCCATCACTTGCGC
chr1	10680478	10680839	seq422
CGTGTGCCTGCGAACAAGCATGTTCGCACCTGCGAGGGAGTCCGTGTGTTTGCGTGTGAGCCCGCTCCGGGGCCGATGGAGGGAGGGTGTCGGGAAAGCTGTGAGCCAGCGAAGTGGACGGGAAGCATGGGGGCCGAGGGAGGGCAGAGCCAAGGCACCACGGCATGGCCACGGGCACGGGAGGTCGTGGGCCACAGACAGGTGGGTGTTGGGGCAGGGGGTCAACAGGATGAGAAGGAAACAAAGGGGAGAAAGGAGCCACAGAGTGGGTGGCGGAGCGAGGGCCGCGCCGAGTGTAAGGCAGACGCAGGGATTGCATTATGGCAGGAGAGGGGCTGGCACAGCCGCACGCTCGGCCCCGT
chr1	10687036	10687512	seq423
CGGCCCCAGCGAGAGTGCAGGGCGCGGGCCGGGCCTGCCCTACACCGGGCCGCCTCTGATCACGTTTTCAGGGCCACTGCCCGCCAGCGCAGACAATGCTGGGGGAGCCTTTGAAGTCCGAAAGGGATGCCGCGGTGGGAGCCGGGGAATCTCCTCCCTTCTCCGTCCTCCTGGGGGGAAGGGGGCCGGTAGGACAAAACCCAGAGCCGGTCGGTCGCAGCCGGGGCCCGAAACGCGAGAGACAAAGGGAAAACAAACAGGTTTGGAGCCAGGCGCACGGTGCCGTGTCTGTCCCCCGCCCCGCCAAGCGGGGATGATGGATGGCTGCAGCCAGCCAGCTCGCCCGCCGGGCAGGCCCCGCTATTTACATAACACTGGCGTTCCACCGGTCACCTCTGA…
chr1	10776481	10779551	seq424
CGCGAGGGGCACACCCTAAAAACCGAAGTTTGGGAAGTGGGAAAGCGGCTGGGGGTCGGGGGAGTGGCGCGGGCGGCCGGAGATTGCGCAGGTCGCGACGCCCGCCCGGGACGCACCGCCTGGTCGCCACCAGGACGCAAACCCGGCGCTTTGCGCTCGGGCGCCGAACGGCCCAGCGCCCCCTCCGGGCACGTGGAGCGCAGCCCCGGCTCAGCCCCCGGGGAACAACTACCCCCCTCCCCATGCCCGGCGCAGCTGCTCCTGCTCAGCCGGGACAGCTCCCTTTAGGACGGCGACgtgtgtgtgtgcgcgtgtgtgtgcgtgtttgtatgtgtatgcgtgtgtgtgtgtgtgtgtgtgtgCGCGCGCGCGCGCGTCGTGGGTTGGGCGGGGGGACAC…
chr1	10818482	10818704	seq425
CGCAGGAGGCAGTGGGCGGCTCCTCTCAGCCAGGCGGGTGAGGGTCTGTGCCGGCGGGGCATGCGACCCGCCAGGCAGGTGTCGGAGCCCTCACAATGGTGCACCTGGCGTGGGCGTCAGGCCTGCCCATTCAGCCCGGAACAATCACTGCTCTGCAGCCGCCGGCCCAGCGGCCTCCAGGGGCGGGAGGACCGCGGGCGGCAGAGCGGCAGATGGGCCTCGG
chr1	10871478	10871881	seq426
CGTATCGATCGCAGCCCGGGGTCGACGCGGGGGCACCAGCTGCCGGCGGGCGGGGCGACCGCACATTAGCGCGGCCGGGACCACTCCCCGGAACGCGGGCCGGGCAGCCCATTAGACGCCCCCGGGCGGCCGGGCGACCACTGCACGGGCGGGGCGAGGCTGGCTCCAAGCAggcggcccctgggcggccggggcgggcgggctgcgggcgcAGCAGGGGGTGCCAGGCCTGGCTCGACGGGCGAGGCTGCAGGCCCCTCCGAATCCCCGGCACGCCCGCCCCGGCTGGCTGGCTCCCTCCGTTTCCCGAACTGCGCTCCAGCCTCCAGACCTTTGCCCGCGCTCTGCCCCCTGCCAGGGACGCTCCCCTGCCATCGCTCCTCACCAAGCCTAACCCCG…
chr1	10994906	10995832	seq427
CGGCCCGGGATCCCGAgccccgccccctccaggccccgccccgccccgcccTCGCTGGCCGAGACTCTGTGCTACTCTCGCGCGCTTTGAAAGTGCGCGAGCTCCGACCGAGACCTGGGCCGGCGGTTGGTCGGCCGAAACCATCTGCTACGTTACGTGGGGGGAGGTCAGCTCCTATACAGCCACACTTTTTTCAATCTTCAGCTTTTCAGGCCTAGGTCCTGGTTTTATTTTAGCTTTCAGAGCTTCTCTGTAGGCTTGAATTTCCAGGAGGCAGCCCGAGTCCCTGGGGAGAGGGTCATCGTGGCTCTCGTCGGTGCCTTCCACCTCTGGACAGGCAACCGGTGGGAGAGGACGCCGGTGGGCGGGGGGAGGAGGCGGCCCTAGCGCCATTTTGTG…
chr1	11041617	11043221	seq428
CGGACCCACGGGCCTCATCTTTTTCTACCCTCGGAAACGCTTTCGTGCCGGTGTCCCCTTTCCTGGAAGTTCCTTCCAGGGCTGCCCTAGGATTCCGAGGCCGCGTCAGTGTCGGCCCCCACCCCTCCGCGGGACGCCCCTGGCCTCGCTAGCACTTTCTCTGACAACCATGCAGGCAGCATCTGGGAAGAGCCCGGAGCACACCTGGGGCCGCCCCTCGTCCGGCACTGTTCCAGGGGACACTGGGGTACCTTTCGCGGGTTGGGGTGGCTGCAGAGAGGCAGGTTGGCGATCATCTCCTGGTAGGAGAACTCGTCTCTCTCCGTGCACTGGATGACACCGTCCAACACCAGCACGTTGCCATAGGTCTTACTGCGGGCGGAGTGACAGTCGGGGACC…
chr1	11081974	11082723	seq429
CGCGGGAGGAGACAACTCCAGGCAAGTGTGGGGAGCGCGAAGAAGCCGAGCCCCTGCGGAGAGCTGGTCGGGTGGCTAGGGCGTGGCGAGCGCGACGTCGCAAGGGCTAGGGACGTCTGGGTGGCAAGGAAGCCTTTCCCAGGATGCGAGACGGCTTTCCACATTTGGGCCTCCATGGACTTAGGCTCGCAAGCGGGACGCCCCTCAGTGTCCGTTTCCGAGGCCCCATCCCCGGAGGGTGCAGGAGAGTCTGCGCCCAGCGCGGACAGGGGCCCCGCGACCCTCGCTCGGGCTCCACTACGGCGGGCGGGCATTGGCTGCCCAGAGGGCCCAGTCGGCTTCCGGCGGCCGCGGGCGACTCCTGGTACCCCCGAGGCCCCGCGAACTCACCTTCACAAA…
chr1	11244845	11245623	seq430
CGGCCTTCGGGCGGACGTACCGCGGGCCGAAGGGTCCAGGGGTCTCTTGGGGGTCCCGGGGAGGTGGGCGTTGCCTCGAGGGGTGGGAGTCAAGGCCTCAGACGGTGCCCAGGTCGTGGGGCCGGCAATGTGGGGACCCCACGTCCCAGACGGGCGGCTTCCCCTGGCCCCCCCACGGGCAGGCTGGCCGTGGGTCTGGACATTACGCCGCCCTAGAGGGGTCGTGCCAGGCCCTAGACTCACCGCGCGGCTTCGGCCAAGGCCTCAGCTGCCGCCGCCAGCACCGGTACCGCCGCTTCAGGCCCCCTGCCCCACCGCCCGCCTTCCCCGCTGTCCTCTAAGCCGGGAGCGAGGGAAGGAGGGTTCCCAGCCCTGAGGACCAATCGACAGGTATAGGGA…
chr1	11255846	11256134	seq431
CGGGCGGGCCTCCAGAGGCCGGCGCACAAGATGGCGGCTCTGGCGGCCTAAAGAAGGCGGCCGCGGCTCAGCCGTGGGCTCTAACGCGGGGCTGGGGGCCGGAGACAGACTTCGCCCAGGTGACGGGTAGTAGGGGCGGCGCCGCTTGGCCTCGTGGGGTGTAAGACCCACTTGCTGTTGCCCCCGGACCTTGCCGCCACACCAGCCCTGTCCTGGGGCGGAACCGAAGGAAGGTCGGGCCCTGCTGCCCCGCCCCGTCCTTCCTCCTTCCCGGGCGGTCACTGTGCGT
chr1	11461256	11462929	seq432
CGAGGAAGGGACGGCGCCAGGAGCCTGGGCTTGGCAGCTCCCTCCGGAGGGCGCCCGGGGATGCCCGCGAGTGTCCAGGAGGCTGGTGACCTGCCAAGGCTGGGCGGGCTGGCTGGAGAGGAGCGGGAGCGCGGGCCCGGGAGAGACTTGGGTATCAGGAAACTCGGAGGCGGGGCTGGGGGGTGGTGCCTGGCCCGGACCGTCTGCAGGGGCGGGGACCGACCCCCAGGGGTCGCTGCGCCTTGCGCTTcccccgcccgcgggcgccagggccgggcTGAACCACCGCGCGGATCGGCAGGGGGAGCGGCGGCGAAGACAGCGCCAGACAGCGGGTCCCAGAGACCGCAGCGCGCGGCGTGGCGCAGGGTCTCGCCGGCCACTGATTCAAGGCGCGGC…
chr1	11483953	11484743	seq433
CGCCTTTGAGATCCGCAACCACGAGGCCTCACAGCGTTTCGACGCTCTCACTCTGGCGCTTAAGTCCCAGTTTGGATCCTGGGGGCGGAACCGGCGCGATTTGGCCGACTTCACCTCCGAGACGCTTCAGCGCCTTATCTCAGAGCAGCTGCAGCAGCTGCATCTCGGCAACCGCTCGCGGCAAGCCTCCCGAGCCCCCCGCGTCATCCCCGCGGCCTCACTCGGTGGCCCAGGCCCTTACCGGGACACTTCCGCGGCTCAAAAGCCCACAGCCAATCGGAGCGGGCGACTTCGGCGTGAGACCCCGCCCCTGGAGGATCTGGCAGCCAACCAGAGTGAAGACCCGCGAAACCAGCGGCTGAGCAAGAATGGGCGGTACCAGCCCAGCATCCCGCCCCA…
chr1	11512425	11512631	seq434
CGCAGTGCCCAAGGCCCGTCTCTCAGCCACCTTCGGCTTCAACCCCTGCGTGAACACGGGCTGCGGGAAGCCGGCGGTGCGGCCACTAGTGGATACCGGGGCCATGGTCTTTGTGGTCTTCGGCATTATTGGCGTCAACCGCACTCGGCAGGTGGACAACCACGTCATTGGAGACCCGGTACGGGGCATGCGTCGGGCAGATGCCGA
chr1	11518969	11519209	seq435
CGCCCGAACGCAGCGCCAGTGGCGTACGCTGGAGGCCGTGCGGCACGTGGGCGTGGCCATCGTCTCCAGTGCCCTCACCACGGTCATCGCCACAGTGCCCCTCTTCTTCTGCATCATCGCCCCATTTGCCAAGTTCGGCAAGATTGTGGCACTCAACACGGGCGTGTCCATCCTCTACACGCTGACCGTCAGCACCGCCCTGCTGGGCATCATGGCGCCCAGCTCTTTCACTCGGACCCGG
chr1	11631354	11631864	seq436
CGCTGCTGTTGGTCACCCGGGCCCCGAACCAGCCCTTCCAGTAGACGGAGTCCTGCCCCCCGTGCTCGAAGCGGACGAAGCGGACGCCCGGCCCGTAGTCGGTGAAGGTGTGGGAGATCTGGGGGTGGAGGTAACAAGAGTCAGCCTCGGAGGTCCTGAGGCCTCTCCTGCCGCCCCACCCCGGTACACCGACCGACCTGCAGCTCCCCCACTCGGTTTCTCCGCGGTATTCAGAACTCTCTCCACCACCCGGTGACTATCTcagcccagcccagcccagcccaccccagcccagGAGCGCTGTGGGCGGGGTCTCCTCGAGCCACGCCCCTCATGTCCGTGCCCCACCCCTCCGCCCTGGGTCCCCCAGGCTCACCTCCATCCAGCCCCCGCCGTCAC…
chr1	11633046	11633375	seq437
CGGCGCCGTTTCGGCCCATTTCGCAGCAGGGGAAGCTGAGCTCGCCCAGCGAGGGCCTCTCACCTTCCCCACACGGGTTACGCAGAAGGTTGCGGCGCCGCTTGCTCAGGAAGTAGAACTGCTGCCAGTGGTCGCGCTCCTCCTCCACGCCGCCCTCGGGCACCAGCCCCTCCTGCTGGCACTTGAGCAGCCACAGCGGGGCGCCGTCCACCAGCTCCTTCCAGCGCAGGCACACCAGGCGGCAGGCCTGCACCAGCTCGGCGGCCGGCAGTGCGGCCAGCACGCGCAGCAGCAGCGGCTCGGGCAGCTCGTCCAGGTACGCGGCGGCGG
chr1	11636804	11637891	seq438
CGTGCTCTTTGGAGACCGCCTCTAGGGCTTCGCTGGCGTGAAAGTTTGCCGCGCCAGGTCTCCGGGTCCCCTCGCTCTCTGACGCCCCTCTGTGCAGCGCTCGCCCGCCGACCCCATCTCCCCTCCCCGCCGCAGCGAGCGGTCCAGGCGTCGGCTACCTGGGTCACCGTCTCCGTCCATCGCTGCGGAGGGCGGTCGCGAGAGGAGGAGCCGGAGCGCTGCGGGCTGCGCGAGTCCCGGGGCGGCGAGTCCCGGCGCTGTCCGCGTCTGTGTCGGTCCCGGCGACCGCGCCTCTTAAAGGCccccgacccgacccgccccgccccgcctctggccccgcgcccggccgccccgcAGTCCCAGCAGTCTGCTCGAGGCCCGGGGCTGCGGGTTCCTCAG…
chr1	11646700	11647472	seq439
CGCGGGTCAAGGGTGGAGCCCTGGGCCGCATAAGGAAGGAACTAGTGCGGAGGTCCGGGGAGCGGCCGCGCGTTCGGGAGCTTCGGCCCTGCGTAGGAGGCGGGTGCAGGTGTGGGTGCTGAGCCGCCCGCCGCCTGGAGGGGGAGACAGCTTCAGGACACGCAGGCCGCAGCGAGGGCCCGGGCCCTGGGGATCCCAGGTTCGTCTTCCCGCggcgagggttaggggccgggccgagagggacggcagcggggtccggggcgggggtggggacCGAGCGCAGCGCGTGACGCGGCGGCGGGGCCCAGCGACAACGAAGCCGAGGCCGTAGGCTCGGGCCGACCTGGAGCTCCGCCGCTGCGCCCAGGTCGCGTCCCCGGGGGGACGGGCGGCGGGCGA…
chr1	11663415	11664304	seq440
CGCTGGCGTCCGTGCTTGGGGGCATCAGCCTCTATCCACTGGCCGCCCGCGCCCCCTCGCCCCGCTGTCTCGCGGGGTGGAAAGACCACAGCTGTGCCCCCGAAAAGGGCAGGGCCGCGGACGCAGAGGGAAACAGCGGGATGCCCAGGGCCGGGAGCGCAAAGCGGGACATGCGGAAAGCGAAGCGGGGTTGGAATAAGACTCCGCCCCCTGCTACGCCGGATCCCTCCCGGCGGGAATCCCGCCCCCTCTCCCCTCCCCCAGTACCGGCTCTGCGCTCGGTTCCCGCCCGAGATcgggcccggccccgccgcggggAGCCACCGACCGGACCGATCGCGCCTCCCGCTCAACCCGGGGCCTCGGCGCCGCTCGGTGACGTTCACGGCGCTCCGGTGG…
chr1	11673288	11675238	seq441
CGAGCTCAGGGCGCCAGGTGGGAGCGCTGCTTCCCACATATGGGAGTCCGGCCCCATCGCTCTTTGATCTTTGCAGCGTCCGTGGCCCCACCGACCCCGTCGTGAGTTATGGGAGGCACGGGACCCATAACCCAGCATTCTCAGACTCCCAGGGTCGTCAGGACACGGCGCCCCGCGCGGTGATGGATGAGCCGGCCCCAGCGCTGGCTTTGTCCGGGTTGGGCCGGTCTGAGAAGCTTCAGGCCGGCTTTGGACGGGGCGTGGCGAGAGCCGCGCCGCgtgtgagtgtgtgtgtgtgtgtgtttgtgtgtgtgtgtATTGGGGCGGTTGTCTTTCTCCCTTCCCTACCGGGAAAGAGGGCACAGGTGCGCCGTCAGCGCCCCAGGTGAGCTGGTAGCA…
chr1	11702153	11702603	seq442
CGAGCGTGCAGGGGAAGGAAGGGGAGGGCACGGGCCCTTCGCGCCTCTGACCCCCCTTGCCTCCACTCGCCCAGGGCTGCGCTGCTATGCCAAATTCCACCGGAACCGCAGGGTTACACGGAGGAAAGGGCGCTGTGTGGAGCCCGAGACGGCCAACGGCGACCAGGGATCCTTCATCAACGTCTAGCGGCCCCGCGGGACTGGGGACTGAGCCCAGGAGGTTTGCACAAGCCGGGCGATTTGTTTGTAACTAGCAGTGGGAGATCAAGTTGGGGAACAGATGGCTGAGGCTGCAGACTCAGGCCCAGGACACTCAACCCCAGGAGGGGAGCCGCTCGGCGAATGAGCTGGGTGGGTGCCCAGGAGCCGGCCCGCAGCACCTGCACACACGAAGTCCGG…
chr1	11718562	11718850	seq443
CGCCCTGGGCGACAGAAACTCCAACTTTCGCCAGCGGCCCCCAAGTACTGCCTGGGCGGTGGCGGGAGTCTGGAGCTTGGCTGAAGGCGCGAGCTGCCGACGCCGTCTCCTAGCAACCAAGCGGCGGTCACGTGACCCGCTCCAGCCCGTTTCACGTGGTCTTGAGCTGCGCTGGGGTTGGAGTGGCCGCAACgggcggggcggggcggggccgggcAAGTTTGTTCCCCGAGTTCGGAGCCTAGGAGCCCCCCGCGGCTGCGGCGCAGGTGCCCTCGGCCTGAGTCGG
chr1	11744726	11744950	seq444
CGTGCCTTGCCTGCGGAGGACCCGGCAAAACCTGTACCAGGACGTCGGTGGCCACGCCCACGGCTCAGGGCTGGGCGGGGCCAAGCGCGGGGCAGCACGCTCTGCTCTCCGACGTCCCCTCCCGCCCGCGACCTGCCGACCTGCGGGGATCGTTAGCGGTCCCAGCCCCCGTCTAGATTCAAATCCGACTGGGTGAAGGAGGACCCGAGGAGGACCCACGCACGT
chr1	11788049	11789153	seq445
CGGCGGACCCCCGTGCGCAGCGGGACGCAGTGGGCGCCAGGGACCGCAGTGCCCCGGGCCCAGCGCTCTTCTCCAGGTGATCGCCGGGGAGGCAGGTTTAAAAGGCAGGAGCCGGAAGCCGTCTCGGCGCCCAGGTGGCCGAGAATCCAGTCACCAGGTCACTGAGTCACCGATGGGGGCGAGGACACGGGCCTGGGCCGGTCAGAGGGGCGGGATCGTCACCCCTGGCTCAGGGGCCCCTCCGTCCAGGCAGGGAGCCAAAGTCAGTCTTCGCTTGAGGGTTGGCGGTCGCTGGAAGTGGTAGCCATTGGGAGTTACACTAATCCCGCGAAGGGTGCGCAAGGGAGGCGGCAGCCCCCCCCAAGAAGAGAGGCAGGCCGGCCTCCAGCGCTCCCCGCC…
chr1	11820980	11821319	seq446
CGCCAGCCAGCCGCGCCTCTCCTATGCCGAGATGGCCGAGGACTACCCGCGGTACCCCGACATCCACGACCTGGACCTGACGCTGCTCAACCCGCGCATGATCGTGGTGAGAAGGGCTGCCCCGGCCTGTCCCATGCGGAGCTGCCTCTTCATGCCGTTGGCGTCTCAGGCAGTCAGTGACACGTGGTCTCTTTGCAGGATGTCACCCCATACATGAACCCTTCGCCTTTCACCGTCTCGCCCAACACCCACGTCTCCCAAGTCTTCAACCTGTTCAGAACGATGGGCCTGCGCCACCTGCCCGTGGTGAACGCTGTGGGAGAGGTGAGCGAGGCCCCGG
chr1	11841702	11842142	seq447
CGGGAATGAGCCCCTCCGCGCCTGCGACGTGGGAGGTGGAGACCGGGCAGAGCCGACCTTGTATAGAAATGGGCCGGGTCGGGCCGGGGGGCAGGAACGCGCTGGAGACACAGACAAGTCCCCGTCTCCCGCTTCTTCCTTTCCTGCAAATGTCCAGGTGTCCTAGGTTGGCGCTTTCTTCCTGCCTCCCCACCCCACCGTTGCTGGAAAAGGCAGGGAGGACCCCGGCTTTCCGAGGACCGACGTGAGCGCGGGGAGCACGGGGTGACTCACAGCGAAAACAGCCCCGGCCAAGACCCCGCCACCCGCGGCGCCTCTCCCCTCCCCGCGCGAGTTCCCTGGCCCGCACGTAGCGCAGCACCTGCTCGCCGCTGTGCACCCTGCCTGCCTGCGGGTCCT…
chr1	11908230	11909221	seq448
CGCGGCCACGCGCTCCGTGGGGTTGTTGAGCTGGATGCGCTGCAGGTAGACGTGGGGTCGGCCCCTGTGCGCCAGAAAGTCCTCTTGCAGCAGCACGCAGTCGCGGCCGGACCCCGCGGCAAGGCCAGAGACGGAggcgggcccggggccggcggccacggggccAGGACCTGGGGACCCCAGCTGCAGGCAACGCACGCGGCGCAGAAGCCCCTCCCGCAGCAGCAGCACCGCCTCTCCAGCTTCAGCCAGCGCGCTCAGCGGGCGCAGCTGCACGAAGGGCACAAAGTCCGGCGCCACGGCGGGCTCCCGCTCCCCGGGAGTCACCCACAGCCGATTGGCAGCCACGTCCAGGGCCAGGAAGCCGTTGGCCACCAGGGCCGGCACTCCAGGACCCAG…
chr1	11917281	11917556	seq449
CGCGGGGGAGGGCGTGGAGGGGCGGGGTGGTGCCGCCCCCGGGGCGGGCCCAGTGCGTGGCAGCGGGACCTGCGGCCCCGTCGCGAAGTTTCCAGCCCTGCGAGCGCCGCCGGGTCGGCCGATCGTCCCCCATACCTCGGCCATGCGGCCCCTGCTGCTACTGGCCCTGCTGGGCTGGCTGCTGCTGGCCGAAGCGAAGGGCGACGCCAAGCCGGAGGGTGAGGGAGCGAAGGCCGGGGGCGGGAGCGCGGATCCGGGCGGGAGGGCTGGTGTCGG
chr1	11962700	11963380	seq450
CGGCGAAAAAGCGGGAACCTCTACTCCACGCCCTTGGTTTTTCGCCCCTTGACAGCTTGAGGCTCCGCCCCGCTTTGCCCCGCCCCCCCAGCTCCGGCCGACGCCCACCGGAACTACAGCCCCCATGATGCAGTGGGAGTCCGAGCCTCTGCGTCGTCCGCTTGGGACGCGCCGGCGGAGGAGTGGCGCGCGGAGGAGTGGCGCGCTGAGACGCCGCTCGAAGCGCCGAGTCGCGGGGCAGCAGAGGCGTAAGGAGTAGGCGGGGCGAGCCGGCTGGGCTCAGGGTCCACCAGCTCACCCGGGTCGAGGGGCAATCTGAGGCGACTGGTGACGCGCTTATCCACTTCCCTCCTCCCGCCTCCCCCTGGGGTGGCGCTCGCTGGTGACGTAGTGAGTGTG…
chr1	12001838	12002490	seq451
CGCCGTTCCGGACTGCCGCCTGCGCCGAGCCTAGGCCGCCCAGCCTGACTGAAACTGCCGCTGCTGAACTCAGCGTATCCAGTCCCGCAGCTGACCAATCGGAGCTCGCCCTTCCGGGGCCCGCCCCATTCCAGGAATCGACCTCCGCACCGGCCTCGAAAATTGACCAATCGGTTGTGTAGCTCCGCTCTTAGTCCCGCCCCCACGCTGAAACTGACACTTCGGATCGCCGAGTAACGCTCACCAGACGTCCCGGCCCTGCCCCTCACCTGACCAATCAAGACGGCCGGCCGAGGCCCCTGGAACGGCTCAGGCGGCTGCGGCTGCTACGGCGGCGCATGCTAGGGGATTCTGCCGGGTGAGTGCTGGGCGGCAGGACTGGGGTGGGGCGGAAGGGCT…
chr1	12046075	12046735	seq452
CGCGGCGTGCGTTGGGTGCGGACTAGGTGGCCGCGGCGGGAGTGTGCTGGAGCCTGAAGTCCACGCGCGCGGCTGAGAACCGCCGGGACCGCACGTGGGCGCCGCGCGCTTCCCCCGCTTCCCAGGTGGGCGCCGGCCGCCAGGCCACCTCACGTCCGGCCCCGGGGATGCGCGTCCTCCTCGCCGCGCTGGGACTGCTGTTCCTGGGGGCGCTACGAGCCTTCCCACAGGTAAGCGGGTGACGGGCGCCTGGGGAGGTGCCGGCGGTCCAGAGCCCGGACAGTGTGGGGTGCGTGGGACGCAAGGGAGGACACTCCTCACCCCGTTCCCTGCCCAGCTGGAGTGAGGGGGCGCGGGTGACAAGCAGGAACACCGGAATATGCTAGCACCCACAGGTGG…
chr1	12149463	12150299	seq453
CGAGTGCTGGGAGTGACGCTGGAGGTATCGGCCCAGCGATGCTGGAGTGGTCGGGTCGGAGGCCCAGCAGCGTCTGGGGAGGGGCGTGGGGGAGGCGTGTCCAAggccggctggccccgccccgccccgccgccTGGCCTCTGGCCCGCTGGGGCGCGGGCTTTCGCTTTCAGTCGAGGGCTAGCGAGCGCAGCGGAGCCTGGAGAGAAGGCGCTGGGCTGCGAGGGCGCGAGGGCGCGAGGGCAGGGGGCAACCGGACCCCGCCCGCACCCATGGCGCCCGTCGCCGTCTGGGCCGCGCTGGCCGTCGGACTGGAGCTCTGGGCTGCGGCGCACGCCTTGCCCGCCCAGGTGGGTGACTCGCGCGGCCCACGGGGGACAGCCGCCCCGCATGTCCACC…
chr1	12174172	12174572	seq454
CGCGACTGCGGGGGACGAGCAGGACTGCGGAGAGTAGCGGGACTGCGGAGAGTAGCGGGACTGCGGAGAGTAGCAGGACTGCCGGTCCTGCCCCTGGACTCTGGCCGGTGTTGTGTGTGCCCCATGCTGAGGCGGTCCGCCAGCCTCCTGGAGATCCGCTGTCTGAGAGTGCTGGGCTGTCTGGGAGGGCAGCGTGGGTGTGGCGGAGGCAGGCGTGACCGTTTGCCGCCCTCTCGCTGCTCTAGACCAGGTGGAAACTCAAGCCTGCACTCGGGAACAGAACCGCATCTGCACCTGCAGGCCCGGCTGGTACTGCGCGCTGAGCAAGCAGGAGGGGTGCCGGCTGTGCGCGCCGCTGCGCAAGTGCCGCCCGGGCTTCGGCGTGGCCAGACCAGGTAC…
chr1	12212541	12213172	seq455
CGCGAACCCTGGAGGGGCCCGCACCACTGCAGGAGCGGCCGCCGGCGCCAGGGGGCGCCTCCTCGATAACTCGGCGCTCGGCTGGCCAGGCACCGGCGCGTCGGCCGCTCGATTGGTCGGGTCGGGGCCGGCCTGAGCGCCGCGGGCCTGCGCCATTGAGGAGCGGCGGGGAGGAAACgccgcgcagcgccgggctggggcgggcggcccgggacaccgacaggtaggggccgagcggctccgtgccgggcggggccagggtcgggaactgcagggccggcgcggacccgcgggccgCCGCTAGGGCTCCGCCTGGACATGGGGGCCCGGGCCCACCCTGGGGAGAGCGATGCTAGGAGCCTGGGGGCCCCGTCGTCCGGCCTCGGTCTGAGCCCCTCG…
chr1	12213542	12213786	seq456
CGAGAGCTGGGGGCGGGAGGGTTGTGGGAGCGTCGCCTTCCGGGCAGTGCCGTTCCTGTGGGGCCACCGGTCGCACAGCCGTCCCCGCCCCGGTTTTGGAGCTCCCTGGCGCCGGCAGCGTTCAGCCCTGGCCGCCTCGGGGAGGGACGCCCAGGTCCGGTTGCCAGTCCTTCCTATTCCCGGTCTGGCCGCTCCTCAGGGGAGGGGCCTGGCTCAAGGTCATGCCCGGCTGTCTGCCCGCCCGT
chr1	12522934	12523143	seq457
CGGTTCATGCCCCGTTTATCTCACAGCCCGAGTCAGACTAAAACAACATCGCAGGCCGAGCGGCCAGGAGCCAGCAGGGCCGGGAGCCCCCGCCCTCGGTGATGGATTGAGTGACCGCGGCGAGTTGGCAGCTGAAGTGTGTGGTGGCCGCACCGTCCTGTCAGCCTGCAACAAAGGAGGCCGGCCTGGCCCGGCCCTCACGCCAAACGG
chr1	12578513	12578835	seq458
CGCCCCGGGACCGTCCGCTCTTGCCCAGACCCGTCGGTAAACAGACGCCGTGATGTCACGGGCGCCGCTGACCTGTGGCTGAACCCGGAGCTGTAAATGAGATGCAAGGTGCCAGCAGCCTCCGGCCGCAGGGCCTACGAGCCACACGCGCTCCTCCGCCGGCCCGAGGTTACCCCAGCTGCACACACGGACAGGATGCTGCAAACGCCACCAGACATTGCAACACGCAGCCAGTCTGCTGGCCGCTGCGTGAACCGTCCCGGCAGCCCTCGCCGCCCCTCTGGCGGGCACCCACCTCCCTGGAGCGGCCTCGCTCCCCTCGA
chr1	12599570	12601229	seq459
CGGTGCCCGGGAAATTTACAAGGTGAAACCGACTAGCTCAGCACTCGTGGGTGGCGCGGAGAAGTGGGGTGGCCGGCGACTCTCAGCTCCCGGGCGCGGGATCCCGCAGCGGCAGCAGGTGGGCTTACCCCCGCCCCTGCGGCCCCCCACTCCCTGGAGTCGCAGTGCCTGGTACCTTTCTGGCGCCGCGCTCCGCGAACTCGCGGGCGAGCTGACGCCCGATGCCTCTCCCGCCGCCGGTGATGAGGACGTTCTCCCGCGACAGGTCCCGCAGCTTGGCGGGCAGCACCAGTCCGACGGCTGCTTTCACCACCAGATAGATCATCTGTAGAGGGAACATCACCAGCGCGCCCAGCCGTTTCCACACCATCCTCCGCGCCGCGGAGCCGGGCAGGGGGC…
chr1	13712092	13713200	seq460
CGAAGTCACAGTCGCACAGCCAGGGGTTCCCGTCCAGACGCAGGGAGCGCAGCGCGGGCAGCGCGGCCAGGGCGGCCACGCTGAGGCTGCGCAGGTTGTTGTCGTTGAGCTCCAGCACCTGCAGCGACTCCAGGGTCTCGAAGGCGTCCTCGTGCACGCCCACCAGGTTGTTGTTAGCCAGGCTAAGCTTCACCAGCCTCCCGGCCGAGCGGAAGGCGCCGGCGCCCAGCTGGGTCAAGTTGTTGTAGCTGAGGTCGAGGAACACGAGCTTGGCCGAGCCGCTGAACGTGCCCTCCTCCAGCGAGCGCAGCGAGTTGTTCCTGAAGTCCAGGTAGACCAGGTCGCCGTAGAAGATGAAGAAGTCCTCGGGGATCCGCTGGATGCGGTTGCCGGCCACCA…
chr1	13753997	13754199	seq461
CGTGGTGGCACCCGCCTGAGGACAGGAACGCCAGCCCGGTCAGGCCTCGGCGGGGCCTACACGCTTCGCTGGATCACTGGCTCCCGCCTCCCGCCCCGTGCCCGGCCGTGGCAGAGCCCTTGTCCGCCCAGCGCCTATCGCGGAGTCAAAGCTGTACTTCCTCATCGCCCGGTACCTATCGGCGGGCCCGTGTCAGAGAGCGG
chr1	13782193	13782429	seq462
CGACCAGACGGGTCACCGCTTGGCCCGGCCTAATCCAACTGCGCACGTCGGTGGGCCACAGCATCGCAGCGCTGGATCCCCGGGTCGGCAGAGGCGGATGGAGTTCAGCCTCTTTTTCAAAACTGCCAAAGCCACCCGGTCTGCCAAACTCCCCCACCAGCCAGCTCTGGGGCAGCCCCCCGGAGCCCGCCCGCTCCGGTCCCCGGGACAAGGGCGCAATTGACCAGCGCGGGCCGC
chr1	13782724	13783455	seq463
CGCAGTCCTGGCGGCCCCCGCAGCTGCGGCCCTGTAACTTTAAACCTGGCCTGAGATCATCGTTTTGGCGCCGGCCAAACAGAGCCCGAGGGCGGGCCTAGCGCGCCCGGACGGAGACCACCTTGCGGCCGACCCCGCTCCCCCGCCTCCTCGGGAGAGATAAATGCTGACTCCGCTCGGAAAGTTCTCAACTGCAAAGTTTGCTGTCCGGCTGCCTAGGGTCTGGGAAGCTCGGGCACCCTCCCTCTCCGGGGCTCCTGCTCCCACCCCTCCGGCCCCCCCACCGTCGCGCTCCTCCAGGCTGGGCCTGTGGCCGCGGTGCTTTTTAATTTTCCCCCAGCTCAGAATCTTGCTGCTCGGCCCCCAGGAGAGCAACAACTCAACGGGAACGATGTGGAA…
chr1	13899068	13899787	seq464
CGGTCGGACTTGCCGCGACGCCAGCCGCCGGGGTTCCTTCCCGAGGCGCCGCCATGGGATCCGCGGTGACCTACGAGGGGCGGCTGGGTGGTGGCCATTGGGCGACGGCGCAGGGTCAAGGGCCGGGCTCTGGGATCGTGGGGAGACCGGGGGTCCCGGAGCCCCCCAGCCCCGCAGGCCACTGCCTCGCCGCCCGACGTCACTTCCGACTGGAGTCAAGATggcggcggcgcggccgcgggcgccggggccggcgaaacagcggcggcggcggcggcCCTCGGTGCTCTGAGGCGCTGGCGCGGCGGGCGCGGGTAAGGAGTGGCGCGGGTGGGCGGCCTCTGGGCTCGCGCCGGGACGCTGGTCCCTCCCCCCGAGGAGCGCGGCGGCGACGGCGGC…
chr1	13947854	13949045	seq465
CGGTCCGAAGGGCGAGGCACGGACCTCCCTGGACCAGAGCAGGTTGGTGGCCCCGGGCGGCCTCCCGTTGGCGGCTCTGGGATAGAAACCGCGGCGCATTTGTAAGTGCTTGCGCGTGGTTCCTCCTCGTTGTCCTGTTGAAGTTGCTCTTGGTCTGGAACGCGCGCTAGTCGTTGTCTTTCAGCACTCCGCTTTCCACACCGCACGCTTTTCAGTTATGCTTTACATTTCTCCTCGACTTAGATTTCGTGAGCAAAATGGGCCCATGTTTTATTTTTTCTCGTGCGTGGGCCGTCGTGAGGCTTTAAACAGGAAACTGGGACAGCACCCGGGCTCCGCTACCCGTCACCGGGCCTTCCGCGCCCCTCGCCCCACGCCGCGGGTGCGGTCCTCCCTCCA…
chr1	14091937	14092324	seq466
CGCCGCACCGGGGTGGCGGCGCGGGCTGGGGGCCGCTGCAGCAGGTCTCAGTCCCTCCCTGCTGCCACGCGAGGAGTGGGGAGCGGCAGGGCCTAGGCGTCCCGAGTGGAGGATGAGCCGGAGACGCCTGCGGGTCCGGAGCTGCAccgcgcccgtgcggcccgcgccgcccgcctcccgcgcTCTCCCTTTGGCAGCAGCCGGACGCCTGGCGCGTGCAGGACCTGGGGCCGCGGCGCTCGCGCGGGGACGCGGGAGCCCAGGGTCGGCGCTGCAGGCAGCGGGGCGGCGCCAGCAAGGCCAGCTCCCCGGGGACCCTGGGGCAGCCTCGCGCCCTGCCTGCCTCCCTGGACTGAGACGCCGCGGGGCCTGGGCAGCGCTCTGCCGG
chr1	14797197	14798580	seq467
CGGGAGCACCAGCGGCCCACGCCGAGGAAGATAGGCGCTCCCTCCTGGGGTGGGCAGCGCAGGTCTGGCCTGCGGGTGGGGGGTGGAGAGTGAGAGGCACGCGGGGCACCAGCTCAGCTCCCCTCTGGGGATTTCGTACTCGCAGTTTAAGGAACCGGTGGAGCACGAACTCCACTCCTGAGCTGGCGCAAGCGTCTCCCTTCCATGGAGATCCACCCCGGCTCCCCTCTGAGGCCCCCTTTCCAAGCACCCTCTCTTCCGAGCACCCAGCACCTCCCCAACCTTAGCACGGCTCGGGGCACCAGTTCTCCAGGGCGGGGGCTGCCCCACCGCTCAAGGGAGGGGACAGAGGGCCGGCCTCGGTCCAGGCGACCCCTGCCCCTCGCCAGGGGCGCCACC…
chr1	15000170	15000456	seq468
CGGGGCGCAGAGGGTGGTGATAAGAGGAGCCGTTCTAATCGTCGCGGCAAAGCAGAGGCAGGCAGTGAGTGGGGGGCTTTCCGGCAGCTGCCCTCTCGAGCCAGTCGGAGCCGTCTCAGGGTGTTTCAGCATCATCGTGGCTTTCTCTCTCCGTCACCGCTCAGCAAGCTCCTCGGGGAAATGTGCGTCTCTCCTGAGTCCAGGGAGTCAAAACCAGGAGAAAGTCTGTGCCGTTATGACTGGCTGACTGGCGCTCACTGTCGGTTTCGTGACGAGGGGTGGCACGC
chr1	15122960	15124132	seq469
CGGGGCTCGAGTTCCGTCACAGCCACCCCTGTGACATCGGCCGTCTTTCTGACCCTCCGTGTCCCCGGGAATGACCGCGTCGGGGATGCACCGAGTGGCGGGGGCCGGGCGCACAACGGGGCGACGCGGCGGCGCTCCCCGGGCACTGGGGCCAGTCTGGGCGCCGCggcggggcgggggcggggcgggggcggggcgAGCCTCGGCAGTCGCCAGCCCGGAAGGAGCGGGAGGAGGAGCCGCGGGACTGAGAGCCGTTCCCACGTGAGAGGCTCCGCGGCCGAATTCCTCGCGTGCAGCAGGCGCGGACCGCCCGGCGTCCGGCCGGACTGAGAGCCCTGGTccggcgcgcgccgccggccgggcgggaggcgggggcgggcTCGGCTGCGCCCCGAT…
chr1	15247650	15248000	seq470
CGTTGATCCTTGGTCGTTGGTCCTGGGTCGTCGGTCCTGGGTCGCTGGTCCTGGGTCGTCGGTCCTGGGTCGTCGGTCCTGGGTCGTCGGTCCTGGGTCGCTGGTCCTGGGTCGTTGGTCCTGGGTCGTTGATCCTTGGTCGTTGGTCCTGGGTCGTTGGTCATGGGTCGTCGATCCTGGGTCGTCGATCCTGGGTCGTCGATCCTGGGTCGTTGATCCTTGGTCATTGGTCCTGAGTCGTTGGTCCTGGGTTGTTGGTGCTGGGTCGTTGGTCCTGGGTCGTTGGTCCTTGGTCGTTGGTCCTGGGTCGTTGGTCCTGGGTCGTTGGTCCTGGGTCGTTGGTCATGCCGt
chr1	15351806	15354058	seq471
CGGGCGCCAGAGCAACGCAGTTCCGAGGGCAGATCTCCAAGGGGCGGAGGCAGAGCCGCGGGTGAGAGGCTTCCGCGCCGACTTCGGGTTTGCACTCCCCGGAGCCAGAACTCCGTGGCGGCTCCGGGCCTCCGTGGATCCGAGCAGAGACTGGCTGCCCGCCTGCCACTCGCAGGCTGGGAAAACGCCAGCCGGTGCCTCGCCGGGAAAGTTCTCGGCAAAGCTGGGGATGAGCCCTCAGCAGGGCAGGCTCCCGGTGCAGCGCGCCCCCATCCATTGCCCGCGCGCAAGAACCCGGAATGGGCCCCACCTGGGCCGGGACTCGGGCGTGCGATCCCGAGGGCGCCCTGGGGACCACGCATCGGGTGGGGACCCTGGCCGAGGGCGTGAGCTGACTCA…
chr1	15413768	15414034	seq472
CGGGCTGGGCAGACCGGCCTCCCTTCTCGCAGCCTCGCACAAGGAGCCTGAGCACGTAAGACATCTGGAATGCATCAAAGGCGAGGCCCAGCCAGAGCCGGCGTGCTCGGTGCTGCTGCCTAACTCCTTCAAGAGCAGAGCCGCCACATTCACAAAGCGTCTGGAATCGGAACTGATCGTCCTCTCTGCTCTTTCTGCTTTCCTTCCAGGCCCTTCCACCGCAGCCATCCGCACGGGAGGCCTCGCGATTGCTCGGAACCATCCCGC
chr1	15446207	15446540	seq473
CGGTAACCCAGTGGGCGTTCCCTGCACGGTGCCACGCCCCCTCTGCCGCGCAGGCCACGCCCTCATCTATTAGGCTGGACCCCGCGGCGCCTGGCGGCGTTGCCATGGCAACGCGCGTACACAGGCCGGCCGGGCGGGCGGGGTGCCGGGTGCGAGCTGGAGACTCCGCGGGAGCGCGGCCGGGAGGCTTCGCCCCGGAGCTGGCCCGACGCCTCCCGAGCTGGCAGGGCTCTCGGCGGAGGTCGGAGCGTGGGCTTCCTCCTCCCGCCAGGTGAGTGCGGCGCGGGAAGGGGTGGCGGGCCGAGACCGGGGACCGGAAGGGGCGGCCCAGCGA
chr1	15608454	15609815	seq474
CGGCGCCCGCCACGGTTCACCCTAAACAGGGGTTTCTGCTCCCCAGGTCCGCCTCGGAACCCCTGCAACCCTCATTGAGAACGCCAGTGTTTAACAGCGAGTCGTTTCCATAGCAACCGACAGGGTGTCACAGACACAGGATTATGACTTCACGGCGTGGGGATTCCGGAGAAGGGGGTGGGGCGGCGCCCCCCCTCGCTTCCCCGCCCCCCGGCAAGCCCCGCTCCTCACCCAAGCCGCGGGGGAGGAGCCCTCTTCTTTCCCGCCCGGCCCCGGCCCCCAGCAGGACCCCTCCCGCTCAGCTGCTACAGTGGGCACGAAGAGGGGCATGGCTTTCGGCCGCGCTCCCCAGCCTCGCGGGGGGCAGACGACGGCGGGCGGGGCGCGCAGAGTACACTC…
chr1	15723080	15723286	seq475
CGCACAACGCCTCCTCGAGGGGCGTGGGGACCCGGCCGTGCAGCGCGGGGACAGGGGGCCGGGGGCGCACCTGGATGTCCTCGATCATATGGGGCCTGAACAGCTCGCGGCTCAGCAGGGCGTCCCAGAGCTGGTCCACCTGCAGCTCTTCCACCAGCCGCAGCCGGCACCGCCGCAGGAGCCGCCGATCCGCTTCGTCCATGGCGA
chr1	15723693	15724168	seq476
CGTCCCGCCCGCAGGACGCATCTCCAACGCCTCGCCCCGCCCCAAGGATTCGCTCTTGCGTCACCGCCTCGCCTTCAGGACGCCTCCGCGCCTCGCCCTGTCCCCAGGGTCAATTCTGGGGTCACCGCCTGTCCCCAGAACCTGCCACCGCGTCACCGCCCACTCCCCGGGACGCATCTAGAAGGTCTCGCCCCGCCCCCAGGATTCGCTCTGCGTCATCGCCCCGCCCTCAGGACGCACCTCAGCGCCTCGCGCCGACCCCAGAATCCATTCCGCGCCACCGCCCCGCCCCCAGGATTCAACCCACGCCCCCACCCCGCCCCCAAGGTCAATCTTGCGCCACCGCCCCGCCCCCAAGGGCTAGCCTCGTGCCACCGCCCCGCCTCCAAGAGCCAATCC…
chr1	15725695	15726250	seq477
CGACTTCGCCTCGCTAGGAGGCACGTTTTGGCCTCTTTGGTCACGATCAGCCTTTTGGCTGCAACCAAAGAGCGCGCCTCGTTTCTATAGCAACCACCCCAGGTCCACGCCTAGACGGCGAGTGGCAAGGGTCAAAATAGATTCGCCCAGTAGACGCCCTCGACCTGTTCGGTCCTCGCCTTCAGTGCGATAGACCTTTAAGCGTCACGTGACTCCCCTCGGGCTTGTCCCCTCCTCTTTCCCCTCCCCAGGCCCAGGCGAGCGCTGGTGTGGACGGGAAGCTCCCGGCCCGGCGAACTAACTGGAGCACGGAGCTGCAGCCGGTTGGGCCGGTGTACTTTCCCGGTAACTCCTTCCCGGCGTGACGCGCGGAACCGCGGACGCGGCGGGGCCAGGCCG…
chr1	15783675	15784195	seq478
CGACCCGGGGCCAGCAGGGGCGCCTGTCTCGGTGCTTTCCATGCCCGACAGCCAGCAAGCAGTCCCTCCACGTGTACCCGGCCCCCGTCCTTCCGGCCTTACCTCGCCCCAGGCCGGTTGGAGGTCCCAGTATCCAGGGGCACCCCGATGAAGGCAGCGTCCAGCCCCTCGGGGGAGGTCTGCACCGGCAGGCGCATCATGGAGCAGACGCCCACCGGCCGGGCCACGAACTCGGGGCTGGGGGGCTGGTTCCGGGGCGCGTCGGAAGCCTGGCGGCTCTGGCGGCGCCCCGGATGAAAGAGCCCTGCGGCAGGAcgcgcgcccacgccgggccccgggccccgggcgcACCCGGACGCCAGCAGCCTCAGCATTGCCGCGCGCGGCCAAGACCTCACC…
chr1	15802410	15802876	seq479
CGTGAGTGGACCGGGCATAGCCAGAGCGACGCCGCAGCACCCCAGCCGCAGGGTCAGCCCCAAAAGCAGCAGGGCCCGCTTGATCGCGGATGCCGGGACGCCCTCGTGCAAGCCTCGAAGGGGGGCTGCCACCCCGAACATTCGCCAGAACGAAAGCGGCAGCCAGGAGAAGCCCTCGCAGGTGCTGTAGGGATCCAAGCGCTTGAGCTGAGTCCGAAACTCGCACAGCAACCTCGGGAGGATAAACTCCAGCAACCAGAATCGGGTTGGCGTCGCCTAGCAACCAGGAGCCAAATGCGCGGACGCCAGGCATTGGCCTGCACGTGTCACGTGAGCCAGCGCCGCTGCCCAGTGGGAGATTACGCCGCAGGCACGTGATGCGGCGCAACCGCCCTTTGG…
chr1	15816408	15816943	seq480
CGGCCCCGCCCCCCGCTGCGTTGCGAAGGCGGGGAAGGCGAGGCGGGCTTTACGGCAGCCGCGTTgcggcggggcggggcgccgggcggccggcgcgcTTGGCGGCAGCCGTGGGAGGCAGGCCGGCAGGCAGACGGACTCGCAGGCGTGTGGCGGCGGCCGTGCTTGCTAGTGAGGGCGGGAGGGAGTGACTCACTGAGCGTGTGTGAGGGAGGGAGCGAGCGAGCGAACGAGCAGCCGGCGCCGTCCTCCCGCAGCACCAGCCAGGCCACGCCGCCGCCTCTTCCCCTGCGCCCCGCGCccaggccgggccgagccgagccgagccgggtcgggcccgggccATGCTGCTCACCGTGTACTGTGTGCGGAGGGACCTCTCCGAGGTGACCTTTTCCC…
chr1	15883853	15884089	seq481
CGGCGCCGCTCACGTGAGCGCCGCGGCCTCGGAGCTATTTTTAAAGAACAAAGTTGAGGTCAGCATCCTCGGAGCTTCCCCAAACCTGGCCCGGGGCCCTGCCCTCCCGGAGAGGGGTCAGCGACCCTCCGGTCCCCCACTGGGGCAGCGGCGCCCCCGGGAGCTCCTGAAGGAACCCCATGCAGCCTCCTGTGGAATCCGCTGCATCCCCGGGTCCCCCCGCCAGGCTGGCGTCGC
chr1	15926203	15926562	seq482
CGGTGACAGCCGCAACGGCAGCCCAAGCCTTGGGCGGGACTCGCCAGACACTATGCTTGCCTCCCCCCAGGAGGAGGGAGAGGGGCCGAGCAGCACCACGGAGAGCAGCGAGCGCTCCGAGCCGGGCCTGCTGATCCCTGAGATGAAGGACACCTCCATGGAGCGCTTGGGGCAGCCCCTGAGCAAGGTTATCGACCAGCTCAACGGGCAGCTGGACCCCAGCACCTGGTGCTCCCGTGCTGAGCCCCCAGACCAGTCCTTTCGGACCGGCTCTCCCGGGGATGCCCCGGAGAGGCCGCCGCTTTGCGACTTTAGTGAGGGGCTTTCAGCCCCAATGGACTTCTACCGCTTTACCGTCGA
chr1	15930884	15931092	seq483
CGCACACCCCGCACCAACCCTGGGGGCTGTCGCCCCGTGCTGCCCTTGCCTCCTCGCTCCCGTTTCACCCTCCTCCTCTGGCCCAGGGGGGAGCAGTGCGGTGGCTGCCGGAGAGCCAACACCACGGATCGGCCCCACGCCTTCCAGGTCATTCTCTCCGACCGGCCCTGCCTGGAGCTAAGTGCCGAGAGCGAGGCCGAGATGGCCGA
chr1	15943215	15943440	seq484
CGGCCCCTCTTCGGCACTCCCCGCAGGGCTCCCAGGGTGCCGCCGAGAGGCTGCAGCTCTACCTGCTGTGCCAGTACTCGCTGGGCTGCGGGCTGACCTGTGGCCTGAGCTTCCTGCAGGAGGGCGCCCCTCACCGCACGCTGAACCTGCTGCTGAGCCTCGGGCTGGCCACGCTGCTGGGCCTGGGTGCCCGGCGCCTCCACCGCCACGTCTGCCGCCTCTACGA
chr1	15945905	15946108	seq485
CGGGGTGTGTGGTCGGACGGTGACAGGCACCCGCATCCCACAGAGGAGCAGCGGCAGCACCCCGGCCTGCAGAGCCAGGTGCAGACGGTGCTGGTGCGCATGGGCGGCCTCTTCGTGCTGCTGCTGACTGTGGGTCGCTGGCTGGACCTGCTGGGCATCCTTGTCTCCCTACTGGGCGAGCTCTGGTGTCTCGTGGGCGTCCGC
chr1	15957734	15958449	seq486
CGCTTCCGCGGGGCGGGAATCCCGCGCCCCCTCCCCCCGAGCCTCACCTTTTATGGTAAAGCGGCGCggggcggcggggcggagggagccgagggggcggggagggcggacgggcggaggggacgggaggCCCAGCGGCTCCGGGCTCCGCTGGCTCGGGCGTCGGATCGGAgccgccggggcgcgggcggcccAGGTAAGCGGGCCGGGTGGGTGGGGGTCGCGTCCCTCCGTCCCTGTCCCCGGTGCACACAGGTGACAGCGCCGGCAGTGCTCGGCCGGAGCCTGCTCGGTCGCCAGCCGGGACCCCCGGCGCGGCGCCCCTGGAGGGGCCTGCGGGTGGGGGGTGCGGTCCTCACGCCCTTTGCGTCCCAGTCTCTTGGTCTCTCTCCCCGGAGT…
chr1	16033847	16035467	seq487
CGGCGCCTTGCGGATTCCCCGGCCGCGCTTCAAGGTTCACACGCCGCGTGGCAGCTCGGATGCAGCCCGGTTCCGAGGCGGTCGGCGGTCGAGACTGGGGCCTCGAGCCGAGAAGCGAAGAACAAAGCGGCCGCGTTAGCCCGCCGCCCCGAGGGACAgcccgggcgcgcccgccgctccgcccacaccccgcccctcggccgcgcgAAATGGCGGCGGCCGCACCACAAAATGGCAGTCGCTCGGTCGCGGAGAAGCACCTGCTAAATCCCGTGACTCCCTCCCCCTGCCCTGCCCCGCTAGCGCCAACGTCGTTCTCCCCGCCCAGGCGCCCCGGTCTTCCCACGCCGCCCCGCCCAGGGGCAACAGGGTCCGGAGCCCGCCAACAACGCGGCGCCT…
chr1	16036339	16036710	seq488
CGCGTGCAAAATTCGGGGAACCCGGGCGGCTTGCCTCTGCCTCCCGCCTGCGCGGTCTCCCTAGACGAATTGCCTCCCGCCTAGCCGCCTCCCTAGACGTATTGTCTTGTGACGCACCCCCGAGTCCCTGTAGGTGCAAGGCTTTAAAAAGGGAGCTTTTTCGAGAAGAAAGCACATCGGGGGCTCTTAGAGGCCAGCGTGGACGCCGCAATCGCGGGGTGAGCCGCGCGACGACCCTATGGCTCTCGGAAGGTGCTGACTTGGGGCGGGTGCGCGTGCACCACTGACCGCGCCAGCCCGGGGTCGGGCCGGGGCAGCGCGCTGGGCGGAGCCGCTCCGTGGCCCCTAACAAAGGGCGAGCTCATTGCCCGG
chr1	16046476	16047983	seq489
CGGGGCCTGGGGTTGCCGCTGGAGGGGCTAAAGACCGCTCCTGCTTCCTCAGCCGCCCCTTGCCCGGCGCGGGAACCCGACCGAGAGCCCGCCAAGCAGCGGGACTCCACTAGCAGCTGCGCGCCTGCGCACCGGGGCCGAGCGCGCGAGCGTTCCTTCCCCGCCTGTAGTCCCTCACTTCGTCGCCCGGTCCGCGCGCCTGCGCGCCGGCTGGGAGGAACTCAGCTTCTCCGCCTTGGCAGGCGGGAGGACGCGCGCGCGCCCGCGGCGAGGGGGAGGCAGTGCGGCGGCGGGAGTCGGGCCGCGCGCGCCAGTGGGAAGCGTCCGGCTGCCACAGCGCCAGCTCCGTCGTAGTCGCTGccgcccgtgtcccgctcgcccctcctcccgctcccccgc…
chr1	16048416	16048704	seq490
CGTCGCTCGCTTTGAGCCGCTTGGATAAGGAAATGGAAGCAGCGGCGGCGGAGCTCCTGTCTTTTAAATGGAGGATCATTGATTGTGTTGGTGGTTGCTGTTACTGGGGCATTAAACCCTCGCCGCTGGAGCGCGCGTCTGCGCGTGTCCGCGTGTGAAAAGGAGCCGGGAATCGTGGGGCCATTCATAACCTGCTTGAGCTGTCCTCGGCAGGCCGGGGGGAGGTGCGCGCTTCCAGGGACTCTCCCGGTGTTTACTACGTCGTGCCTGAGAAACCAGGCGGGGGCGG
chr1	16133457	16133742	seq491
CGCCACGGTGGGCACAGTGAATGCCGCCCCAGGCACAGTCAATGCCGCTGCGAGTGCAGTGAATGCCACAGCAAGTGCAGTGACCGTCACAGCGGGTGCGGTTACTGCTGCATCTGGTGGTGTAACGGCCACAACAGGCACGGTGACAATGGCAGGGGCAGTGATTGCGCCGTCAACAAAGTGCAAACAGAGAGCGAGTGCTAATGAAAACAGTCGGTTCCACCCAGGGTCCATGCCTGTGATCGACGATCGTCCGGCAGACGCGGGCTCAGGGGCGGGGCTGCGT
chr1	16142487	16142846	seq492
CGCAGCGCTCGCAGACGTAGGGCTTCTCCCCGGTGTGCTGGCGCACGTGGGCGATGAGGGAGCTGGCCTGGGTGAAGGCCTTACCGCACATCACACACTGGCATGGCTTCTCACCTGGGGACCGGGCAGAAGGTGTTGGTGCCTGCTCCTCTCCGTGCCCTCCCAGTCCTGGGCATGGCCGCTCACCACCCACCTGTGTGAATGCGGACGTGCCGCTGCAGAGCGCCGGGGTCTGCAAACTGTCGCTGGCAGTGGATGCACACGTAGGGCTTCTCCCCGCTGTGGATCCGAAGGTGCCGCTTCAGGTTCCCTGTGGCGAGACCGAGGGCGAACCTGGCGTGGGGCACCACCGGTGGCCGA
chr1	16143178	16144169	seq493
CGCCCTGAGTCGGCCTGCCCTCCGCAGAGCAACCGGGAGCTCCCCCGCGGAAGTGGCTCTCGCTGCGCCTGTTTCCTGGGTGAACAAGCTGATGAGCTCCTGGAGGCCGGGGCTGTGCTCCCCGCCCGCCCCACCACGTGGCATGCATGCGGCTGCGGCCACCGGCGGCTGCCAGGCGCTGGTTCCGGGAGGGGTCCGCACACCTGGTTGAACTTCTTGTCGCAGTGTGGGCACTTGTGCTCCTTGTCCGTGTCGTGGGTCTCCAGGTGGCGCATCTTGGAAGTGGGGTCGGAGAAGGAGCGGCCGCAGTAGTCGCACTGGTAGGGCTTCTCGCCGCTGTGCACCAGCTGGTGGCGCTTGAGGTTGCCCGAGGTGGTGAAGAGCTTGCCGCAGTCCTCG…
chr1	16174489	16175259	seq494
CGAGGATCCTGGAGGATCGAGTCCGCCCGCATCACTCGCTCTAGCTTCACCATCTATCAGGTGCTGAACCACCGTCCGCAGTACGAATGAATGAATGAAATGCTTTTATACAGGGACAGCGTCGGCCTCCTCTGTCAGCTCCTCCTAGGCCCGGGCAGCCCCGCTCCCTCCCGCCCCGGCCGGCCGACAGGAGCTGCCCCGGCACTGCGCTCCCTCGCGGCCGCAGAACGCCCACCCTCGACAGCGCGCGGGGTCAAGGGGCGGTGACAGCCGTGCGGCGGGGGCGGAGATGCTACCAGCTGGGGTGTCATCCAGCCCGGGAGGTGACACGcgccccctcgcccgggcggtcgcctggccgcccactccccgccagcacgcccggcgacgccccccgcc…
chr1	16272235	16272659	seq495
CGCGGCACGGCACGGGACCCTGCTTCGTGTCACCTGCGGGGCTGCAAACTGGGGCGGGGATGCGGTGACCTCTGCACGTGCGCTCTCTGCGCTGCCCCCGCCCCCTACCGTCCCTAGCTCTGTCCCCCTCAGGACGCCGCGTCCCCAGGGGTGCGGCGGGGCCGTGAAGGGCGGGTCGCCAGCCCCATCCCCCAGGTCTCCGAGCGGCGAGGGGACTGCGCGGGTCCCCGGCACCCGATccccccgcccccggccgggcccccTCACCTCGCGACACGCAGGAGCCCATCAcggggccgcggggccgggccgctgcgcccggggtgcgtggggccgcggggcgTTCATGTCTCCGCGGGCCCGGGGCTGAGCGCTGCGGAGCCAGAGGACGGGCGGGGC…
chr1	16336963	16337208	seq496
CGGAAGCTGCGGCTGGTTACCAGGCCTGAGACGCCATTGCGGGCCTCCACGGTGAAGGTGTAGTTCATGTGGGGCTCCAGGTCGCTCACTGTCACACTGGTGCGGGTCAGTCCGTGAGGAGGCTCCGAGTAGCGCACACTGGCCTCACACGGCCCGCATTCCCCAGACTCGGGCCAGCACTGTTCGCAGGTGACGCTGTAGACAATGTCCTCGCGGCCCCCGCTGTCCTGAGGGGGCGTCCAGCGC
chr1	16347698	16347911	seq497
CGGACGGAGAGCAGCGCCACACAGGCACCGATATCCTGGAAGGCCAGGTAGAAGCCTTTGCGGGTGAGCGGCCCCACGGAGCGCTCCTCCACGTTCAGCTTCACGTGGCGTGCCTCGAAGTCGCTGCTGACGGTGATCTCATCGGGCGCAATGGTGTCAATCTTGGTGAACAGGCGCTTCTGGAAGTTGGTGCCGTAGTCCAGGTCCGACTCGG
chr1	16354071	16355369	seq498
CGCACCCGCTGCGCCATGAGCAAAGTCTGCGGCCCCTCACTCGGCGCGGCTCCGGGAACACTGGGGCGGGGGTGGGTGATTCAGTCCCCCACCCCCGGGTGTCCTGACTCCCTGGTGGCCCTGGGCTGACAGCTCCACACCTTGGGAGGCCGCACCCCCACCTGCCGCATTTCCTCGTTCTGAGTCACCCTTGCTCAGAACGCTTGACTTTGGGACTTCCTGTCCGCACTCGCGGCCCCTAACCTGCCCCGGGAGCCCGGGAGTGCGGCTTGGGAAGGAGGGAAAGGAGTGTGTGAGCAGGGATTGGCCCGAACCTATCTCCACGCTCTCCCCCGGGACTGGAGGTGAAGGGGGGCGTGGAGAAAATCTCAGGGAACAGGGGCTTCGACAGGGGGCTCC…
chr1	16366648	16367092	seq499
CGGGACCGGAGGAGACGCGGGGAGGGACGCGGGCCAGGGGTGCGGTGGGGGGCACGGGGTGGAACTCCGGGTCCCGTAGGGCGGGGTGGGGGAGTGGGTGGGGGGATGGCCCACCTGCCGTGGGAGCGGGTCCGGAGGAAGCTAGGGTCTCGGGGTGGGAAGTGCTGTGTAGAAGCGAGCGCAAGAGGCGAGAGGAAGCGCGGCGGGGCGGCCCCTGTCCCAGCCTCACCCCCATCCCCCCAAGTCTCGCACCCCGGTCCGCCCCAGCTTCCGGCTCCGCAGGTGCCGCCTTTGAGGGCCGCCGCTCGCAGTTTACCGCGGAGCCGGAGCCAGAGCCCCTTCCCCGCGGCGAGGAACTGCCTCTGCGTCTCGTAAAAGGGGTCTGGGCCTGGGGGGCGG…
chr1	16405504	16407167	seq500
CGCCACACCTCGCGTCCTCGCCCCTTCTCTAGCCCCACTCCTAATCTGGCGCCGGGCGGGCCCGGCGACCCACGTCCCGCCGCGGGAAATTGTGCAAGCCTTTcctgtcctcgatcccgcccctctcctaagccccgccccgacgcgttcttcccagagccccgcccaccccccaggtcccgcccctgatcctggccccgccTTGTTCCGCGCCCACCAGGCGTTTGCTCTTCCAATGGTTCCGCTCCTCATCCGGCCCTGTCCTATCCTAGGTTTCGTCCCGCTGGCTCCGCCCCCTACCCGCACCCAAGCCCGGCTCCCCTCGCCTCTCGCTCAGCGGCTTGCTGTCCTCGCTTCCAGACGGCCTCGTGTAGTCAGGTCCTAGAGCCAACCTTCCGC…
chr1	16416270	16416894	seq501
CGAGGTTCACCCCCACGTCGCGAGAGGCCTTGTATCTGGGTTGCGGGGTCTGGAGAGGCTCTCGGATCTCGACTCCGAACCCCGCATTTCCTCCCCTCCTTCTCCCTAGAATCTGGCCCTGCCCGTTCAGCCAGTACCCTAGCCGGCTCCGCGCATTTGTCCGGGGCAGAATCAGCTCACTGCACCCCAGCCAGGCACCACCCCACCCGTCCAGTTTCGGCTCCCGGCTTCCCAGCTAGGCCCCGCCCCTCCCTCCTCAGCACCTGCCCCTCCCAGACAGGCCCCGCCCACCAAAGCTTAGCACCCGCCCTCTCCCAGGCCGGCCTCCCTCACCAAGGCTCAGCGCCGTGCTTCCCAGACAGCCCTGCCCCTCCCGCCTCAGCGTCCCGCCAACCAAGG…
chr1	16425913	16426247	seq502
CGCGGACAGACCCTGCCCACCCAAGGGGCCGCCTGGTCTCACTTGTCCGGCTCCGAGCTGCGGAAGGCGCACGAATCCTACGGCCGGCTGGGCACCTACTGCTGCAGAGGGTTGCGCAGGCGCAGGCGTCGCCGTGGCTCCGCCGAGCCCTCAGAGTCGGGGTTGGGCCGGGCCTGGGGTCAAGGGCAGGGTTACGGCCCCCTAGGGAGACTCCGCCCCTGGCGGACCCCGCCCCACCCCTCCACATGAGACGGCGCGCGCAGGCTCAGTTCCTCGGCGTAGCACAGCGGCTCCCAGGCGCGCTCAGCTCGGCGAAGGGTGCGGCGCTATGCCGG
chr1	16436131	16436386	seq503
CGTCAGCAGTCCCGGCGGCGAACCGACCTGGGTGCCGAAGGCCCCTTTAAACGCCCACCCGCACTCCCGCCGCCCCAGCCCGCCGGGCCCACTTCCGCCCCGCCTGCGTCCGCCTTCTGCGCGTGCTGGCAGCTCCGGCGCAGGTGCGCGCGGCGCATGTGCGGAGGTTGTTGCCATGGAGACGCCGGAGGTTGGGTTGGGCGGGTTCCGGGAGGCGTTCGTCCCTCCTACAACGTCCGCAGCCTGCGCCGCGCGG
chr1	16551161	16551779	seq504
CGCCTCACTCGAGGACGGCGATAGCAAGTCACCCTGCCCAACCAGGACCGACCCCCGCGTGGGATACGGGGCCTGCGTCAGACCCCGGGCGCCCGCTGCCCCTTGCCAGTCCCGGGCATAAAGGGCAGAAGGCGCCGGCTCCCCTCTGCGGCCCGGGGAGGAGGAGAGGCCTCACCTGGCCCAGCCCGCTCCACGCTCTCGGGTTCGCTCCGCTGGCGACGGTAATGAGGGAGCCAGGGACAGGGCCAGAGCAGAGGCGCTCTGCCTCAGGCCGCGACAGCCGTGCTCGGGGCTCCTCACAGCTGGCGGGACCCCGAGCCGCCCGGAGCCGCCATCTTCCTCCACTCAAACGCCGCCGCCGCCGCAGCTGCTGCTGCTCAGGCCGGGAGAAGACAGCGC…
chr1	16566208	16566857	seq505
CGCCTCTTCCGGGCTTGGCAGCGGGCGGGGTCCATTGAGTAAAGCCTTGCGTGCCTGCGCCCGCGACGGAGGCGCGCTTCAAAGCGCAGGCGCGGGGAGGGGGTGGGGGAGGAGGGAAAGCGGCGAGTAAGATGGAAGATGAGGAGGTCGCTGAGAGCTGGGAAGAGGCGGCAGACAGCGGGGTAAGGAGGAGCCGCCGTCCCATGGCAGGGCCGGGCGAGACCTGGCGTGAGGGGAGCCTCCGGGGAGCGGGTCTGGAGATAGTTCTCCCCAAGGAAGGGCCCCATACGCCGGGCTGGGGGTGGTGGAGAGGCCCCCAGTTCCTGAGCGCCGTGAAGGCCTCTTAAAGGGGCCGCGATCCATTTCTCTCCTTTCCTTTGCCTGGTGCGCCTCCCTCCG…
chr1	16639585	16640390	seq506
CGGGCGCAGGGCGCTTTCTTTGCGTCGGAGGGTGTCTGGAGGGAAGGAGAAGCCTCTGGAGGGAGGGAGAAGCCTCCGGAGGTCGCCCGCCACGTGTCTTGAGCCGGGTTTCCAGCAGAGGGCGCACAAACGAGGCGGTGCTGAGGCCCGCGAGCTGCCGCTCTAGCCGAAACCTGGTCAGAGAGTCGCACCGCTTCCGTCCGTCGGACAGAGGAACGGTGGAAGTCGCCGGAAGTTCGGTGGGCTCCAGGCGTCGCGATGGAGGAGAGCGGGTACGAGTCGGTGCTCTGTGTCAAGCCTGACGTCCACGTCTACCGCATCCCTCCGCGGGCTACCAACCGTGGCTACAGGTGACTACCCACCGCCAGACCAGGCTAGCTCCAATTTAACCCTTTCTCC…
chr1	16683192	16683544	seq507
CGCTCGGACTCCTCCCCCGGACCCTGGCCCCGGACCTGCCCCCGCCCCGCCCCTACCCGGAGGGCGCCAGACGCTCCCTCCAGGCCTCTGGCTGAGCCCAGAACGCTCAAGCCCCTTCCTACCTGGACCTGCAGCTCGTGCTTGTGTAAGGTGGAGTGGATCAGGGCGAGCGTGGAGGAGTCTGAGCAGGCCGGGGAGGGGCCTCGGCGGGGTGAACGGCCTCGGCCGGGCGAGGAGCGCCGCGGTGGGGACGGGGTCTGCTGGGCCGAGAGCCCCCGCAGGCTGCCGAAGGAGTCATCCGCGGTGCGCTCGGAGCCGCTCAGCTGGACGCCGCTCTGTGTCCGACAGGACGG
chr1	16697875	16698964	seq508
CGGGGCCCGCACGCAGGAGCTGCAGAGGGCATCTGCGAGGGGTAGCGGCCGTCGCGAGGGCCTCCCACGGCCGCCCGCGGAGCGAGGGGACCCCGACCGGCGGAGGGACGGCTGCGCCCTGCAGGCCGCTGCGCCCAGGCAGGCCTCTGCGCCCGGGCAGGCCTCGGCCTCCTGTCGCGCCCCCGGCCCGCGACAATCCGGGCAGGATGGGCGGCAGGACGCGGAGGGGCATCTGCGGAGCCCGTCGGGAACGCCCTCTTGGCTTCCGGTGCCGGGCAGCGGCGGGCGCGGCGCCCACAGCGCCCCTAGCCCCGGGACATGGCTCCAGCCCGCCCCCAGGCGAGCGGCCTCCTTCGCCCGGAGCGCGTCGGTCCAGCCCCCGCGCACGCGCGCACCCCC…
chr1	16713371	16713615	seq509
CGTTGTGCCTCTGCCCCGACACAGCCTCATACGCCTCACTCTTTACACACACGGTCACTTGCCCCGCGCACTCCCGAGCCCTTTCCAGCCCTGACACACAGCTGGGATTCTCACTTCCGATCAGCGGTCCTGAACCCGCTCCCAGGGCACGGGAACTCCCTTCGTGGCGAAGCAGCAAGTGGCGAAGCAGCAGCCTCTGCGCTGCCTCATCTACATAGAAGTCGCCCTGTCCGTGATGTCACCGA
chr1	16719867	16720479	seq510
CGGTGAGTCGCGCCGGTCACGTTGGACGCCTGCGTGTTAGGAGATTCTGGAGCCAGAAGAACAGCAGAATTGCCTTCGCCCGCCCTGCCCCTCGCCTGCTGCAGAAGCTTCCAGAAACTCCCTGGTGGGCGACCCAGCCCGAGCTGCCTGGGGCCCCAAGGGAAGCTGAACGCCCTGTGGGCTCCTGGGATGGTTCTTCCCGTTCTTTGCGCCGCCTTCACCCATTGAAGGAGCCTGTGCCCACCCTGCCCAGTCGCTTTCCGGGCCGCTGAGGAGCTTCCGCTGCCATCTTCGGATCCTGTGTTCCGCACGGGGGCTCCACCAGGGCAGGGATGGTGGTGAGGGTCGCTCGTGGGTCCCCTCGCGGGGAGCAGGGTCTGGTACTCACCAGGGCGCACG…
chr1	16733460	16734883	seq511
CGCCTCTCAGCAGCGGCTCCCGCCCCGCAGCCACCGCGCCCTCTCACCCCCGCGCGGTTCTGCCCGCCGCCTCTGCCGAGTCTGCGCACTTCACCTCCCTGGCTCCCGCTCTCCCCTGAGCTTACAGTGGACTCGGGGTTCTTCCGAACCCCTCTTGGGAGTACTGAATGGAAAAGGGGGAGCGTGCGCAAGTGCTTGGTAGAGTGTAGACGTCGTGGGATTTGACTGTGGTACAATCGCTTCGACGTCCTAGTGCTGATTTTTCCACCTGCCTTCTGCTTAGGGCACCGGCAGCAGTTTTCCGTCTGTGCCTACTCCACCTGCTGTCCTTGTTGGGTCAGCGAACATCGCCTCCCTCTACCGCTCAATCAGCAAACGGGACCGCCCTCGAGGACCTCA…
chr1	16746988	16747400	seq512
CGTTCCGCGCCCACCCCCAACACGAAAACCATGGGGACCCACACCCGGGCTTCGGGGACACATACCCGGGCTTCGGGCTCCCGCATCCTCCCCTGGGTATGCAGTTCCAGAACTAAGCGCCGTGTGCGGGATCCTCCCGGCTGACACTCTTCGGCTCCCAGAAGCTGCAGGAGCCGGCGGGCTTTGAGCGTCCGAGCCCTGGGCGCCCCGTGCCTCTCAGGAGTGTGGACGCCGCCCTTCCAGGGATGCGGACCCCGCCTCGGGGCCTTTTCCCCGGCGCCGGCCGTCGGGGCTCTTGGCTCTTCTCGTCCTCCCAGGAACCGTAGGACTCTCCTTGCCCTCCCTCCCGTAGGCCGAGGGGCGCGAGCTGCGCCTGTTTCCTCACGGACCCTTTGGCCT…
chr1	16812043	16813041	seq513
CGCGAGCGCGCTCGCCTCTCAGGTCCGCAGAGGGAACGGATTTCTGGCCTGGAGGGTGGGGTGCGGGGTCAGTGTCCTCTACAGGATATAGGAGGACGTGCCCCCGAAGCTGCTCCGTCCCTCCACCCCCTGGGATGCCACAGAACACCCGCCAGCGAGTTTCTTCCCCAGCGCCCACGAGAGTTGGGCTGCGGGCGGCAGCGGCAGGCGAAGAATCCAGCGCGGGGAACTCAGGCCCCGGCGGTGCACGACCCCCCACAGCCCCCACCCGCCCCCGCGCTCGCGCAACAAAACTTGCCACGGCCGCGCCTCGACCCAGCTGTGCGCCCGCGGGTCCCGGATTCACCGCCCGCCCAGCCTGGCGCGGCGCCCTCACCTCAGAAACGCTGGGTGGACTTC…
chr1	16843442	16844079	seq514
CGGACCTTGTCCCCGCCCGGGGACTCCCTGTCACGGCTATCCCGTCCAACCTCGCCGGGGTATCCGGGCTCAGAACTGAACCTACTCCGTCTGGGAGCCCAAGGATGGCTCCCCCAAGTCGCCCCCGCCTGGCCCCAAGCTCCAGAGGACCTGCCAGACCAGCTTCCGCTCGGAGTTTCGCACTCAGATCCCGGCGCTGCAGGTGCCCTCGCAGTGGACTAAACTGGACCGCGAAGGGAATAGCCGGAACCCGCCAGGCTCAGAGCCCTGCCGCCCCTCACTCACCCCGAGCCTCGGCCGCCGCGACCCGGTTCACAACATCCGCCCAACCTCTCGGCTACGGCGTCCGTTCAGGGCCAAATCACGCGCACGCTCGCGCGCTGAGCCTCCAGCCGCGCA…
chr1	16846072	16847632	seq515
CGCTCCGGAATGGCCTGGAAGAGAACTTCTGCCGTAACCCTGATGGCGACCCCGGAGGTCCTTGGTGCCACACAACAGACCCTGCCGTGCGCTTCCAGAGCTGCGGCATCAAATCCTGCCGGGTGGGTAAGCGGCGCCGGGTCAAGCTGGGAGAGTGGAGGGACAAGCCCACGCCCATCCACGAACCCACTGGCTCTTTGTCTCCAGCCGCGTGTGTCTGGTGCAATGGCGAGGAATACCGCGGCGCGGTAGACCGCACCGAGTCAGGGCGCGAGTGCCAGCGCTGGGATCTTCAGCACCCGCACCAGCACCCCTTCGAGCCGGGCAAGTACGCGTAGGCGGTATCGGCGCCCTGGGGGCCGGGCTAGGGAAGGTCCAGGACTCCAGGGGCAGGGCTCC…
chr1	16857364	16857640	seq516
CGAGGGGACCCCGGCTGGTGGAGGGACAGCTGCGCCCTGCAGGCCGCTGCGTCCGGGCAGACCCCGGCCTCTTGTCGTGCCCCCGGCCCGCGACAACCCGGGCAGGATGGGCAGCAGGACGCGGCGGGGCATCCGCGGAGCCCGTCGGGAACGCTCTCTTGGCCTCCGGTGCCGGGCAGCGGTGGGTGCGGCACCCACAGTGCCCACAGCGCCCCCAGCCCTGGGACGTGGCTCCAGCCCGCCCCCAGGCAGGCGGCCTCCTTCGCCGGGAGCACGT
chr1	16866038	16866277	seq517
CGGGCTCTGCCCCGACACAGCCTCATACGCCTCACTCTTTACACACACGGTCACTTGCCCCGCGCACTCCCGAGCCCTTTCCAGCCCTGACACACAGCTGGGATTCTCACTTCCGATCCGCGGTCCTGAACCCGCTCCCAGGGCACGGGAACTCCTTCGTGGCGAAGCAGCAAGTGGCGAAGCAGCAGCCTCTGCGCTGCCTCATCTACATAGAAGTCGCCCTGTCCGTGATGTCACCGA
chr1	16879329	16879738	seq518
CGTTCCGCGCCCACCCCCAACACGAAAACCATGGGGACCCACACCCGGGCTTCGGGGACACATACCCGGGCTTCGGGCTCCCGCATCCTCCCCTGGGTATGCAGTTCCAGAACTAAGCGCCGTGTGCGGGATCCTCCCGGCTGACACTCTTCGGCTCCCAGAAGCTGCAGGAGCCGGCGGGCTTTGAGCCTCCGAGCCCTGGGCGCCCCGTGCCTCTCAGGAGGGTGGACGCCGCCCTTCCAGGGATGCGGACCCCGCCTCGGGGCCTTTTCCCCGGCGCCGGCCGTCGGGGCTCTTGGCTCTTCTCGTCCTCCCAGGAACCGTAGAACCCTCCTTGCCCTCCCTCCCGTAGGCCGAGGGGCGTGAGCTGCGCCTGTTTCCTCACGGACCCTTTGGCCT…
chr1	16891270	16893546	seq519
CGCTGCTTCACGCCTCTGGAGGGCGTCAGACAGGCGTCCAGGCCCACGTTAAGACGCTCGAGGGTGAACTGCGAATTCCGAATTCCGCTGCTCAGATGTCAAACAGCTCTGCCTCCTTCTCCTTCCAGAAGGAGAAGCTGCGGTCGATGTAGCGGCAGATGTCCTCGTTGCTGAATTCGCCCATCTCAGACACTAGTTCCAAAGGGTCTTCGGCGGGGGCTTCGGAACCCGGAGAGTCTGAGATCCGGGGAGGCGCggcggggaggcgcggcgggccggcgggcgggcgggcggTGGCGGCGGCTGCGGCACAGGGGCCAGGGCCTCGCGCTGCCCCTTGGGCGGGTCCCCCTTCTGAACCGGAGCGGCCTCTTCGGTCCGCTCCTGTTCTTTCCCCTT…
chr1	16895573	16895871	seq520
CGCTTCCACTCGGGCTTGGGACGGCCCTGCTCATCGTGCGTGGGGATGAGCGCCTCCACGTCCAGCTGCACCCCCGGCGCAGGAGTAGTGGGCGGCACCGGAACCAAGCTTCCGTTGAGCAGCGGCTGAAACCCCGCAGCTGGCGGTGTGGGGCTCCGGACTGGTAACAGTGCAGGTGACACAGACGGCAGCGGCCAATCGGGCTGCAGGGAGAAGCGGTGGGGCTGAGCGCCTGGTGGCCTAGGGCCAGGGAAGCCGGGTCGCAGGCTCCTGCTGGGCCCGCCTACCTGGAAGGCCGG
chr1	16898510	16900529	seq521
CGGTGGGCGAGGAGGAGCGGCGCTGCCCGCAGCCAGGGCCAGCGCCCTCGAGGGGCAGAGGCGGGACCGGCGGCGGCGAACTCGCGGCCTCGGGCAGGggcggcggcggcggcggcggcggcagcTGCTGCTCCCTGGACGCCTTGGGGTCCGCGGCGCAGCCGTTAGGCACGTGGTTCCCAGGGAGTTCCGCCTGCGGGGATGAAGGTGGGGGCTCACCTCCCAGCTTAGGGAGAGGCTGAGGGGTCTGGGTCACATCTGGCCGGGGGCGCGTGCAGAGCCGCGGTCAGGTGTGGCAGAGCAGTTGGGGCCCACGTAGCATCCGCGACGGCTGCGCCGCCTgcgggggagcggaggggccttcgagcgagccgcgggcggcagggccgaggcgcgggc…
chr1	16906355	16907315	seq522
CGCAGGGATCGTACCAGGTTCTCCACCGTGCGCAGGCAGTGGGTGCAGTGGCTGTGGCCGTTGAAGTCCGACAGGTCAGCGGCCGCGTACCCGTCGCGGTCGCGGACTTCCAGCTCCGCGCCGTTCACTACCAGGATCTGGCAGCACTGTGGGGGCACGCAGTGAGGACCCGGCCGCGGCCACGAGCTGGGACCCCCGCGCCCGGGCAGGGCCGTGCGGAGAGCGCGGTGCCAGCAGAgggcgcgcgcccccaccccgggcccgcgcTGACCTCTAGCTCCCCGTTCTCGGCGGCGTCGTACAGCGCGGTCCCGCCCCACAGGTCAGCCGAGATCTCCCCGCCGTGCAGCAGCAGCCAGCTGAGCACCTTGCTGTGGCCGCGGCTCGCCGCGAAGTGCG…
chr1	16924078	16924478	seq523
CGTCGAGGCGCTGAGGCCAAAGGGTCCGTGAGGAAAGAGCCCGCAGCTCGCGCCCCTCGGCCTGCGGAAGGGAGGGCAAGGAGGGTCCTACGGTTCCTGGGAGGACGCGAAGAGCCAAGAGCTCTGACAGCTGGCGCCGGGGAAAAGGCCCCGAGGCGGGGTCCGCATCCCTGGAAGGGCGGCGTCCACACTCCTGCGAGGCACGGGGCGCCCGGGGCTCGGAAGCTCAAAGCCCGCCGGCTTCTGCAGCTTCTGGAGCTTCTGGGAGCCAAGAGTGTCAGCCGGAAGGATCCCGCACACGGCGCTTAGTTCTGGAACTGGATACCCGGGGGAGGATGCGGGATCCCGAAGCCCGGGTGTGGGTCCCCGTGGTCTTCGTGTTGGGGGTAGGTGCGGAAC…
chr1	16939350	16939589	seq524
CGGTGACATCACGGACAGGGCGACTTCTATGTAGATGAGGCAGCGCAGAGGCTGCTGCTTCGCCACTTGCTGCTTCGCCACGAAGGAGTTCCCGTGCCCTGGGAGCGGGTTCAGGACCGCGGATCGGAAGTGAGAATCCCAGCTGTGTGTCAGGGCTGGAAAGGGCTCGGGAGTGCGCGGGGCAAGTGACCGTGTGTGTAAAGAGTGAGGCGTATGAGGCTGTGTCGGGGCAGAGCCCGA
chr1	16947991	16948267	seq525
CGTGCTCCCGGCGAAGGAGGCCGCCTGCCTGGGGGCGGGCTGGAGCCACGTCCCAGGGCTGGGGGCGCTGTGGGCACTGTGGGTGCCGCACCCACCGCTGCCCGGCACTGGAGGCCAAGAGAGCGTTCCCGACGGGCTCCGCGGATGCCCCGCCGCGTCCTGCTGCCCATCCTGCCCGGGTTGTCGCGGGCCGGGGGCACGACAAGAGGCCGGGGTCTGCCCGGACGCAGCGGCCTGCAGGGCGCAGCTGTCCCTCCACCAGCCGGGGTCCCCTCGC
chr1	16957998	16959561	seq526
CGGTTCGGAGGTAAATGTGAACCGAGGCGGGAGCGGGAGCAAAATCGTGGCAGGGTAGTCTCAACCATTTCCAGGCTCTGGTCCCAGACATCAAAGCATGCCGCCCCAGGGTTAGGGCCCTGGCGGGGCCGGGAGCACCAGGGACTCACTGCAGCTTGTGCGGCGTCTCAGCGGACCAGCGCTGGCACTGGACACCCTTGCGGGTCTTGCTGACCGTGCCGCGGTACTGCTCCCCCGCGCCGTGGTAGCAGTCTGCGGCCGGTGCGGGCAGCCATCAGGCCGAGACCTCGCCCCGGCCCTCCGGTTCCAGGCTTCCAGCCCCGGCTCTGTAGCCCCCAAGCTTGGGCCTCACCCTGGGGCCGCACGTCGTCTGTACAACGCCGGATCTGGTAGCAAAAG…
chr1	17058698	17059110	seq527
CGTCGAGGCGCTGAGGCCAAAGGGTCCGTGAGGAAACAGGCGCAGCTCGCGCCCCTCGGCCTACGGGAGGGAGGGCAAGGAGAGTCCTACGGTTCCTGGGAGGACGAGAAGAGCCAAGAGCCCCGACGGCCGGCGCCGGGGAAAAGGCCCCGAGGCGGGGTCCGCATCCCTGGAAGGGCGGCGTCCACCCTCCTGAGAGGCACGGGGCGCCCAGGGCTCGGACGCTCAAAGCCCGCCGGCTCCTGCAGCTTCTGGGAGCCGAAGAGTGTCAGCCGGGAGGATCCCGCACACGGCGCTTAGTTCTGGAACTGCATACCCAGGGGAGGATGCGGGAGCCCGAAGCCCGGGTATGTGTCCCCGAAGCCCGGGTGTGGGTCCCCATGGTTTTCGTGTTGGGGG…
chr1	17070148	17070436	seq528
CGCTCTTCCGCCTACCCAACAGGACAGGACTCGACGCCTTTCTTTCCTGGCAGCAAGAGGTCCGTTGCGGACAAGACCAAAGTGAGCAGCTGGTTTCCCCTACGTGTCCTTCCGGGCCTGGGCGTCTCTGGAGCTCAGGCTGACCCGAGACCTGACTCCCGGCCAGTGGGACCAGCAGGAGCCTGGAAGAGCGCGCCCACCGGGGTGGAGGTTGGTCGCCGGGGGTCGAGAACCGCAGTCAAACCCTCTTCTTCCCCGGGCACCGCGCACCTGCCCCCGGGGATGCCGA
chr1	17071213	17072636	seq529
CGTCTCGGTTTCCGCATCCGTCTGATTCCTTATGATGTTGAGGGTGCTGGCGTCTGGGTCCTTTATGATGCAGAGGGTGCCCCCGTCTCACCCTGGGCGCCTCCGCGCTCCCGCCTCCTCCTGGCAACCTGGTGCGCGGCTCCGGACCTGGCGACCCACGACCGGCTGGTCACTTGCTGCCACCTCGCAAAGGCGCATCTCTAGTTCAGTGGTGAGCTGCGGCCGGGTCGCTGCAACTCGCTCCAGGCCTCCGGACTCGTGGCCTCGGTGTCCCTCGCGGAGCCCTCGGTGTGTCGCTTGCAGGCTCTTTTTTTGAAGAAAGCAGGGAGGGAATGGCCTTGTGAGAGACTCCAGGAGCAAAGAGCGACCCTCACAAGGCCCAAGTCCTCCCAGAGCTCA…
chr1	17088008	17088681	seq530
CGCCCTACGGCCCCAGGGCCGGACCACGGCCCAGCTGAGCCCCGCGGCTCCACCGCGCAGAAGGTGCGCCGGAGGCCCTGCCAGTTTCCCGCCCTGCAGGGTACTGAGAAATCAACGATTTGTAAAAAGAACTTCCCCATGGAAAAAAATCTGTTGATTTCCGCTCTCAGGGCTCTTCAAAGGACTAAAAGCTAAAGGCGACAATGAATTCATTCGACAAGTCCTAGTCGTGAGCCCTGGTGAGTGCCAGACCCTGCTCCCCCCGAGGGGACCCACGAGCGACCCTCACCACCATCCCTGCCCTGGTGGAGCCCCCGTGCGGAACACAGGATCCGAAGATGGCAGCGGAAGCTCCTCCGCGGCCCCGAGAGCGACTGGGCAGGGTGGGCACAGGCTCTT…
chr1	17094814	17095053	seq531
CGGTGACATCACGGACAGGGCGACTTCTATGTAGATGAGGCAGCGCAGAGGCTGCTGCTTCGCCACTTGCTGCTTCGCCACGAAGGAGTTCCCCTGCCCTGGGAGCGGGTTCAGGACCGCGGATCGGAAGAGAGAATCCCAGCTGTGTGTCAGGGCTGGAAAGGGCTCGGGAGTGCGCGGGGCAAGTGACCGTGTGTGTAAAGAGTGAGGCGTATGAGGCTGTGTCGGGGCAGAGCCCGA
chr1	17103885	17104267	seq532
CGGCGCACCTCCCCAAAAGACAAGGGCGAGACAGAAAGGAGGGACAGGCGGACGTCACTTCCCCCGCCGGCTGCGGCACCGGGTTGGTGGGCTGAGTGGAGGAGGGTGGGGCGGAAGAACAGAAGGGGACTGGGAAAGGCACTGTTGGTGACATCACCGATAGGGCGTTTCTATGTAGATGAGGCAGCGCAGGGGCTGCTGCTTCGCCATGAAGGATTTCCCGTGCTGTAGGAGCAAGTCCGGGACCGCTGGCTGGACGTGAGCGTCCTAGCTGTGCGTTAGGGCTAGGAGGGCTCAGGGTGATTGGGGATTGGCTGGGGTGGTGCTCGGGGCAAGTGACCGTGCGTGTAAAGGGTGAGGCGTATGGAGCTGTGGCGGGGCGG
chr1	17112625	17113557	seq533
CGAGACAGGCGCGCCACCGGGTTGAGTCTCGCGAACAAACTGAGGCCAGAGTGCCTTCCCCAGGGCTGCACGTCAGTCAGGAAAAAAAAAAGCATTCTCTCCGACAGGTCAAATCACCGAAGCCTCGGGATCGTCGCTGGGGGCTGTGACGGGGCTGGCATGAAACGTCCCTCTGTCTGGCTGGGCGATGGGTCAGTGCTCAGGAGTTTCAGGCCTTTAAGGCCCGGCCAGACCGCAGGGGGACTCTGCAGCCGGGTCGGGGTTTCGATCCTGCGCTGCGGCCTTGCAACTGCGAGGACTTGGGGGTCGTGCTTCGTTCGCCTGGTATCCTCGTTCGTGCGTGTAGGAGGCGCCTGGCTTGCCGGGCGGTGCCAGGCGGCAAGAGGGAGGGCGCACGGA…
chr1	17154405	17154643	seq534
CGGACCCAGCTGCGTCTGCTGGAGGATGCCCGTGACGGGCTGCGGCGGGAGCTGCTGGAGGCCCAGCGCAAGCTGCGTGAGAGCCAGGAGGGCCGGGAGGTGCAGCGCCAGGAGGCAGGCGAGCTGCGACGCAGCCTGGGCGAGGGTGCCAAGGAGCGCGAGGCCCTGCGGCGTTCCAATGAGGAGCTTCGGTCTGCTGTGAAGAAGGCAGAGAGCGAGCGCATCAGGTGGGGTGTCGC
chr1	17159877	17160271	seq535
CGAGTTCCGGACCCGCGAGCGACGCCTGCTGGGCTCCCTGGAGGAGGCGCGTGGCACTGAAAAGCAGCAGCTGGACCACGCCCGCGGCCTGGAGCTGAAGCTGGAGGCGGCGCGGGCCGAGGCTGCAGAGCTGGGCCTGCGGCTGAGCGCAGCCGAGGGCCGGGCACAAGGCCTGGAGGCCGAGCTGGCCCGCGTGGAGGTGCAGCGGCGCGCGGCGGAGGCCCAGCTGGGTGGCCTGCGCTCGGCTCTGCGCCGGGGCCTCGGCCTCGGTCGCGCGCCCAGCCCAGCCCCGCGGCCAGTGCCCGGTTCCCCTGCCCGGGACGCACCCGCAGAAGGTAAGGGCAGTGCCGCGCGCAGGGAAGGGGGGAGGTGGGCGGGCCGCACTGAGGCCCCGC
chr1	17165491	17165702	seq536
CGGCGCAGTGTGGATGGGCGGCTGAGCGGGGTCCAGGCGGAGCTGGCGCTGCAGGAGGAGAGTGTGCGGCGCAGTGAGCGGGAGCGCCGGGCCACGCTGGACCAGGTGGCCACACTGGAGAGGAGCCTGCAGGCCACCGAGAGCGAGCTCCGGGCCAGCCAGGTGGGCAGGAGCTGAGGGCCAGCGGGGCGACGGGGAATCTGTGTACCCGA
chr1	17179138	17179950	seq537
CGACGCTCGCTCAGACATCAGACGGAGGGAGGGCTCTGCCGGCTCCAGAGCCGGGCTCAGGGGGAGGGGTCCCGGCGGGAGAAACCCAGATGTTGCAGCGCCGCACAGCTGGGAACAATCAGCCGCGGAAACTTGCTCCGCGCGCCCTCGCGCTCCCGTCTCTGATCTCTCTTTGTCTCTCTGCGTCTCTGTCTCGGCCATTCCCACCGGACCCCCCCCCCCCACCCCACCCGCCACATTCCAACCTCCCCGGGAGAACAAAAGATGTCCCATCCCCCGACGACCTCACCTCTGGCTCCCCCCAAACTCGGGCTCCCCGCCCTTCCCAATTCGCGTTCTCTCTGCAGAGCAACCCCAAACTTTCCAGGTGCCCCCTTGGCCTCCGCTCTGAAGGCGCGG…
chr1	17204472	17204680	seq538
CGATAACGAGTGTTTCGGCGTGGGCCAGGTTGCAGGGCCGGAGCCGCAGCCGCACCCCCCACAGGGGCTTCCAACGGAAGAGCAGCAAAGGGATCCCAGCCATCATCCAGACCACGACGTGATAGCCGATGACCCTCCATGGACTGCCACAGTAGCCGCTGAGCCTCTGCGAACGCAGCGAGAGAGGGCCCAGGTCGGGGTGGGAACGG
chr1	17210416	17211177	seq539
CGAGGATGCAGCCGTCTCCCCCACCTGGACATCCGTCACTCGGGGTGGGATCCGATTAAGTGGGCGTGGGGTGGCCTCCCCGTCCCCGCACGGCCCCAGGACCCTCTTGCACAAGCGCCCGGCTTCCAATCCCGCGGCTGAGGGGTGCAGGGGAGGGGAGGGACCGGCTGCGAGCGGCGGCGCCATCCCCAGCCCCGGCGTCTCTGGGAAGAAACCGGGGCCGAGTCCCCGTCAAAAGGGAGGGGACGGGCCAGGATCCCCAACCAGGTCCCGCTTCCTGGGCTCGCGACCCCGCGGTGGGGGGCGTCGCCTCCCCTCTCCCTCCAAGGGGTGACGACAACTGGCGGGCCGGGGACCGCGCCGGGCTCGGGGCCGACCCGGACTCCGCACTCACCTGCG…
chr1	17253043	17253309	seq540
CGCCAAGGGTTGTGGCCGGCAACCGGCGCCTCAAGGAGAGGGCGACCACCGCCGCCATCTTGGCTCCTGACGTCAGCCCCACCCCTTAACCCCGAGGTCGCTCTCCGCCGGTGTCCCGTCGAACATCGCGGCGCCCAGCCTACATCCACTGAGGACCCACTAGCCGCGTACGAGCAACCAAGTGGGAGGCGGCTTCCGGTTTCCCGGGTGGGCGGAGGGAAGGCGGGGCAAGCACAGCGAGCGTGCGCAATAGCGCAGTAGCGGCGC
chr1	17318238	17318675	seq541
CGGGGGCTCGGGATGAGGGACAACTCGGGCTGGACAAAGGCTGTCCACGTCCCCGAGTCTGAGCGCGTCTCAGGATTTCTGGGCTCGAGATCTCGGCCCGGGCATCACGGTGGGCCGGCTCACCTGTAGACATCGGTCCAGAGGTAGGTGCCCAGCACGTACACCGCCTCCACGCGGCTCCCGTACTGCAGCCGCACGGTCCGCTCGCGCAGCATCCTCCCCGCCGCAGTGCCCGCGCTCGCTGGTCCGGGGCGGCCGGGAGCACCTGCAGCAGGTGCGCCTTCTCCAGCAGCCTGCGCCCCACGGCCCCGCGCGCAGCCTTATCCAgcggccggtgggcggggcggcccgccccAGTCCTCTCGCAGTGGGCTGCGGGCCTGTCCGTCAAGCGTGGTC…
chr1	17348289	17348662	seq542
CGTAGCGTGAGCAGGGTGAGAAAGGCGCGCCCCGCCGGGCCCTGACCCGTGACAGCCCGGCCCGGCCCGGGAGTGAGCCTGCAGCGAGGGATTAGCGCGGTAATAGCCGGGATTAGCGCAGGCTGCGAGCGCGTTAGTCACTAAACTGCGCGTTCGCATCCCGAGCCACCTCCCCTGGCCCCCGAGCTCCAATCACAAGCCAGGTCTCCACGCGCTGCCCGGGCGCGGGAGAAACTCCGGAGCCCATTGGCTCCGTGACCTGCAGGAGGGACTGGGGACATGCGGTGGCCCCTCCCTATAACCCAAAGGCCCCACCTCCCTCTTCGCGGAGGTCTAGCTCCCCAAAGCGAGCCCGTGTTTGTCGGTGGTCACGG
chr1	17607022	17607232	seq543
CGCAGCACACACGGCGGCGAGCTCGGGCACTTGACGAGGACGCAGGTGGCAGTCACAGCATCCGTGCTGACACGCAAGGAAGGGGACTCTTCGGTAATCCCAACTATTTGGTACCAGAGCCAAGCAAACGTGACTAAAGGGAGCTGGGTCAGCAGAACGGTACCCCGAGTCTCAGCAACAGGACGGCCCGCGCGAGGCAGGATCCAGGCGG
chr1	17618787	17619134	seq544
CGGAAAATCGACTTGCCGGGGTGCAGAGGGGAGGCCAAGGCAGCAGGAGCGCGCACGTGGCAGGAAGCGGACCGCTGCTGGGCACCGCAGCAGGGCTGTGGCCATGGAAACCGCTCTCCAACTGTCTCGGGCTCCACCACGGCAACCAACGCGAAATGTGAAATGTGCGTAAGGGGCTGTTCTCTCTTATTCACTTCTGACTTGAAGTATATTTAGTTTCACAAAGTCACTGTTCCCCGAGGCTAAGGCCAGCGGGCTCGGCGCTATTTTTACCTTTTCCATCTGCCAGGCGCTGCGGCTGCAGGAGCGCGCGCGGCCAGCAGAGGGCGCCCGCGCCACACCTCGCGG
chr1	17636659	17638398	seq545
CGCGAGCATCCTGCAGCTTCGGACCACCGGCGGCAAACAAAGCCCGAGCACCGCTCAGCCGGGGGGCTTCCCCGACCTCGGGGGAGGGCTCTGCGGAGCATgcgcggcggccgtcaggccccgccccccccgggcgccggagccgaggcggcgggAACCTCAAAGCCCCGGCGCAAACGGCCGCTCCCCGCAGAgcgccggccgccccctccccgcggcgcccgggcgcagcggcggccACGGACGTGTGGGGCCCGCTGGCCGCCCCCTCTTCCAGGCCGGGCGAACTTACCGAGGTCCCCTTTCCCGGGGCGGGGGGGGAGGGGCGCAGAGGGAGCTGTGGGGGCGGGGCCATGACCCCCTCGTGCGGGCTTcggccgcccctcccccgccgcgggc…
chr1	17738450	17739217	seq546
CGCGCCTGCGGGGTCTCCCCGCGGAGAACCGGGGAAGGAGAACCGGGAGGCGGGAAGTGGGGACCCCGGGGTAGGTGAAGGAGCGAGGAGGTCGCCGTGTGGCCGGGGCCGGGCCCCATCCCCGCGGGCCTCAGTTTCCCCCCTGTACTGTGGGGGGCCGGTGGGCTGCCGGGACCGCTGGGGGCTCGCAGCGGGTCGGGGGAGGCCACGTCTCCCTCGCGGCGCGCTGGGAGCAGGGAGGGGGCGCGGCGGCCGCTGCCCCGGCCACCAGGGGTTAAGCGGTGACCTCAGCCGCGGCGCCCCGGGACCGGGCGggcgggggcggcgccgcgtcgcgcacggcggcggcggcgggaccaggcctcggagcgcggcgggcgcgggcgcagtcccggcggg…
chr1	17822039	17822257	seq547
CGGCCTGGCCTGCGGCCTCACCCCGCCCTCCCCGGCAGGACTACCGCAACCCCCTGATGGAGATGGAGCCCAAGGCGCTGAGCGCCCGCAAGTGCCAGGTGGTGTTCTTCCGCGTGAAGGAGATCCTGCACTGCCACTCCATGTTCCAGATCGCCCTGTCCTCCCGCGTGGCTGAGTGGGATTCCACCGAGAAGATCGGGGACCTCTTCGTGGCCTCGG
chr1	17896068	17896379	seq548
CGGGCAGGCACACGAGCCCATGCCCGATAGCCACGTGGGCCGAGAGCTGACCCGCAAGAAGGGCATCCTCTTGCAGTACCGCCTGCGCTCCACCGCACACCTCCCGGGCCCGCTGCTCTCCATGCGGGAGCCGGCGCCTGCTGATGGCGCAGCTTTGGAGCACAGCGAGGAGGACGGCTCCATTTACGAGATGGCCGACGACCCCGACATCTGGGTGCGCAGCCGGCCCTGCGCCCGCGACGCCCACCGCAAGGAGATTTGCTCTGTGGCCATCATCTCCGGCGGGCAGGGCTACCGCAACTTTGGCAGCGC
chr1	18024965	18025429	seq549
CGCGTGCAGCCTTTCCACCAGGGCCGCCCCTTGCCCGCCAGCGGCAAGACGCTGGAGTTCGCCGGCCAGGATCTCTCCGCCTATCTCCTCAAGAGTCTCTTTAAGGAAGATTGCGATAGACGCTGCCTGTTTCAGCTGGAGACAGTCGCCGTGACTCAGATGAACAAGTGCTACGTGCCGCAGAATCTGGGGGAGGCCCTGGACTTTCGTGAGAGGCAGCAGAGTGCCTTGGATGAGAGCAACACCTATCAGCTCCCAGACGGCTCCCGCGTGGAGCTGACCCCCATGCAGCGGGTGGCTCCTGAGATGTTCTTTAGCCCGCAGGTGTTCGAGCAGCCGGGGCCCAGCATCCCACGGGCCATTGTGGAATCCGTGGAGTCCTGCGAGATCTCCCTGCGC…
chr1	18306692	18307400	seq550
CGGCTTAGCGGACGAGAGCCGAACAGCCCAGAAAGGATTAAAGAAAAGTCTGTATAATACGCGGAGAGCGCGGCGAGgggagggcaaggagggcgggggggcggggagagggggagggacggagggagggcgagaggaggggGGTGCTCGCGCCGCCGGGAGAGGCGAGCGCGAGGCAGAGAGCGCGATTCGGCTCCAAACTCCGGCGCTGCAGCCGATCGGACTCTGGGCCGCGGTGGGCACCGCGCGCAGCTAGGGAGCCGAGAACCGCGGCGAGCCCCGAGGACGCCCAGAGCGCGAGGGTCGCTGCGCCTCGCAGAGCCGGAGCCGAGTCGAgccgggcgcccgggctgcctggccgcggcggcatgggggcgcccccgcggcTCTCCGCGCTGC…
chr1	18308153	18308491	seq551
CGAGCGGGTTCTCCGGAGCCAGTGAGAGGTGGCTCCGCAGCCCCAGGGTCCGCGGCCGGCCTCCCACCCAGTGCCGCCGCGTAGTGGGTCTTAAATGGAGCTGAACCCTTTCGCGCAGTGAGCAGAGAGCCAACGTGAGGCTAAAAGCCAGGAGGGAGGGAGGCGGGACCAGCGAAGAGCCGCAGGCACCGAGACTACAGGCTCCGCGTCCGGGATCCTCCTCGGAGCCTGGTGCCAACCTCAGCCTGGCTGGAGTCAGAGCCTGGCTCCGCCTCGGAGGGGAGCGGGACGCGAGGTGCCAAAAAGTCGTCTTTATGATCAATAAGGTCTCGACCCCGA
chr1	18309138	18310260	seq552
CGGCATCCTGACGCCTCAAATCCCTTTGCCCGCCTCTGCGGGCTGCGGGAGGCGGGGGTTGGCGTGCCTGAGGGTGAGCGCATCTGGGCCGGTGCAGCCAGCGCGGCCTCGGAGCTCCGCTGCTCAGGATGAAGGAAGAGCGCAGACGCGGATCGCGAATGGGAAACTTTCCGCGTCTGGGGCGCAGAGGGAGATCCGAGGCAGCCGGGAGCCCTCTCTTCTCCGCAGAGGAGAGCACACGAGGGTGGGGTCCCTCCTTCCTCCTTCCAAGTCTGTGCCCAGAATGGGGGGCGGGGTGCGAGAAGAGTCCGTGAGAGACGCAAGAGGCGGGCTGTGCCGGAGGAGGGCGCCCTTCCTGGAGGTGGCCGAGAGAGGTGCACCTGGCAGCGGCTTTGCAGG…
chr1	18564461	18564668	seq553
CGCCGAGAACCGGGGTGGGCGACCCTACACGGAGCGCCCCTCCCGTGGCCTGACCCCAGATCCCAACATCCTCCTCCAGCCAACCACAGAGAACATACCAGAGACGGTCGTGAGCCGTGAGTTTCCCCGCTGGGTCCACAGCGCCGAGCCCACCTACTTCCTGCGCCACAGCCGCACCCCGAGCAGTGACGGCACTGTGGAAGTACGT
chr1	18575882	18576083	seq554
CGAAGTCTTCCCGGAGCCCATGTTCACGTGGACGCGGGTTGGGAGCCGCCTCCTGGACGGCAGCGCTGAGTTCGACGGGAAGGAGCTGGTGCTGGAGCGGGTTCCCGCCGAGCTCAATGGCTCCATGTATCGCTGCACCGCCCAGAACCCACTGGGCTCCACCGACACGCACACCCGGCTCATCGTGTTTGGTATGGCGCGC
chr1	18681460	18682254	seq555
CGCAGCCCGGACATCTACGGGTGCCTGAGCGGGGCAGAGCGCGAGCTGATCCTGCAGCGCCGGCTCCGGGGCCGCCAGTACCTGGTGGTGGCTGACGTGTGCCCCAAGGAAGACTCCGGCGGCCTCTGTTGCTATGACGATGAGCAGGATGTCTGGCGCCCGCTGGCTCGCATGCCCCCCGAGGCCGTGTCCCGGGGCTGTGCCATCTGCAGTCTCTTCAATTATCTCTTCGTGGTGTCCGGCTGCCAGGGGCCCGGGCACCAGCCCTCCAGCCGCGTCTTCTGCTACAACCCGCTCACGGGGATCTGGAGCGAGGTGTGCCCGCTGAACCAGGCCCGGCCGCACTGCCGGCTGGTGGCCCTGGACGGGCACCTGTATGCCATCGGCGGAGAGTGTCTG…
chr1	18829482	18832416	seq556
CGGACTCTGGCCCTCGGAGGCCAGAGAAAAGGCGAGACTCCAGAGAGGCGCCGGACCCGAGGCAGACATTCCCATACAGCCGGGACTCCGAGAGCAGCCGTGGGCGACCTGGGGGCCGGGGACTCGGCGGATCCGGCCCATTCATCAAAGGAAGGCACTGGGACAAAGTTGGCCCCCTCCCCTTCTCCCCCAGCCCCCAACTCGCCGGGATCGGCTCCCTCTCTTTTCACGGCGGTTCAAATTCTCCCCCAAAACGAGGTCGAGCCGGGGATTAGAAAAGAGGGAAAAAAATATTCGTTGGCGATTTCTTTTCGTTATTGGTCCTCCGCTCCCTTGCGCCCTGGCCCCCTTCCCTCCTCATGAATAAAAGAAAAGTCCGAACCTATCAGATCGCGCTCA…
chr1	18835429	18836068	seq557
CGACGGCATCCTGGGCGACAAAGGTAGGGAACTTCCCTGGGCTGCGAGGCCCCAGCCCGGGTTTTCCCACGCTCCGGTGTGCGGGCCAGTGGTTCGCTCCCGCCGCCGGAGCAGGCGACCAGAACTCCAGCGGAGAAACTCTCATGCTGCGGGGCAGCTGGGAGCCGCTCAGGCTTTGCCGACAGCGCCCCCTCGGTGCGCACCCCGGATGCCGGCTAGATGCGAAGCCCGCGCCTTCTTTGCGCTATGGAGGCCGGGCACGGACGGCCTGTGAGTCCCGGGAGAGCCCGGCTGCGGGGCTGCGCGCCTGGTCTACCCCAATACTGCGGGGAGTGCGTCCTCCCGGGCTGGCGTTTTGGCTGCTACTCTCGGCGTCGATCAATTATTTATAGGAAACTT…
chr1	18836767	18836988	seq558
CGCCCAGCCCCCACAGGCGTGGTCCGAGGAGGAAGGATGGGTGGCCGGGCAGCCCCGTGTGACAGCGGCCTGGAGCGAAGGGAAGGGGCGGCCATTGACAGACAGGGCCCCTAGTGATGCCGCAGTCCCGCCCGGGACAAAAGGGCGAGGGAAGAAAGGGAGCCAGCTGTGCCGGGCGCCCCGCTGTGCCCGGCCTGCCGAGGGGCCACGGGTCTGCGGCGG
chr1	18839838	18840706	seq559
CGGCTTTAGGCAGCGCTCGGCGGTGGATATCCAGTGCGACCAGAGGGAGAGAGGGAGGGGGCGCTGGAggggcgcgccgggccgggggctgggggggATGGGGCGAGCGGAGAGGGGCGTGCGGAGCTGGGAACGTCCCGGCGGAGGGGGCTCCCGGCGGAGGGGGCTCCCGGCGAGGGGCCGAGCCCACACTGGGCTGACAAGGCTCCCCTTTTCTTCCCTCCATCCCCCCAACCGAAGAAGAGAGAGGGGGAGGCGGGAGCAGAGACTAACGAGAAACAACAATGAGGAGATAACTATTACAAAGGCAAACACTGGCGCTCGCGCGCTCGCAGCCCCAGAACCCGCGGTAAATAAACAAAGTCTGCAAACTGTTTGCTAGATAAACTCGTGCCTAAA…
chr1	18842135	18843326	seq560
CGTCTGCGGGTCGCTACAGCCTCGGGAGGGGTGAAGGGAAGTTGTGTGCGCCCCAAGTCCAGCTCAAAAGAGGCCCCGAGGGCATTCTAGGGCGCCTTGGGCACGCGTGCCAGGCCCCCGGTTTGGCAGCCGAGCTGAGCGAGGGTGGATTGCGAGGGGCACTGGGGCCGCCGCGGAGCTCTGCGTGTCGGCTGCCAGTGAATTGGCCGATTTCCCCAGTCTGAGGGTCAGCGAACGGACCTTTCCATGGCTTGGTCGCCCTGGTCCTGGAGGTGCGCTGGGCCCGAGCTCCGGTGGAGACCAAGGGAGGGGTGGGGAGAGGCAGCGGAGACAGAGAGCCACAGAGGAGGAGAGAGCTAGAAAATTCAGAGTGAGAAAGTCTGAGCGCAGCAGAAGAGA…
chr1	18844316	18844684	seq561
CGCGTCGGCGGGCTGGGCCTTGCTTCGCCACGGGTTCGAGGGAGAGGCGGAGGGAGGAGCGGCTGGGCTGCGGAGCCTCTTGCCTTCACTGCACTCTTTGTCTGACACCACGAAAAGACCGAAGATCAAAGAGGCCCCCGAGCGGGACAGAAAAAGGGGTGGGGCGGCGGGCGCGATAAGTAGCTCGGAAAACTCCACCCTAAACTTTTCTGGGTCCTTTCCATGGGACCCAGACCCTACAGAACCTCACCCAAGTGGGCGAGTGGGCGGCCGGCCGTGGGTTCTCTACAGTCCCAAGCCTCCGCGAGGGCGACAGGTGGAGAGGGACAGCTACGGCTGCGGGCTCCAATTCAGGCCGAGGTCTTTCGG
chr1	18845463	18845891	seq562
CGTCGACCCTCTTCCCCAAAAACCCGGTCTTTTCCGTCTCGGCGGTACctgagcctcagtttccctatctgattagtgaggataaGAGCCGCTCCTGGCCTCCCCAGGCAGCAGGAAATTAGGGCCGGGAAAGCGGTTTGGAAACTGGTCAGCGGGTGCAGGCGGGCAGAGGGTGGGAGGCGTCAGGAGTTCGTCCTCCTCCCCGGGGCGCCCCCTCCCCGCCGCCCTCTCGGCACAGTCCCCGCTCGCGCCTCAATGGCCACTTTAGAAATACAAACAACTTTAGAAATAAAGTAACCAAACCCCCGAAAGCGGCTTTGAAGAGGCGAATGCCTGGTGGCGCTTTACTATGGTGTGGGCCGAGGCCCCGGCCTAATCCCGCTTTCATTTCCACCGACG…
chr1	18915977	18916481	seq563
CGCTGCTGGTGGGCTCCGAGGCAGGGACCGGGCGCGGGCTCCCGAGGCCGGGCGGACCCAAGTCCAGGGCGGGGGTTGGGGCGGCGGCCGGAGCGGGGATCGGGTCTGGGGGGATCCGCGCGGCCGCCCCTCCCCGCGCTccgccgccgccgccgtcgccgccgcGCCTTTGATCCATGGCCCGAGGCCGCCTGACAGTGGAAAATGCGGGGAGACAAAACCACTCAGTCAAAGTGATTCCCAACAACTGTCTCCCCGAGATAAGGACGCCCTCGGGCTCGGCGGCCTGCTTAATTCCCGCTGCCCGGGCCTGGGATCCCGAGCAGCCGCGCGCCTGGCCGCCCCCCGGACTGCGGAGCCGCCGCTCGCTCGTCCAGTCTTGGTCGCGGGGCCTCGGCC…
chr1	18983307	18983519	seq564
CGAGATTAGGTGGCGGAGGCGCTGGCCGGGCCAGATGCGCCTGAGCGCGGCCTCGTTATGTATTCATGAGCTGTGAGGAAAAGAAATAAAAGGATTCATTATCGTCCAAACTGTTACTAATGACATGTACCTGGAGCCCGTGCACCTCTGGAAATCTAATGCGACACACTCCGAGAGAAAATGTATTCCCGGGCTCGGCGCCGCGGCCGACGG
chr1	19053532	19054056	seq565
CGCGGAACTCACTGAAGCCCGGGATGGGCACGCTCTGGATGGTGATGCCCAGGAAGGTGCCCAAGTGGCGCAGCTCCGTGAGGTTGTGCAGGACCGGGTCGATGGCCCAGGACTCGGAGGCGATCCACACGGCGCCAGTGAAGTTCTGGCGCAGCACCTCATTGAAGAAGTGGTACAGGGTCAGGTCGGGCGAGAACACGACCACGACGCGCGCTGTGCTCTGCTGCAGCTTGTCCACAATGGTCACCAGGCGCTGGCGCTCCTCTGACGTCATGTTCTGGTTGGGCTGCAGTGTGGGCAGCGTCTCCTGGAAGGCGATGCAGATGTCGCGCCGGGCCACGCGCTCGCCAAGCAGCTGGCCATTGTCGCGGCCATAGGTGTCGCTGCTCACCAGCACAA…
chr1	19076461	19076821	seq566
CGCTGGGCCGCGGCGGGGGTGACGGTGCCACTCACGTCGCCCACTTTGATCCGACTGTGCTCCTCCAGCAGCCGCCCTTTGATCTGCGGCCACAGCGAGTGCGGCACGTAGAGACGCGAGCACGCGGAACACTTCTGGCCACCGTACTCGAAGGCTGAGCGGAGGGTCCCGCTCACCACGCTCTCCACGTCGGCCGAGCGGTGCACGAAGTGGAAGTTCTTTCCGCCGCACTCTACAGGGGTCGGGGGTGGGGAAATGACCAGAGGAGCTGGCTCCCCCGGTTGCCCAGGGGCCCAAAACACCACCTACGCCATCCATGGCCCGGGACCAACACGAGCACGGAGCAGCCCAGAGCGGGCGG
chr1	19082213	19082501	seq567
CGGTGCCCCCGCCAGGTTGCCGCCGATTGCAGTGAAGTTAAAGGGCGAGATGGCCGCCACGAAGCCCTGGGGAAGGAGGCAGCGGTGAGATCAGGCCCATGGCATTGGGCTGCCCCGCCTGCTCGCCCACTGCCTCCTGCAGGTACCTCCAGACCCCGGTACACCGTGCTGTTGGTGCTCGGGGGCACGCTGATGGGCTGCTGCCCCTCCAGCTCCACCGCATACTTGGCATTGAACCGGAAGAAGTCGATGAGTTCCGCTGCAGCGTCAATCTCCGCTTGGATCACGG
chr1	19101415	19102221	seq568
CGGCGTTGACCGAGGCAGCTTGGGGGTCCGGCAGGGAGGGAGTGCGGCGCGGGGGACGCCCAGTGACTCTCAGGCTcccgggccccaggcgcgcgctcgggccgccccgggccccgTGCTCACTCACCCGGCCCCGGTCCAGGGGCGGGACAGCAGGGCGCGGCGGAGCGCGGGCGCCGGCAGCAGCATCTCGGGTTAGAAGCGGGGCTGTTCGCTGGATCGTCCGCCCGGGCGCGGCGAGAATGCACAACCCCGTCCAGAGCGCACCACCTCGATCCTCGGGGGGAAACGGATCACCCCGGCTGTCCTCCGAGCTCGGGATCAGCCAAAGTCCCACTATATTTAGCTTCGGCTAATAAAAAATATTTCTAGTGCCATAACGGGGGCATTACACAACAC…
chr1	19154535	19156470	seq569
CGAGGTGGCCCCCACGGTAGCCAGCGCCCGCCCCCATCCTGGGATCTAGATAACTGGGCCTTCCTGGCGTACGTAAGACGCTCTGCAAACACAGCTTCCAGCCCACCTGCCAGTACCAGCTGCCCGCCCGGCCCCCGTCCCGCATACGCATTCCGCGGCAGCCTGGACCTGGGCGCCCCGTCCCAGGGCGGCGGGGGAGGGGCGGCCACTCACCTCCGCTTATACTCGTCGCGCTCGCGCTTCACCTTGGCCAGCACGTTGTAGAGCGCGCGGATCTCCGGCGTGATGGTGTCGATCTGCACGCCCACGCCGTCGGGGTGCACCCACGACACGCCGGGGCCCTGCACGGTCTCCACGCCGCCGCCGCCCGTGCGCCGCACCTGCGTGTAGCTCCAGATG…
chr1	19408738	19409633	seq570
CGCGGGGAGACCGTTATTAAATTATACCGTACGGCTCCGCTCCGGCCCAGGCTAGGAGGATGAGTGCGGGCGAGAAATGCAAACTCATCTGTGACTTGACCCAAGGGGCAGCCCCGTGAACATTCCCTTAAGAGGGCGAATGCATCTCACTCTCAACCATGTCCGGCCACGCCCTCCCGCAGGGAGGCCGCTAAAGTTTTGCTCGAGAGGGGAAACTGAGGTAGAGGTGATTTACATGCGTTGGCGGAGGGAAACCCAGGCAAGCCAGTCTCCCCGGGCCCGGGACCCCGAAGCCGTGGCTGTGGCGGGGATCCTCAAGGGGGCAGGGGGCGGCCCGGAAAGCGGGTCCAGACGATCCGGCTCGAAATCCCCTCCCCCCACAACAGCGTCGCCCGCCAG…
chr1	19450471	19451158	seq571
CGAATATGTTCCACACGTACGCACCAATCAAACTTGCCCACTTGGTCTTCGTAGACCGCGGCCGCAGGAATCAGCAGCGTAGCCCAAAGCCAGAAACGAGAAGCCCACTCAGCCGCCATGATGCGAGCGCATGCACCACCCACCGCCGTCCCGGCATGCACCGCGCCGCGGGCTCCGCCTCCGCGGGACCACAGAGCTGGGATAGCGCGCGAGGCCCTCGGTCGGACGGGACGCTCGGGATTCAGGGACTGCCTCGGCACACGGGAAGTTGCCCTACAGGCGCGGGAGAAAGCGCAGGCGGCGGCTTGGCAGGGAGAGGCAGGCTGCAGTGCACATTGGGTCAGGCACACGCGAGGGGCAGCCCCCGAGGGCCGTCCCAGAGTCCCCCGCGCCGCCGGG…
chr1	19472836	19473529	seq572
CGAAGCCGTGGGTGCTGCCCGGGGCCAGGGAGAGCGGGGCAGCGCACGGCTGGTGACAGGCTCAGCTCTGCACCGTGCAGAGGGAGGATCAGGGGCCACTGTTACCTCTGCAGTCGCTGCTGCCCATTCGGAGCCCCAGGCCGCCAAGGATGGTCTCGGACTGGCCGTCGCTGTACAGGAAGGCCGTGTCTATCTCGGTGTGGCCGCGCTCCAGGAAGGCGCGCGTGACTGCGGCGCTGGTGGGCGCGTCCATGCGGCGCCCCATCTCCATGGCGCCCAGCACCGTGGCTGGCCGGGCCCGCGACAGCTGCCGGGACATGACGGCGGCAACGGGAGACTGTGACAGCCCAGGAGCCGCGCGCAGCGGTCGGAAGCACCAGGCTCGGAGCGGGCGGCCTC…
chr1	19487585	19488247	seq573
CGCTGCCGCCCAGCCGGAGCCCCAGGCCGCCAAGGATGGTCTCGGACTGGCCCTCGCTGTACACGAAGGCCGTGTCTATCTCGGTGTGGCCGCGCTCCAGGAAGGCGCGCGTGACTGCGGCGCTGGTGGGCGCGTCCATGCGGCGCCCCATCTCCATGGCGCCCAGCACCGTGGCTGGCCGGGCCCGCGACAGCTGCCGGGACATGACGGCGGCAACGGGAGACTGTGACAGCCCAGGAGCCGCGCGCAGCGGTCGGAAGCACCAGGCTCGGAGCGGGCGGCCTCGTGGCTTTAGAGACGGGCTCGGGCCCCGCCCACCGGCGGGTGCAGCTGAGGGCGCGGCCGAAGGTGCCCGACGCCGCCCACGAGCTCGACTCCACGCTCGGCTACTAGGACCTT…
chr1	19510794	19511896	seq574
CGAGGGACGAATCCGTCGGTGCTGCCCGCGGCCGGGCCCGAGCGGGGTGGTGCACGGCTGGGGACAGGCTCAGCTCTACACGATGCATGGGGAGGATCTGCAGCTACTGTTACCTCTGCAGTCGCCACCGCCCAGCCCGAGCCCCAGGCCGCCCAGGATGGTCTCGGACTGGCCGTCGCTGTACATGAAGGCCGTGTCCAGTTCGGTGTGGCCGCGCTCCAGAAAGGCGCGCACGGCCGCGGCGCTGGCGGGCGCGTCCATGCGGCGCCCCATCTCCATGGTGCCCAGCACCGAGGCGACCCGCGGTGGCGGTGGCCGGGACATGGCGAGCGCGCGGGCCTCGGGCGGCGGAGAGCGAAGCGCGCAGTGGACGGCGGCGCGGGAGACTACGCGAGACGC…
chr1	19537597	19537863	seq575
CGGCGGGAGGTGCGTGCTGCGGCGCCAGAACAGTGTTTGCTGGTGCTTCTGCCCTCCAACGGCAGAGGGCGGAAAGGGACAGGGACTCTGCACCTCATCACATACCTGGTGTTTTCAGGGCGGCGGGGCTGGGGACGGGACACTTCCTTGCTGCCGTGAGCGGGGCCCACACGCGTCCCAGCTTGGAGCCAGCGCACGGCCACGGCCACACGCGCTCGGAAAGCGAGGCCGGCGAGAAGGAACACAGAAGGCCAGCGCTAACTGCGC
chr1	19684290	19685231	seq576
CGCCAAGGGCGGGGGCTGGGAGCGGGGGCAGGGTCACTGCCACCCAAGTCGTCCGCGCCGGCGGCACCCTCCTGGGCGGGGAGGGACCGGGTCCACCCAGGGTCCGGGACCCCGCCCCTCCCCCACCCCGGGAAGCCACCCGTCCCAGGCCAGGGATGGGCAGGGGGAGGGGGACGCGAGCTCCGGAGGGGCCCCCGGGCCGGGGAGGGGGCCGTGCGGCCTTTACCATGGTGGCGGCGGCGGCGGCGGTCCCGGTCCCGGCGTCAGTGGCTCTCCCCCCCGCAGCAGGGCCCGGCGCTTCCACTTCCCCGGGTGCCCAGGAGTGAACATCCGGGTCAGCACCCCCCTccccccgcgccgggccgccgccACCTTCCTTccccgccccggcccggcccg…
chr1	19795928	19796589	seq577
CGAGCCTCCAGACAACTCGTCACCTTGACGACCAACTGAAAAAACCGGAAGGGATGGAAGCAGCGGATCATCTCGCGATATCTGGAGCGTCTGCGCCTGCCTTCCTGACCTGGGACTTGTTTCCAGCTCTCGCGAGACTTTCAGGGGTCGGAGCGCGGGGGCCGGCCGAGAGGAAAGCTGGAGGCGCGGGTGGGGAACATGTCTGAGTCGGAGCTCGGCAGGAAGTGGGACCGGTGTCTGGCGGATGCGGTCGTGAAGATAGGTAAGGGGCTTTTCGCCCCAGCAGGCCCGGCCGGTGCAGAGCTGCTGGCTCCAGGCTGCGCTGCCCAGGAGGAAGGAAGGGAAGCCCCACGGGAGGTCAGGCCTCTCGGCCTTTTccggcccctccggccagggcga…
chr1	19842842	19844510	seq578
CGGACTTGAACCGGGTCGCATGCCGGAGCGGACGGGATGAGGTGCACCGCAGAACTGGGGACTCCTGGTGCCGGGACGCGGCGGGCTGGGGCGCCCCACTCTCGGGGCAAGTCTGCAATGCCCGGTGCCCACAAAAAGGACACATCCATCTTTGTCACCCCGAGGCCTGGCACGGCCTGACGGCCCAGGCTCGGTAAAAGTCGGGCGGAGAGAGTGGAAGCGCAGAGAAACCCGGGGAGGGCGCTTAAGAACGGGCCAGGGCGCCCGGCTGGGCTGCCCTGCCTCTCGGGCGCCGGCCAGGCGTCCCGGCCGCCCCACCACGCCGTCGGAGCGCGCCGAAGCTCAgcccggggcgggcgggccaggagagggcccggggcccctgccgccgcggcgccc…
chr1	19863733	19865375	seq579
CGCCTGCGCCGCCGCCACGTGTGGGTTGGGAGGGGCATCTGAGGGTGTGGGGGCTGCCACAGCCCGGGAGGTGACCCCTCGCAGCTGGGGCGCTCTGATCTTCGGCCCACAGGCCCGGGGTGCCGGGACCCCGCCCTCCTGCAGGGCCAGGGCTCGGCTCTCCCCGCCCACCGCGAGGCGGGGCGCACGCTCCGCGGCGCGGGGACCGCGCGCTCCAGGCTGCACCCGGCCTCTCCTCCGCGCGTGCGGGCCCCTCGCGGCGCCTCCCGGGCTCGGGAGACCCGGTcccgccgcccgcccggcccgcggccgccTCTTCCTCTCGCAGCCCCGCGGCGCTTGCCGCAGTCGCAGGCGGCGGAGCAGCCAGAGCGCCCCAGGTACCAGTGCGGGCGGGAG…
chr1	19878097	19878452	seq580
CGGGACTTCAAGCGGGCGCTGGGCAGGTTCCTGCCATGTCCACGCTGTCCCCGGGAGCGCCAGGCCAGCCTGGCCTCGCCATCACTGCGCACCTCTCACAGCGGCCCCCGGCCCGGCCTTAGCCTACAGCAGGTGCTGCCGCTGCCCCTGCCGCCGGACTCAGATTCGGACTCAGACGCAGGCTCAGGCGGCTCCTCGGGCCTGCGGCTCACGGCCCAGCTGCTGCTTCCTGGCGAGGCCACCCAGGACCCCCCGCTGCCCACCAGGGCCGCTGCCGCCGTCAATTTCTTCAACATCGACCCCGCGGAGCCCGAGCTGCGGCCGCATCCACTTGGCATCCCCACGAACTGACCCGG
chr1	19998616	19999367	seq581
CGGAGGCCGAGGCCGGAGTCGCCCGAGTGCTCCGCCCAGCCTCAGTTTCCCCCTCTGCCTCCCCAAGATTTCTAAAAGCACTTCCGGCTCTGAAAACAAACCAACCACCAGCAGGCGGCCTGGGCTTAGGGCAGGCAGCGCCAGGGAGCGCGCGGCCGCTTCCTGGTGGGTCCAGTGTCCCCGGGGTGGAGGGCGGGGCGCAGGGCAAAGGGCCCCGGGGCTGGGCCGGGCTCCGAGTGCCCCGCGTGGGGCCGGCGGGGAGTGGCCCAGCGAGGTGCGCGCCACCGTGGCCTGGCGGCTCCTCCGGGGCCCCCTTACCTGGAGGCGGCTGCGAAGGCAAAGGCGGAGGCGGCAAAACCGGCGAGCGGCTCCTcccgcccggcccggcccggcccctcc…
chr1	20081394	20082049	seq582
CGTCTGCTCGCCGAGCCCCGCAAAAGAGGCGGGGATTCCATCATGTGACCGGGGTGCTGGGCGCCGGCGCAGGCGCGGTTGCTGCGTAGTCGTCGCCGGGCTCCGTTGCCCGCGCTGTTTTACCTTCCCAACGCTTGAGGCGGACGCTGGGGGGTCCTGCGCCTTTCCCTCCTGCCGCTGGGGACTGCAGGCTAAGGCCATGTCCCGAAAGCAGGCGGCGAAGAGCCGGCCGGGCAGCGGCAGCCGGAAAGCCGAGGCCGAGCGCAAGCGGGACGAGCGGGCGGCGCGCCGGGCCCTGGCCAAGGAGCGGCGGAATCGGCCGGAGTCTGGCGGCGGCGGCGGCTGCGAGGAGGAGTTCGTCAGCTTCGCCAACCAGCTGCAGGCCCTGGGGCTGAAGCT…
chr1	20384947	20385384	seq583
CGGTGACGCTAGGAAGAGGAGGAGAGAAGGAGGCCGCGGGTCCCTGTCGCCTCCAGGCCAGGCAATCCACTCCAGGCTCGCAATCCACCGACCTGGAGTTCACGGCCTCCGCCCTCCTGGCCCAGCGGCccccacccgaccccacccgaccccacccgacccAGGCCGGTTCCGGTCACGCCGGAAGCACGTGGCCCCCCACCCTGCGGCGTTGCCCGGGAGACCAGGGTTGTTTACCAGCAGGACAGAGCCCGGGCGCAGGCGGCGGATGGAGCGGAACGGCTAGGTGAGAGCGGCTGCCCGATCCCGCGGCCTGCCCTTGGCCTCCGCCAGGCCTGGAAGGGGCCGGGGGAGGCCAGTCCCCGAGACCCCAGCACATCACCCGGGAGGGCCTCCCCA…
chr1	20442042	20442404	seq584
CGAGAAGCTCTACACGGCCACCCGCGGGCCCCAGGGCGTCAGCCGTTCCTACACCCCGGGCCCTCTCGGGGACCGAGTTTCCCAGACTGCTCTTGGTCCCTCCGCTCCCACCCTCCTCGCTACCCCCGTCCTCCGCCCTGCCCCGTGAACCCTCTCCGCTGCCGCCTCCCCTCGCCCACCTCGACGGCCATGTTCGTGGGTGGGGAGAGGCCAGCCCGACCCTCGGACGGCGGGACTCGCGGGCTACTTTAGGTGGGCGCGGACCTGGGGCTCTAGCACTGACTAAGTCACTGCACCTGCGCAAGAGTCTCCGCCACTCTTGTCCGGGTGGGAATCAAACTCTAGCGCCGCCCTTCAGGGCGC
chr1	20542153	20542605	seq585
CGCAGAGCCGTCCCACCATCCCTCTGCCTTCGAGACAGAGACGTCCTCGGACTGGGACCCCCCAGCCGAGTCCCAGGAGCGAGCCAGTCCCAGCAGGCCCGCCACCCCGGCCCCGGTGCTGGGCAAGGCCCTGGTCAAAGGCCTGCACGACAGCCAACGCCTGCAGTGGGAGGTGAGCTTCGAGCTGGGGACCCCTGGACCGGAGCGGGGCGGCGCGCAGGATGCCGACCTATGGAGCGAGACCTTCCACCACCTGGCGGCCCGCGCCATCATCCGCGACTTCGAGCAGCTGGCGGAGCGCGAGGGCGAGATCGAGCAGGGTGAGCGCCACGGAACTGCGCCCCTCCCGCGGACGGCCTCCGGAGGACAGCCCCGCTCCACAGCCGCTCCCCCTTCCCC…
chr1	20565169	20566121	seq586
CGCGCGCGCTCCTCCAAACCCCGCAAAGCCGCAGCTGTCCTTAACCCACAATCCTGCCAATTAAACCGCTCCCTCCGGCTCTGGCTGCGGCTGCTGACGTCGGAAGATCCAGGCGAGGCGAGGCCGCCGCCTACGCGGGTGGGGTTGGGAGAGGCGACGGCCCCCTCCTCGGGCCCCGCGGCCGTCGGTCAGTCAGCCGGCGGCAACACGAGCCCGCACTAGACCCAAGCGCCGCCCGTCGGTCCCCACTCCCGACGGGCCTCGCATTCCTGGTCCTCCACCTTCTGCCAAGACCCTGCCCACGCTTCCCGCACCAGCCTTAGGTCCCGAGGTCCCCAACTTTGGCGAAGATCCCGCCTGGGCTCCCCGCATCTTCCCTTGGTCCCAAGGTCCCCAACT…
chr1	20683049	20686098	seq587
CGCCAACCCAGCCGCTCCTGCTGCAGCCAGGGCGCGCACTGGCCCGCGTCCTCCCCGCACCAGGCGCACTAATTTAGACAGAAATGTCTGGAGCTGGGATAGGAGAGGGAGCCAAAGTCTTTGGGTCTCGGGACCCCAGGTAAGTCCCGAGCGCAGCTCCGGTGGGCAAGGCTAGGTGCGGAGATGAGCGGAACCAGGAGGGGACGCCAAAACCGGTTCCCACGACGCGCAGCGGGTGGGGGTTAGGGCCTGGCCTGGGCGGGCGCCCCCTCCTGCGCGCCCTCTCCCAGCCGCTGGCCGACTGACTCGGCCGCCCCGCGCTCCCCGCTGCCGCAGAGGTCAGAGCCTCCCTTCGCTGCCTGCCAGGGACACATGCCGTAACCTCGGCCTCTCTTACCG…
chr1	20707003	20707470	seq588
CGGGCCTTCTGCCGGTACACGGAGTACAGGGCGGCGGTGACCACAGAGGTGGTGCCCAGGAGGATGAACTGGCACAGCGAGGGCCGCCCTCCGCTCTCCATGACGGCGGCGAGCCCCGGTGGCCGACTGTGGCGCCAAGGATAGGCCTGGTGACCCCCGACTCTCCACCTCCTTCCGACCAGGACCGCACCCCCCCGGCCTAACCTGACCGGAAACTCGAAATCAGTCGCCCAGCGATGACGCACGACGCCGGAACCGGAAGCGGGGCAAGGGGTTGTAGAGGGAACCGGAAGGTGGGGTTGCCCGGGTGACAATCAAGCTGCTGCGGCCTCCAGGGAGGTCCTGTCTCCCCAGCCGGGTGTCGGAGAGCGATTGGGGAGCTGAGCGACCACCCACCGC…
chr1	20751481	20753179	seq589
CGTTCCACCGCGCCTGTGCAGGGTCCCGGGCAGCGCGAGCCTGCGTggggggaggggagaagagggcaaggggaggggacaagagagCTAGCGGTCCCGCCCGGTGATGTAGGCAGCCCGGGGAGGTGGAGCCGCGACGCCTGAAGGAGTCCCCACCGCAGCCGCGCTCTCGGTCTGCCCCACTAAGCAGCCGCCAGCGGCTCCGGCGACCCAAATTGCGGCGGCAGGGACCGCGGAAATCCCACCGTTTGGGCTTGGTGGACGTCCAGCCCACCTCACCCCCAGCCCCGGCCCCTCCTCGCTTCCCAGACGGCTGGAGACACTCCCGGGAAAAGCGGTCCTCAGCCACTCGGCCGCCGTCCGCACCTCGGCTGCTGGCCCGGCTGGGCACCGGGCATC…
chr1	20832632	20833138	seq590
CGGTGCGACAGGCGCTGGGCCGCGGCCTGCAGCTGGGTCGAGCGCTGCTGCTGCGCTTCACGGGCAAGCCCGGCCGGGCCTACGGCTTggggcggccgggcccggcggcgggcTGTGTCCGCGGGGAGCGTCCAGGCTGGGCCGCAGGACCGGGCGCGGAGCCTCGCAGGGTCGGGCTCGGGCTCCCTAACCGTCTCCGCTTCTTCCGCCAGTCGGTGGCCGGGCTGGCGGCGCGGTTGCAGCGGCAGTTCGTGGTGCGGGCCTGGGGCTGCGCGGGCCCTTGCGGCCGGGCAGTCTTTCTGGCCTTCGGGCTAGGGCTGGGCCTCATCGAGGAAAAACAGGCGGAGAGCCGGCGGGCGGTCTCGGCCTGTCAGGAGATCCAGGTGAGCGGGGCCGGGT…
chr1	20860103	20860825	seq591
CGGGACGCGAAGGGAAACCCCTGCTGCAGACATCGCGGACCCGCACGCCAAGCGGCAGGCCAGACCCGGGCGGCCTGCTCCAGGAAAGGGAGAGGGAAGGAGAGTGGTCAATGCCCTCGATGCTGTACCAACCCCAGGCCCCCACACGCTACCCCCTCGGACCCCGCTCTCACCCTTCAGGCTCCGGAAGAAAAGCGAATGAGTCTCCCGCACGTTGAGGTTGTCCAGCAGCACTAAGGTGCGGGGTCCGCTGGCGCAAACCGCGCCAAGCAAGGGCAGCAGCAACCAAAAGAGGGCCCAAGCCCGGGCCGCGGTGCTGGGCTCCATCTTCCTCCTCCTGCCGAAGGACCCAGCACGTGCACACCGGAAGTACCCCATCTACGGTAGCCCAATCGCGGC…
chr1	20895526	20895776	seq592
CGGTGGCGTCAGCCAGCACCACTCTGACGCAGTGTCCACTAGGCCGCCCCACGAGAAGGAGGCAGGCGACCCCATCCCCAGGGCAGAAGGCACCCCCATCCGTGGCACTCCAGGGACCCGCCAGGAACGGCGTCGCTACTCCCTGGTGACCACCAGGGGGAGGCAGTGCCCTACTTACTGGACAGCGGGGGCCGCCGGCCCCACCGGGCTTCCCGGGAAGGAAGCCTCCGTCCCCGTCCTGCACAGCCCGC
chr1	20903595	20903956	seq593
CGCGAAGCAGCGCATCCTTGGGGTCCTCATTGATGCGCGGCTTGTTCCTGATGTTCTTGGCCCGGTTGGCGTAGCGCAGCGTGCTGAGTGTCTCATCGTAGTTGTTGTCCGCAGGCGACAGGCAGGCCACCATGAGCGTCTTGGTGTTGCCGCCCAGTGAGTCCTGCAGCAGCCGCGTCAGCTTCGAGTCACGGTAGGGGACGTGCTTACAGCGCCCGTCCACCAGCGCCGAGATGACATTGCCCAGTGCCGAGAGCGACAGGTTGATCTTGGTGGCCTCCTTGAGCCGCTCGCCCGTGGCCCCGGTCTTGGACTGCCGCTCGCTGCCCGCCAGGTCCACCAGGTTCAGCTTGCCCGCCCGG
chr1	20916419	20917358	seq594
CGGACCTACCTGTTCCCGTCCGCCTGCGCCCCTCGAGGGCCTTTCCTCCTGGCTGGGGGGCAGCGCAGCCCCCTGGGGACTCTCGGGGCGGCCTCATGCCCTGCCGCCTGCAGGGCGGCCTGCCGGGCGCCCTCACCTCCACCAGCGGATAGGCGATCTCGTTGTAGATCTGCTCGGTGACGTGGTCCACGTGGTAGGCGCCGTCGAAGGTGAACTGCTTGGGCGGCTCGTCGGCGGCGCCCGGGTTCTGGATGCAGCACTGGGCGCGCGCGCAGTCCACAGTCACCACGGGCTGGCAGCGCAGCTCTCGCTCCCGCTGGTTCATGGGACGGCAGCGCACGACAACCTTCACCGCCTCGGAGGCCATGGCGCCGCGCCCAGGACCAACGGGACCAGAGC…
chr1	20930593	20931953	seq595
CGCCGCCGGTGGACGAAGGTGCCCGCCCTCTGGGGGCACCCAGCTGGGGTGGTGGAGGCGGCATGGGGGGTAAAGTGATGAGAAGAGAACAGCGGGGTGAGGAGAAGGCGAGGTGCGTGCGTGTGCTGGGGGTGCTGCTTCACGGCCTCTCGAAACAGGCGACACGGGAGCGGGAAGCGCTGTTCCAGGGGCGGGTGGGCCGAGGCCCCTGAGGGGCGGGCGCGGGGGTGCGAAGCGCTCCAGAGTGGGCTGCCGGTCCCGCTGCGCTACCTCGCTCGGGGCGCTGCGGGGAACGGCCAGGGGCCCCGGCAGAGTCCCCGGACCCAGGAGCGTGCTGGGCTCCGCTGCAGGGGACGGAGGAGGCTACAGTGGCAGGGAGGGCAGATGACGACGGAGCGG…
chr1	20985295	20986708	seq596
CGCTCAGATGGGCGACTGTAACTTTCTGACGACCTACCGAGGCACCGCTCTCATTCAAACCCCACCGCCTAAGGTGGCGAGTAACCAGTTCTACGTTTCCCACCGGGGGAGCGAGACTCAAGGCCGCCGTCGCGGAGCAGCAAAGCGACAGCCGACAGCCCCGCCCGCAGAAGGCCGCGGGAAGGACGGCAAGAGCAGCGGAGACAAAGCAGCGAGGCGAGGTAGCTACAGGCCACAGCGGCGAACGCGCACGGCGGGGGAGAGCGCGGGCCGCCAGCGAGGCGGGGAAAGCTCGGACCGCGGACACCGACGGATGAGGCTGGGGCTCGGCGCGGTGACAGTTCGGGGCTCACGCTCGGCAGGGACACCGCGGCGCCCGCCCCGGCGACGGAAGCAGCG…
chr1	21375702	21376423	seq597
CGCCCCGCGGGCCAGCACCACCGGCTGCCGGTCTCCGTGACAACGCGACCCCAGGGGGGGGGCCGGACCCGGCGGGGGCAGGAGGCGGAGAGACCGGACCTTTCACGGCAATATCCTCATGGGCCGGCGGCGGGGGATCTTTATCCCCCTCCCCGGAGGAAGCGGCGCCCTTCTCGGTAGCGGGGCTCAGGCGATGCCGGTGGATTTTCTTCACTCAACGAGCAGAGCATCCAACATGGCGCTGTGGCCGCCTCCAGCAGTCCGGCAGGACGGCTGCTCGGAAAACTTCGGACTTTTTCGGAATGGCTCGGGAAACCGAGGGTGGGAAGCCTCTTCGGCTCTTTCCGGAGACTGCTAGGGGTCGGGATTCTTCGGAGACGCTCGGGTGCGTCCTCGGCC…
chr1	21424161	21424518	seq598
CGGTCGGCATCGCGATTGGTCCTCGCCACCCCCAATTTCGCAGAAGAGGAAACGGAAGCTCGCACGGCTGCTGCGCCTGCCCTGGTTGTCCGTGATGATCCTCTACGGACAGGCATCTGGAAGGAGCCAGCACTGGGACCGTGCGCGTGTGGGGAGCGGGGCTCTCACCCGATAGGCCGCCTTGAGACCCCCGTTGTCGGCGATGTTCTCCCCCAGGGTGTGCCGCCCGTTCACCGGCTCCCCGTTCACGCTGTAGTTGCTGTACTGCTCTACCATGCACTCGGTCTGACGCTTGAAGGCCTCCACGGATGAGTTCTTCCACCATGGCCGGAGGTTCCCGTCCTTGTCATACTCCCGT
chr1	21488967	21489688	seq599
CGGAAGGCTTCTCAGCGCGGAGCTCCAGCTGCGGGGAGGCGCGGCCCCTCCCGGATGCCGGGACGAgggaggggaagggaggggaagaggcggggtaggtaggggcggggggCGCGGCAGCGGCAGCGCGCATGCCCGGGCCCGGGGCGCCTGGACCTCGGGAGGGAGCGGAGGGCGCCTACCTGCAGGCCGTTGGGGTATGCGTCGCCCTCGGAGAGCGAGTCCACCAGGTCCTCCTCGTCCAGCGTGGCCCGCTTGTACGTCGACATCTGCAAGGCCAAATGCAGCACGGACTCCCTCAGCGCCTCCATGGCTCTCGCGCCCGAATGGGGAAGCGGCCCCGACCCTggcgccgccgccgccgcgccccgccccggccTGGACACCCGAGACCGAGAC…
chr1	21543947	21544906	seq600
CGCAACCTAGCCCTCCGAATGCGCCGGGCGTGGCCACCCACAGTGCCCCAAGGCGAGCCCCAGACCGACCTCAGTGTCCCGGGACGCTCAGGTCCAGCTGCATCCAGGCACCTCGAAATCGCCGCCACCCGCGAGCCCGACCCAGCCCGGCTGCCCTGGGTCTCCAAGCCAAGCTGAGTCCAGGGACTTCAGAACAACCCAAAACAGACCGCAGCAACCGTCCCCAAAGCGAACCGGGGACCCCGAGCCCCCCACATCCGGCTGGGACCAGAACCAAGCTCGGCGCGGCCGCCCCCGACGGGACCAAGCGCAGCGCCGCCGGGAGAGCCGCGCTCTGCCCGGGCGCTCCCCGACTCCACGCCTTCCGAGAGCCGGGCGGGGGCTGCTGCTGCAGCCGGC…
chr1	21627384	21628582	seq601
CGGCGGCGGCGCGCCAGCGGCAGGACCATGGTTGAGCGCGCCAGCAAGTTCGTGCTGGTGGTGGCGGGCCCGGTGTGCTTCATGCTCATCTTGTACCAGTACGCGGGCCCAGGACTGAGCCTgggcgcgcccggcggcggcgcgccgcccgACGACCTGGACCTGTTCCCCACGCCCGACCCCCACTACGAGAAGAAGCACTACTTCCCGGTCCGCGAGCTGGAGCGCTCGCTGCGCTTCGACATGAAGGGCGACGACGTGATCGTCTTCCTGCACATCCAGAAGACGGGCGGCACCACCTTCGGCCGCCACCTCGTGCAGAACGTACGCCTCGAGGTGCCGTGCGACTGCCGGCCCGGCCAGAAGAAGTGCACCTGCTACCGGCCCAACCGCCGCGAG…
chr1	21635657	21636003	seq602
CGTCCTGTCCGAGGCTGAGAGCGGCGTCCAGCTGAGCGGCTCCAAGTGCACCGTGGATGCGTCGGAGCGCAGCCTGCGGGGACTCTGGGGCCAGCGGACCCCGTCCCCACCGCGGTGCTACTCGCCAGGCAGAGGCCGTTCGCCCCGCCGAGGCCCCTCCCCGGCCTGCTCAGACTCCTCCGCCCTCGCCCTGATCCACTCCGCCTTGCACAAGCACCAGCTGCAGGTCCAGGTAGGAAGGGGCTTGAGCGTTCTGGGTGCAGCCAGAGGCCCGGGGGGAGGGGCTCGCGCCCTCCGGGTGGGGGCGGGGACGGGTCCGGGGAGGTCCGGCGGAGGAGTCTGAGCGC
chr1	21638859	21639811	seq603
CGTGTGGGCACGCGGGGACGCTCCGGGCCTCCGAGGGGGTGTGTCTTCTGCTTCTTTAACCTGGCAGGGGCGGTTCAAGTGGCCGGGGAAATCAGCGATTTGGAGGGTCGAGGGCTGGTGCTTTGAGAGAGACGCGGAGGGCAGAGAGGGATTCCCCGTCCCAGCTGCACTCGGTGCATCACCTAGGTTACTCCTTTTCTCGGCCCGCAGGGCCCCTAACCTGCTCGAACCTGTTGTGCAGTAGAGGCCGCCGAGTCCCTTTAAGGCCCCGCCGCGCCTGCGCCTTGGGTTCTCCTGACGCGGCCCATCCGGACCCTGAGGAGCCAGTGGGCTgcaggcgcaggcgcaggcgcaggcacaggcgAGGGGTTGGGTGGCGGTTGAGACAGCGGCGGTACT…
chr1	21659032	21659300	seq604
CGTGATGTTCACGAAGGTTTTTCCCTGGGACGGCGGCCCAGATGGAGGGTGAGTCCTTGTTGCCCACGATGGCCGCGAACCTAACAGGTCCCATCCGCCACGAGGCTGTAGATAGAGGCGTCCACCTGGCCGTTGCGCGGCTGCGGGGGCTCCTCTGGTCGCTGCTGCTGGGGCCGCCTGGGCTGGCGGGCAGGGGAGGCGGAGAGCTGCGTGCAGGCACTGCCGTCCTCACCACGGCTCTGCTGGCTGTGCAGTGGCCCTCGCACCGC
chr1	21708135	21708931	seq605
CGCAGAAGGAAGATGCCGACGGTAAAGACAAAACAGGAGACGCGCGCAAGGAGCAGGTCAGAGCCCAGGCTCGCTGAGAGAGGAAGGGCTGGGCTGGGGCAGCCCGGAGGCAGAGAGACCGAGAGTGCGGGGCGGGCGAGGGACGCCAGGGCCGCGTCACCCCAGCCCGTTCCTAGCTCCGCTCCCGGCAGGGGGCGCCCTGGCCTCGTGGCACGACCGGCCCgcggggcgcggggctcgggccgggggcggggccggggccgggctggggaggggttggggccgggggcgggggagggggcgggCTGCCCGGGCCTCACTCGGGCCCCGCGGCCGCCTTTATAAGGCGGCGGGGGTGGTGGCCCGGGCCGCGTTGCGCTCCCGCCACTCCGCGCCCGC…
chr1	21802766	21802967	seq606
CGGAGCTGCCGCCACTCCATCCCGCACGCCCTGGGGCCTGTCCCGGGGGCAGAGGGGCAACGTCCCCAATATGGCCTCCGTCCTGAGAGCGAGCAGAGAACAGCGCGTGCAGGCAGCCTCCAGAGCCGGCGGCCCCGCGGACGACAACCTCTTCCACGGTTCCTATGCCTATGGCACTGCCCCGGCGTCCGAATCTACTCGC
chr1	21821261	21821850	seq607
CGCCCCGTGGCCAGTGTCAGCCCAGAAGCTCACACGCCCACCATGACGGAGCCTTGTCCGCCCGCCCTGGCTGGGGCAGAGCCGGCCGGGCTCCCCAGCAGTCGGGGTGACCCAGCCCCGGGGTCCCTCCGCCATGCCGCCCCGCCCGGGTCCTCACCTGCCAGCTGGCCCCCGCGGGCAGCGAGCCCCTCCGCGGACGGCCGGGTGGCACCGCGGGCCGCAGCTGTGCCATCCTGAgcgcggcccggcccggcccccgccggggcggcACTTCAGCTGGCCCAGCCGGCTCCTggcccgcgcgcgcccgggtccgggccccgcAGCGCTGAGCTCCGCGCTCCCGGCTCCCGGCGGCGGCGCTGCCTGCGATGGGCTCGCCCCAcggcggggcccgga…
chr1	21850688	21851351	seq608
CGCCACAGCACGACAGCCATGCGCGCACTGAGGTCAAACGCTCAGCCCCCACAGCAGTCATAGCCCAGGCCCACCCGCCCAAACGCGAGCACACCCCGCACGGGCTCCCCCCCACGCGTGCACACGCACAcgcgcgcacgcgccccgccccgcgccgcgccACGCCCTACCCGCCGTAGGCCCCGAAGGTGAAGCTGCGCTTCCGGCCGCTCATGGTgccgccgccgccgcccggcccggcccgcgcgAGCCGGAGCCGCCTTCCCGCGCCCGGGTCACCTTGGCAACGCGGCCGccccgcccccgcccccgccccAGCTCGGATACGTCCGCGCCCCAGCGGGCCGCGGTCCAGCTGCCGGGGGCCGCCGGCGCAGAAAGGGCCGCTTGTTcgcgccg…
chr1	21858290	21858689	seq609
CGCTTTTTAAAACGTGTTCTCTAATGGGTCCGGGAGTCCGCCGCGGTCTCGGGCGCCACCAATTGGCCGTCATAAGAACTGCAGGCGACGGCCGCCCGGGCTCCAGGACCAGGGACAGCGCCCCGGGAGCATCTCAGAGAAGGGTGGGGACCCGGAGCCGCCGGGACAGCGCCCCCAGTCACCGGCCGCGCGCTCGCCACCCCCCGCACTTCCTCACCCCTCCCTTACATGGAGGCGGCCCCAGCGCCCGTCCTCGCCCTCTCCCCGGCGCCAGGCGCCGCCGCACGTCTCCCAGCTCACAAGGGCGCACCTGCGCCCGCCCACTGTGCTCTCGCCGCCCCCTCCCGCGGGACCCGTTCTCTCGGTGCGCAGATCACGGGGCCGCACCTACGCGTTCCGG
chr1	21867650	21868501	seq610
CGCCCCGCAGCTGGCACCAAACCCTGCAGGGCACGGAAACCGCCCCGTGAATTCCCACCGAGTCCTCAGATCCTGCCGAGCCAGGGGAGGCGACGAGGGGGCGCCCAACTTCGTGACGCGTGTGCCCCGCTCTGCCGCGGGGGTCAGGGACAGGGGAATGCGTCCTGTCTCTGGGGATGCAAGGACATCACCGCCCTCCCCGCTCAGGGTCCTTGATCTGAGGCCCCCACTTCCCTCCTCTGAGGACAGGAGCGCCACCCTCTGGGGGGCGCTAGGGCTTGGGCCCCTCCCCAGGGATGGAGGAAACGCGCCCACTTCCCACAGTCCCTCCTCTAAACCCCAGGCGCCCCCACCTCGAGGTGGGCGGAAAACTGGACTCCCCACCCACCCAGGGGGGTG…
chr1	21868748	21868996	seq611
CGTCGGGATAGGTGGGGCCCACGGCCCCCATGGGCTCCGCTTGTCTGCAGGCGCGGGAGGAAGGCGCACAGGCTTCGCTGGGCGAGAAAGCTGCTGTGCCCTGGCTGACGCCCTCCTCACCCGGGCGCTCGGCGCGCTTCCTGGCAGAGGCCACGCGGTTGACCCTCGCCAGCCCATTCGCGGCTCTTGGACTTTGTCTCTGGACTGGGCAGCTCGCCCCCGCCCCAGCCTAACCCGGGCCCAGGGCGG
chr1	21981716	21982848	seq612
CGCGCACAGCCCGGGAAGCCTGCGTTTCCCAGGTCGCGCAGACGGCGCAAAGGGGGAAACTCCACCTCGCTCGGCTCCGCGCCTCCCAAATGCACGCAAAGGGCTGCCGTCTTCCTTTCCCCTACCCCGCCCGGGCTTTCCAAGGTCCGGCGCGAGGAGCCCGCGAGGCGCGGTGCGCGGGCCTCACCTGCACACGCCGCGAATGCAGGGCTCCAGCCAGATGCGGTAAGCGGTCTCGATGTGCTCCTGCGACACCTCCTCGGGCCGCACCGTCTCCGCCCAGCGCCAGGCCGCCTTCTCCAGCTGCAGCCGCGGGGCCATGGCCTTGGCCCCAGGAACGCCTCCCGAGCCAGACCGCCGCAGCCGCCGCCGCGGTCTGCACCGCCGCCCCAATGGGCT…
chr1	22013478	22013994	seq613
CGACCTGGCGGAACTGTGCGGGCAGACGTGGCAGGGGGACGGGCTGCTGCTGCGCTCGCACGCCGCATCGCGCAGGTTCTACTTCGTGGCTCCGGACACCGACTGCGGGCTCTGGGTGCAGGCGGCAGCCCCCGGCGACCGGATCCGCTTCCAGTTCCGCTTCTTCCTGGTCTACAGCCTGACCCCCGCGCCCCCGGCGCTCAACACCTCCTCCCCGGCCCCGGCCGACCCGTGCGCCCCCGGCTCCTACCTGCAGTTCTACGAgggcccgccgggggcgccccggccccTGGGGTCCCCACTGTGCGGCCTGAACATCCCGGTGCCTGTGGCATCCTCCGGACCCTTTCTAGGCCTGCGCCTGGTCACGAGAGGCCGCCAGCCCCGCGTGGACTTCGT…
chr1	22022270	22022484	seq614
CGGTAGCAGCAAAGCGTGGCATCGCCTCGGTTTCTTACaaaaattcataataatattaataataatataCTCGACATTGTCGGGCTGGGGCGTGGCCCGGGAGTCCGTGTGGGGCAGGCAGGTGCCTACGAGGGGCAGGGGCGTGTGTTGGCCCCGGCCTGGGCGCGGTGCTGCAGGTCCAGGGGCTGTGGGGGCGGGGCGCCGGGTCGGGCCGA
chr1	22027887	22028152	seq615
CGCTTGTCCCGAGGAGGCTGCTCTTACCTCGCCCACACAGCCGCGGAAGTGAGCGCTCATGTTGGTGGCCGGGGACAGTGGCACGGAAGGCTCCACACCCCCCAGGTAGAGCAGGGTGTGCAGGTTGAGGCCCTGGCTCTTGCCGGGCGAGGAGCGCAGCACAGGGCGTCCACCATTCACCCGCAGGCTGCCGTCCTTGTTGAGACGCTCTGCAGACACACGGTGCCAGCGGCCCAGGGCCAGCGGCTCGGCGCTCCGCAGAACGG
chr1	22063936	22064179	seq616
CGATGTAGCCTGGCGGGCAGCGGCACTCCTCCACCTCGAGGGCGCGGGGTCTGTTTGAGGGCCCCGGCTGGGCGACCTCCAGGCTGACTGCGCTGATGCTGGCCGCCAGCGGCACGGAGGAGAACGTGGCCCGGATCAGGAGCTCATCCAGGTCGGCCAGTGCCATCAGGAGGTGCTCGCGTGTGGCCGGCTGCCCATCGGGCCGGCGCCAGAATTCCTGGGTTGGGGGTGGCAACGTGGGCGG
chr1	22083579	22083905	seq617
CGCAGCGCTCACCCGCCCGCCAACGCACCCTTGAAGTCATCGGGTTGGTCAAAGCGCAGCCTGATCTGGTCCCGGAAGCGGCGGGTGCTCTGGCACACGCTGGTGATGCCAAAGCAGAAGCAGGGCAGGCAGGCGGCGCTGTGCTCCAGGTAGAAGTGGCCGTCAGGGCAGGGGCCTGCTGGGCGGCATGGGCGGGGGCTGCAGCCGGCTGTGGTGGGCAGCCCGGCTCTGCCCCCACACCCGGTGACACCTGCCCTCCGGCAGTACCTCGTTGTGGGACGAGCTCAAGGACACCGTCAGGAATGCCAAACACCATGCCCCGGGCGT
chr1	22086489	22086706	seq618
CGGTGCGCACCACAGTCTAGCTCATCGCTGCCGTCCTCGCAGTCCTCCTGTCCGTCGCAGAGGTAGTCTCTGGGGATGCAGTGCCCATTGCGGCATGCGGCCTCCTGGGGCCCACAGGGCAGGGGCCTGACGGAACCGGGAAGCAGGGGCTGAGGAGCGTGGGTGACTGGTGGCTGTCGCATGATGGTTGTCTCTGGCCGGGGCGGTAAAGATGTCGT
chr1	22224504	22224781	seq619
CGTAGTACCGCGGAGGCTAGAGAGACCCGGCCCACCCCTTCCAACCTATGCCCCTCCTCTTAACTTCCGGGCGGGGCATGACTTCCGGTTCCCGCGCGGCGCTCCAAAGCTCGGGGAGTGGTGGTCTCCCTTTCCTGGAGTCATTTGTGGGAGTTAGGGTCTTATCCTGATCTTTCCTCGTCCCCCGCTCCCCCGTCCTCCGAGGTGGCAGCTGCGTAGGTGAACGTTCCCCCTGTCCCCTTCCTTCTCCTTCCTAACCCGAGTACGCTTGCTCGCGG
chr1	22251596	22252616	seq620
CGAACTCACGAGCTGCGCCGGCCCGCGCGTGCGCGACAGGCGGGCGGAGCCAGGGCAGTCCAGGCACCGCCTTGACCCGCCCCAGCCTCTTCCCCTTCCCTGTTCCTCCCACTTCCGCGGGCACCCAACTGTGCGTCTCCTGCGCGCTGACGTCAGGTGCGTGCCCCTGTCCGGCAGCCGAGGAGACCCCGCGCAGTGCTGCCAACGCCCCGGTGGAGAAGCTGAGGTGAGTGCGGGGCCCGAGGTTCCCCGCGGGAGCTGCCACCCTACCTTCCCATCCCCGCCGTCTCCGTCCTCTCCCAGTCCTCGGGGACACCCCGTCTGCGGGATCGTGGGGGGCCCGGGAGCACGGGTTGTGGGGGAGTGCCCGGCTCGCGCTGCGTCCTCCgggcgggcgcg…
chr1	22319107	22319530	seq621
CGGCGCAGGGCTAGGCAGGCGGTCATCGGCACGTGTGCAACTCCACGAGCCGCTGGCACTGCCGGCACTTGACGAAGCAGCACCAGTGGAATTTGCAGCTGCAGCGTTCAGCCAGCTCCACCTGCGCCGTGTGGAAGCCGCGGCCACAGCACAGCAGCTCACAGCCGTCGATGGCCTTGGACGTCTTGTTGCATGTGCGGCCCCTCGTGCCCAGCACGCCGCTGCGCATGTCCTGCTCACAGAAGTCGGGGCTAGGCTCCAAGTACACCAGGTCCTCATCTGTGTGCGGCTTGAACTGTGCGTTGCGTGGCACCAGTGCCCTGGAGGAGCCCACGCGGCGTGGCTCCACCTCAGTGGCACCATCAAACTTCTCCTTCAGTGCGTGACCCACCTGGCGGA…
chr1	22328610	22328812	seq622
CGTTGCTCACGAGCGTCTCATTTCCTGCTGGGCCCATGCCCTGGCACCGCAGGCTCCCCTGCAGCCCCGCACGCCCTTCCCTCACCTTGCGTCACCACCTTGCCGAAGACGGGCAAGGAGTCGAGTGTGGAGCAGTTCCAGCGCCGGTTCCGGAACTGGTACTGGCACTCCTCAATGGCCAGCTGGGCACCGCGGCGCACCGA
chr1	22341499	22342839	seq623
CGCTCCGGACTTCTCGGGATTAACCTGCTATTATGTCCCGGAGCCCTTCCCTGCAATGGGCTTCCTCAGCGACCTGTCAGCCCGGCTGGACTGCAACCCGCGTCCGGCGCCCCTCCCGGGCCACCGCCCCGCGCTCGCACCCCTGGCGCCCTCGAGAGCCCCGAGCCGCCTACCGGTGCGGACGCCGCCACAGCCACCCCTGACGCCTCTGGGCAGGGAGCCGGACCCGGGCAGGAGGGGACCCCGGGTGTGCAGAGGGACGTTCGGGCCGTGGCGGCGGCAGCGGAGCGAGCGAGCCTCCGGTCCCGCGGCCGAGACACCTgccgggctgccccgcgcccgctgccccgcgccgcctggcaccggccgctgcccccggggcctgccccgccccgcccc…
chr1	22484801	22485005	seq624
CGCAGCCCCGTGACCCTGGGCGGCGCGCAGGGCCAGGCCGTCCCAGGCGGGCTGCACAGTGGAAATCACAATATTGACCCAGCGCGCAGGAAGTGGGGAGGACAGGCCGCCGGGGTTCCCGGCCCGGGGGGAGACAGCTCGCTGAGTGATGAGCTCGGAGCCAAGCTCTCCCTCCCTCCTGGGTCACCGCACCGCTGCCCGCCGC
chr1	22541225	22541449	seq625
CGTCTCAGGCTGACAGCCGCGCTCCGAGCCCAGGCTGCTCTGTGTAAACGCTGTCACCCTGCCATCCCCGAGCAGGCAGCTTCCTCCGGGAAACTGTAATCAGGGCCTCCCGCACCCGCAGCTGGCCCTGTCCGCAGCTCATAAATCACGCTGCCTTCCCGGAAAGCAGAGGGAGAGACAGACAGGGTGACGGGAGACAGACGAGGCCGGGCGAGGAAGAGACGA
chr1	22650823	22651404	seq626
CGGCCCCCGCCGTCCTAGCATAGGTGGAGAGCGAGCGCGTGACGCAGGCCCCGCCCCCAGCACGTGACCGCGGCGCGTGGGGCAGGTCGGGCCGCCCCCTCCCCTCTGATACCCATTGCGCGCCGGCCTCAAGATGGCCGCCTTCTGGCGTCTCCGGCGCTGTTGAATGGCGAAAGCTTTATTGTTCCCTTCGGGCAGGAGTGTTCGTGTCCTCTATGGCGCTGTCAATAAAGAACGGCAGTTTGAATCGGTGCTGAACAGGTAACCATAGAAACGGGGCTGGGACTCCGCGTGGAGACCCTTCCTGCAGCGGGGGCCCGGGTGCGCCCTAAATGAGGGGTGTATACAGACCCTTCCGCGTGGCGAACTCCGCGGGACTCGGCCGAATCACGGCCGCCT…
chr1	22762182	22762683	seq627
CGGAGTGTGTCACCACGCGAAGCACTCGGTGTTGGGGTCATGCGGGCAGGAGCGAGCATGCGGTGGATGTGCGGCCCGCGCGTGTGTCCACAGAGGGAATCCCTGGGTGGGTCTGGTCCTGGTGTCGCCGGGACGTCCCGATGGTGGCTTCGCGCACTGGGGCCCTGAGCCCTGAGTCCAAGTGCGCAGCGCGGGGCGCGCCCCCGAAGGTGCCCGCCGGGGGAGTGTGGGCGTGCGCACGTGCGGCGGCGGTGGCCGCGGGCCGGGTGGCCGCGGTGCGGGCTCCGTGTCCCCCACCCCCCCGCCTCGGTGCTGATTGGCTCGGCGCCGTGACGGGCCGGCCCCCGCCCGGggcggcggcggcggcggcggGCGCGGGTGCCCGCGTGTGCGCTGGGA…
chr1	22775389	22776000	seq628
CGCACGAGCTGGGTCCCCCGAGACGGCGCCCGGCGCGTCTATGCTGAGATCAAGTTTACCCTGCGCGACTGCAACAGCATGCCTGGTGTGCTGGGCACCTGCAAGGAGACCTTCAACCTCTACTACCTGGAGTCGGACCGCGACCTGGGGGCCAGCACACAAGAAAGCCAGTTCCTCAAAATCGACACCATTGCGGCCGACGAGAGCTTCACAGGTGCCGACCTTGGTGTGCGGCGTCTCAAGCTCAACACGGAGGTGCGCAGTGTGGGTCCCCTCAGCAAGCGCGGCTTCTACCTGGCCTTCCAGGACATAGGTGCCTGCCTGGCCATCCTCTCTCTCCGCATCTACTATAAGAAGTGCCCTGCCATGGTGCGCAATCTGGCTGCCTTCTCGGAGGCA…
chr1	22792360	22792794	seq629
CGCCTTGTCTCCCCTCCGCCCATCTGACGGGATTGGCCGCCCCAGCCCCGTCCCAGGTGGTGGTGATCCGTCAAGAGCGGGCGGGGCAGACCAGCGTCTCGCTGCTGTGGCAGGAGCCCGAGCAGCCGAACGGCATCATCCTGGAGTATGAGATCAAGTACTACGAGAAGGTACCACGGGCAGGACGGAGTGGGAGGGGCTGGGCCAGCAGGGCAGGGCCCACTGACCACCGTCCCGTGGCAGGACAAGGAGATGCAGAGCTACTCCACCCTCAAGGCCGTCACCACCAGAGCCACCGTCTCCGGCCTCAAGCCGGGCACCCGCTACGTGTTCCAGGTCCGAGCCCGCACCTCAGCAGGCTGTGGCCGCTTCAGCCAGGCCATGGAGGTGGAGACCGGG…
chr1	22799732	22800129	seq630
CGTCGCAGGGCGGGAAGATCCCCATCCGCTGGACGGCCCCAGAGGCCATCGCCTTCCGCACCTTCTCCTCGGCCAGCGACGTGTGGAGCTTCGGCGTGGTCATGTGGGAGGTGCTGGCCTATGGGGAGCGGCCCTACTGGAACATGACCAACCGGGATGTGAGTGCCAAGCCCTGGCAGGTCCGCGGGCGGTGGAGCCTCAGGGTGCAGGGAGGGACGGCTGAGCCCAGCGCTGATCCCCTGCAGGTCATCAGCTCTGTGGAGGAGGGGTACCGCCTGCCCGCACCCATGGGCTGCCCCCACGCCCTGCACCAGCTCATGCTCGACTGTTGGCACAAGGACCGGGCGCAGCGGCCTCGCTTCTCCCAGATTGTCAGTGTCCTCGATGCGCTCATCCGC
chr1	22846637	22846890	seq631
CGCGTCGCATACAGCCAACCTGTGCGTGCTGCTGTACCGCAGCGGCGTCAAAGTGGTCACCTTCTGTGGCCACACGTCCAAAACCAATCAGGTCAACTCGGGCGGTGTGCTGCTGAGGTTGCAGGTGGGCGAGGAGGTGTGGCTGGCTGTCAATGACTACTACGACATGGTGGGCATCCAGGGCTCTGACAGCGTCTTCTCCGGCTTCCTGCTCTTCCCCGACTAGGGCGGGCAGATGCGCTCGAGCCCCACGG
chr1	22876003	22876418	seq632
CGTCTTTCCCCAGCCCGGGTGATCCAGGTGCTCCCGGCTCTGCCGCGCACTGGGGTGCCACCGTCTCCAAGGGCGCCGCTGTCAGCTGTGACCCCTGCGCCCCCAGAGGCGGCCAAACAAGCGGCCTTTGTGGTCTGTGCGTTGGCGGCCCTCGGGGAGCGTCACAAAGGGTGGGAAGAAAGGCCGCCAATCCTCTTAGGGCCAGCCGCCCGCTTTCCCACTGCGGCCCATCTGCTCCTGGGGAGCGGGCATAACCGCCGCCTGGCCCCACGGCGCGCAAAGCAAGCAAAAGCTGCCCGGGAATGAAAGGCAGGGGCCCGGGCCAGCCCAGATCCCCACGGCAAACACAGGCCTGGCCGGGGGCCTGGGAGGGGGCAGGGCTGATCCCCGGGGGAGACC…
chr1	22909410	22910949	seq633
CGGTCCCTTTCGAAGCCGCAGGGACCCGGGTGGCAGGGCTGAGGCGAGGGGGTGGGACTCCCTGCCCTGACAGGTAGTGCCGGCCCCCGCTTTGGGAAGCCCCTTCCCCCGCCCTCCCCTCCGTCCGCTCTCCCTGCCCCTGTCAGCCGCGCCAGACGCTCTCCGGCTTTGCAGCATTCAATAAAAATTGAGAAACATTTGGGCTGAAATCGCTGCTTTATCTGGAGGAGCCACAGCGCCGGGAGAGACCACTGCTGCGCGGGGGGAGCCCGGGGTCTCAGTGGCCCGGGCACGCGGGGTCGCCGCGCTCCAGCGCCCGCGCTGCCCCCGGGTGACCCTACGGGCGCGGTGTGGGGAcccgggctcgcggcggcgcgcggccgccgggggccgggacgc…
chr1	22983491	22984154	seq634
CGATGAGAACATGAACACGATCCGCACGTACCAGGTGTGCAACGTGTTTGAGTCAAGCCAGAACAACTGGCTACGGACCAAGTTTATCCGGCGCCGTGGCGCCCACCGCATCCACGTGGAGATGAAGTTTTCGGTGCGTGACTGCAGCAGCATCCCCAGCGTGCCTGGCTCCTGCAAGGAGACCTTCAACCTCTATTACTATGAGGCTGACTTTGACTCGGCCACCAAGACCTTCCCCAACTGGATGGAGAATCCATGGGTGAAGGTGGATACCATTGCAGCCGACGAGAGCTTCTCCCAGGTGGACCTGGGTGGCCGCGTCATGAAAATCAACACCGAGGTGCGGAGCTTCGGACCTGTGTCCCGCAGCGGCTTCTACCTGGCCTTCCAGGACTATGG…
chr1	23152140	23153156	seq635
CGGCTTGCCCCGCAGCCGCAGCACTCTGTACGTGTTGAGGCCGGGCACGTCGAAGCCGGGTGACAGCCCGTGGTGATCCAAGGGGTAGAAGTTGACCAGCTGCCCGTGCTGGGCCTCGAGCGAGAGCCACGCGTCGCCGAGTGGCAGTGCGCAGGGGAACTCGTGGGCCACGTGCAGCTGGAAGACGCGGCCGTGCAGGTGGCGCAGCGCCAGGGTGCGGAACGCTGGAGGCACCAGCGCCTCCACGCGCGGCCCGAACTGGCGCAGGCGCAGCTCGCCCGCCGGCCCGGCGCGCACCTCGTAGAAGGTCAGGTTGGCGAAGGTGAAGTAGCCGGCGAAGGGGTGCGCGGTGGGCGGCGGAGCCGGGCCGGGCTCGGCCTCCCGGAGGGCGCGCTCCAG…
chr1	23218401	23219264	seq636
CGCCGGGGAGACGCTCTAGGCAAGCTACACGTTCTTTGCTGCGGTGCCACTCTAGCCGCGAGAACGCCGCTCTATGGCTGCGGGGGAGGGGCGGGGCTCGTGGGTGTCTCCGACCCTTTTTGTCCCGGCGCGGCGGGAGCGCGCTTGGCGCGTGCGTACGCGACGGCGGTTGGCGGCGCGCGGGCAGCGTGAAGCGAGGCGAGGCAAGGCTTTTCGGACCCACGGAGCGACAGAGCGAGCGGCCCCTACGGCCGTCGGCGGCCCGGCGGCCCGAGATGTTATCTGGGAAGAAggcggcagccgcggcggcggcggctgcagcggcagcAACCGGGACGGAGGCTGGCCCTGGGACAGCAGGCGGCTCCGAGAACGGGTCTGAGGTGGCCGCGCAGCCCG…
chr1	23376646	23377220	seq637
CGCGGCGTGCGCTCCGTGACGGGTGGGGCGCTGGCGCTTGACAGGACTCAGCCTCTCTCCCCTCCTGCGCCAGTGAGCCATGAATCCGGCTGCGGCACTTCATGAAATACTCATGGGCCGACTGCACCAGGCTTgcgggcggcgggggagggggccggcgcgTTCGCCGTTTGCCGCAGTGACAGCTCCGCGCCGCCAGCCGGCCGCGGGCCTGGGAAGCCGCCGGTGCCGGGCGCGCTCTCGGCCTTTCCCACCCACCAGGCAGGGCGTTCCCGCCAGCCGGCTTCCTGCAGCCGAGGGCCGGGGAGGAGGGACGGCGCTGAGGGGCCGCAGGGCCTGGCAGGCCTGGTTCCTGGCTTTCTCTCCGCGTTTCCTGAGCAGGACCGGCCGGGGGATGGG…
chr1	23415964	23416824	seq638
CGCGGCGCCGCGCCCGAACCTGGCCAGCAGGGGGCAGCGCCCGGCTTCCCTTggcgcccggggcccctcggggggcgtcgcggtccccggcccgggggTGCTTCCTGCCCCTCCAGTTCTCGCCTGGGCGCTGGGCACCCCCAACGCGCGCGTGGGATCCCGCAGCCTCCCTGGGCGCTGCCTCAGTCCTCCCTTTTCTCCCGGGGCTCTGGACGGCCACCCCCGGTGGCCTCCCTCCGGCCGGGCAGGTCCTCCGGGACCCTCTCCCTGGCGCGCGCCCGTCCGAGGGCACAGAGAGGCGGGACGCCCCGGGCCCCCGAGGCCCCAGGAGGGGCGCCGCTCCCGGCCTCAGTTCCCCGCGGACGGCCGCTGGGGCCAGGCTGCAGACGCGGCCCCGAG…
chr1	23542832	23543950	seq639
CGCCTTCCGCCCCCCACCCCCATCCCCTCAGGCCCGTCCGGATCATCAGCACATCCCTCTCGGGCTAGGCCGGCCGCGGCGGGAGCGAAGCGGCTCCGGCGGGGAGAAGCGGCAGGGCCGCGGGCGCCTCAGGCCCTTCGCGGGATCCGGCCGCATGGAGCAGCGAGCGGAGGCGGGAAAAGCACGGCCGGCCCCAGCAGGCCGCGCGGAGAGCGCCCAGCGGGCCGGACCGCGGGCTAAAGGGGCGGGGGGAGGAAGAGCGAGGGCGAGAAGCGTTTCGGCCGGGCTAGGCCCACAGCCGCGCGGGCGGACTAGACCGAAGCCGCCCCCAGCCCGTCCCCACCCCCACCCCGGGGCCTCGGAGCGCAAACGAAACGGGACCAGGCACGGAGCCCGGGC…
chr1	23567277	23568637	seq640
CGAGCGCGACCCGCCCTCTGCGTCTCCGCCACAGCGGGGTGGAGGCAATGCCGGAATCTACTAGGACAGCCCCCTGGCTGGGTCCCTCCCGCGCCGGGGGTTAGACCGCTGCTGTCTCAGGGAGGAGGTGCTCAGCTCAGCCCAGGGAACGCCTCCGCTCTGCCATCTCGAGGCCGGGTCCTTTCCGGCAGCTGCCTCAGCCAATCAGCGAGCGAAGTTCGTGAACCACTCTGCCAATCAGAGGCGGAACACTATGCCCGCCTCCCACAGCCTGGCCAAGAGCCTCTAGTGCGCCTGTGCCTGCCCCCATGGCCTGCCGGGAGTTGGAGTTCCACTCCCGCGTACAAAAGCTAGCCAGAGGCCAAAAGCCAAGGAGGGAAAAGAACAAAAGGGTGAAAA…
chr1	23623095	23624250	seq641
CGCTCCTGACGCACCAAGCGGTGGGGTCGCAGGATCCACGGCCTTTTACTTCTCTCCCGCAGACCCACTCCGGGGTGCAGGGATGCAGCTCAGTACCCCCGTCAGCCCAAGTTTCTCTGCCACTTCTCGGGCCACCCGGATTTgccccccgccccgcccccgccATCGCCGCCGCTCCCCGGGCTTTGCACACGCCAAGCCCTGGGACTCCCAAAGTCCTTTCCCACGTCCAGCTCTCTTCGCCCGCTTTCCTGGGCCCTGCACTAGCTGCCCAGGGTGAACCCTACACGTCCAAAGGGACGTGCACAAGTCGCGCCTCCGGGACCCGCACGATCCCCCTGGCGTCCTGGGCCACGCACACGCCCACCTCGAGGTGCTCAGCAAGGGTCCCCAAGGGGC…
chr1	23635741	23636558	seq642
CGTAGGAAAATAGACGTGGGGCGGAGTAAGACCGGGCGGTTAAGCCTGCATAGGGTGGAGCTCCAAGCCCCCAGAGTCCCGCCCCTCGGCCGCCCTCCCGGTTCAGGCCCCGCCCCTGACCACCCGCTACCTGGCTTGTCCCAGCCCACCTCGGCCAGGTCCCACCCACAACCTGCAAGCCCCGCCCCCGGATGAAACTACACCCCTAACTCCGCTTCTGGCCCCTTCCAGGCCCCGCCCCGCCCTCACCAACAACTCGGAGGGGCCCAGCAGGTCCAAGGTGAGTGACTGCATGCGCGAAAAGCGCACGCCCAGTTCGCGGTGGACGCCCGAGCACTGGATGCAGGTGAGCACGCCCAGGTTGGTGCTGAGCCACGTGGGGTCTGCAGAGGAAAGCAG…
chr1	23682564	23683280	seq643
CGGCCAAGGTGAACCCCGGCTCCTGGCGCCTTCCCATCCGCATTCATTCCACAAACGCGGGCCAAATCTCCGAACCAGCCGCAAGCGGGAGGGGGCCTCTCTGCAGCCGGGGGGAAGAAAGTTCAGGACTGAGGCGGGAAGCCTGCCTCTCAGAAGGGGAGTGACTCGGGGGGCACACTTGTGGGGCTCCGAAGATGAAAACGCAAACTGAGGCTGGAAGGCGCTAGGCAAACACATATGTGATGAGGCGGTCACGCGGGGCACTTGGGGTACGTCCCCCGACCTGTGGAGTTTGTCATCGAAGAGACCTCGAGGCCCCCCAAAACGGTCCCTCGGGCCTTCCCCCGCCTCGACGGTGAGGACGCAGCTGTTGGAGATGCGCTCGGTCCTCCCAGACCT…
chr1	23729620	23730676	seq644
CGGCAGCCGGCCTGCCGGCAGGCATCGCACAACTTGGCCCTCGGGTCCGTGGGGAGTGGCGTCGAGGCAGGTGCCTGGCGCCGCTGCGGGAGGCGCCGTCTGCGGGTACAGCGGTGTGTAGTAGGTAGCAGTAGCTGGGCAGAGCTGGGGGCTGCTGAGGCCGGATGGCCACAGCTCTGTGGGGCTCATCGCGGGCACCACCTTCGGGGTCTGCCCAGCGGCCGAAGCCAAGGCCCGGGGCCCTTGCAGCATAGCGAGTAAGGCGCCCCCTACCCAAAAGGGCTTGGCGCGCCCGCGGACACCTGCGGGTTCCGGTGCTGCCGCCTTTCACACGGCCCGCGGCATGGCGCGGAGGCCGGGGGAAGCCGCCAATGGACGCCTGCGGGGCAAGGCCGGACC…
chr1	23753604	23754342	seq645
CGGAGGAGCCCAGCGGGCCTGGGGCCACACTCGGAAGGCCGGGAAGGCCCTGTGCAGGGCACGTCGCAGGCGCTCGAGGAATGCGAGTTGCCTGAAAGAACGAAGGAAGGAAGGAACCGGGTGCGATCCAGGGCGGCCTCGCGGACGGGGCAGGAAGCGGGTGGGGGTGCGCAGAGGCTGCAGCGGCCCGAGCGCAGCTGGGGGCAGCGGGAGAGGAGTGGGGTCAGCGACTCCGCTGGGTGGGGGGCCCCCCAGGCCGCGAGGCTGGGAACCGGGAGGCCGCGCTGCTGGCGGAGCGGCGGGGGCGCCGCGAGGCTCCGGATGGGCTGCGAGCCCCGCCCGCAGGCTGCGGAGGGAGCCGGAGCCAGAGCGGAGCCAGAGCTCAGACATCCGGGCGCC…
chr1	23757429	23757674	seq646
CGTCCGGCTTCCGGCAGGAGAGGTTCCCGGGGTCCCAGGCAGAACGGGCGCCAGCACCTGCGTTCTGGGCGGGGGAGGAAAGAAGACCAAGGAGCAGTCAGTTTCCGCCGAGCGTGCCGAGGCGGGGGCCGTCCGCAGACTGGCCGGCGCCAGGGAGGAAACTTGGTCTGTACCTCCAGCTGATAACTCCGCGCCCCACGCTGCCCCCACCCAGTTGGCGCCAAAGACCACAGGCGGAGCTTGCGC
chr1	23758269	23758799	seq647
CGAGAATGTAGTCGATGACGCGCTGTAGGATTTCCACCTGGCTAAGCTGAGTGCCTCTCGGGACTCCGGGTACCAGTTCCCGCAGGCGGGAGTAGCAGTGGTTCATGTCGTCCAGCAAGCTCAGCGGCTCCTCAGCTGCCGGGCCCTTCCCTCGGCCCCGGGCGATGGCCAGACTGCGTTCCGACAGGCAGCACACCGCCTCGTAGCAGCCGCGCACCGGGCTCAGCGCCTTCATGCTGGGGAGTGAGTCCAGAGGTGCCCCAAAGAGAAAGAAAACCAAAAGAAGTCCCGCTACAGTGACCTGCAACGCGCGCACGCTCGCCGCGGCGGTCACTTATAGAGCCTGCCTGGAAGGCACGCCTCTTTATTCAAAATGGCCCGCCTCGGCCCTGCCCCCGC…
chr1	23767227	23767651	seq648
CGGCGGCCCCAACCCCCGGCGGTCCCGGACGCGCAGCTGCGGGACACACAATCGCCGGCGCCCCCTCTCCGCCCCCCGCGCAGCCCCTCGTCCAACAAAAGCCGCTTTCTTTCCCCACAACAGATTAAAGACCAGGAGGGGGTGAAAAATAGCTTCTCCGGCCACTGGCGGGGGAGGGGCGCGGGAAAAGCTGGGACTTTGGGGACTCTTTGATAGCGAGTGTGTGGGAAACCCGAAGGAATGTGGCTGTTCGGACCGCCGCGGCGGGGCCAGGCGCCGGGAGGAGGGTCCGCACCTCCCCCGCTGGGACTCCCGGGACCTCCCGGACCCCCGCGGCCCCAGCGTCCCTGCGGCCCCGGCGTCCCCACGCCCCACGCCGCCAGCGCCCTGCACGCCGCC…
chr1	23818528	23818882	seq649
CGGCTCTCAGCCTTCCGATCATGGGAGCGCGCCCAGAGCCTGGTGGCGCAGCTCTGGCGGGGAGGCGGGGAGCAAGCGATAGGGCCGCGAGTGGGAGTCCGCGTCTCCTCCccgccagccgccgccgccgccgccgccgccACAGCAGAGCCTGGCTTCCCCGCAGCAAGCGCGGCAGGTGCGCAGCCGGTGGCGGCGTCGGCGCGGCGGGTGCGCCCGCGTGGGCGTGGGCGAGGGACCTGGGCGGGCGGGGCCCCACGCCCATCCTCCCTCCCCCCTGCCCTCTCTCCCGTGGCTGGCGGCAGGTGAGTGGGTGTCGAGGAACCGCCAGGCAGCGGAGAAAACAGGACGCCGC
chr1	23890942	23891154	seq650
CGTCGCCATCCATGGCAGGCCGAGCCTGCGGGGGCTACTTCGCCCGCAGCCCGAGGAATATGGAGCCCGCAATGCCTGCTGGCCCAAAACTAGCAGAGCCGTTCGAGCCAAGGACGCAGGGTTGAATTCTGTCACTTTCCCTGCCATCGTTTTAGGAGCGGCTCCGGGCACTTGCCCGGAGTGCTCAGAAGCACGGTCAGGAGGCTGCAGCGG
chr1	23942282	23943202	seq651
CGCGAGCACAGGGAGCGGGGGTGCCGGCGGCGGAGGCGCGTACGGCCCGAGCAGCCCCCAGCCCCCAGCGCGCACACTTGGGCCAGGGGCGCGAGGAGTGCGCGGCCGCCGGGTGGGCGCTGGGGAGCGGGCCCTGGGGGCGGAGCCTGCAGCCCACCGCCCCCCACACACCCCAGCCGAGGCCCGGAAGGGGCCAGGCGCGCTTCCGTCTCCGCCGGGGATGCACGGAGGGCGGAGCTGCGGCCCGAGGACGCGACGCGAGCCCAGTTCCGGCGAGGAGGCCGCGCCAGTGACAGCGATGGCGGCGGAGTCGGCGCTCCAAGTTGTGGAGAAGCTGCAGGCGCGCCTGGCCGCGAACCCGGACCCTAAGAAGGTAAGCGAGGGGGCGGCGCGTAGCGG…
chr1	23977089	23977850	seq652
CGTCTAAGCCGTGCGCATGTGAGACAGCGATAAGCTCGCGTTCTCCAGTCTCCAGGGCCTTATCATTCCTCACGCTTTCCTTCATCGGCTCGCAAAGAAACGTGGCGATCAAGGAAGACAGCGAAGGCTCCATCCTCGTCGGGGGAGGATAATTCGAATCTCAGCCTGTGAGTTTACTCAGCACACCtgtttaatctcttggtccttcagtttccacacctaggaagctggaacagcagcagcatccaGCGCCAGGACTGGAGTCATATACGAACTCTGGCACCTGGGAGGCGCGCGTCCTACGTCAGTTCCGCTCGACCCCACCCCCCCCGCCCCCCCGCCTTCTCCCCACGCGCATGCGCCGCGCAGCGGCGCTTTTTACGACGCGGCAGGCGCGGC…
chr1	23990069	23990411	seq653
CGGGTGAGAACCCAGCGACTGCGCGGCTGAATGACAGGGAGTAGCCCCGCCGCCTCCAACATGGCAGCTTCTATCCAGCGAAGCCGGGTCCCCGCTTCCGGGTTCCGTACTGTCGGCCAGGCTACTTCCGGCAGCGCGATGGCTGGGTTCCCGGGACTCGAACGGAAGTTCCGGCGGGGGCGGCCGAGGGGGAAGAGTGTGTCTGCGGGAGAAAGAGGAGAATCGCCCAAGCGGCCTCGGAAGTCCCAGGGAGTGGAGGTACCCAGCCGGCGGCTGCGGAGGATGGGCGTGTAGGGGGAGGTCGGCCTCGGGAGGGTCCCGGAGAGCGGGGAGGGGGAACCGT
chr1	23999386	24000136	seq654
CGAAAGTGGTCGCAGAGAGGCCCTGGGAAGCACGAAAGCTGGTCTGAGGCCGGCTGCGCCCCCGACAGCGGAGTGACCTTGCTCAGCCGTCGCCCACTCGGTTTTCCCAGTCTGTCTGTTGGAGGGAAGGGGAGCTAGGCCGTGGGCATACGAGGGCGGCTGGGTCTCAGGCTGGGCTTTGGGCTGTAGCGCGGAGCGGGGCCGAGCTAGGAGTCCTCAGGCCGGCAATGAATGAACCCCGGCCGCCCCAGCCCGGGCAGCGGGGAACTGGGACAAAGGGGGCGGGCCTGCCCTGGAGGGACGCTGCCAGGAACACGACCCGCCCCTCGGAAACTCCCTCGCTCCCCGCGGACTCCCCGGCCCCTCGCGAGCCCACCCGGCCCTTCATTCCGTCTCCCG…
chr1	24066841	24067577	seq655
CGCAGGAGGCCACACGCGGGCCCCGGGGTCATGGGGGCGACCGGCAGCTGCGCGCCCCAGCTGGCCGCCCAGCCCCACCTCCTGTTTGCCGCCCGAGCCGGGAAGGGGCGCCGCTCCCCGGGACCACACTCACTTGGCGCCCGCGGCCTGGAAGAGGTCGGCCCACTCCTCCGGGTGGAAGAAGCGCGCAGTGAACTGCGGTCCGAAGTCGGCGTAGCTGAAGCCGGGCGGGTAGTTGTCGCGCATGAAGCGCTGGTACTGCGGCCGCCCCTCGCCCTGCCAGTGCCACCAGAACCACTCGCTGCCCCAGGCGGGCACCGAGAACACGCCCCAGTGGATGAACACCCCGAACTTGGCTTCGTCGAACCAGGCCGGCAGCGGCCGAGAATCCAGGCTCGG…
chr1	24101702	24102124	seq656
CGTACTTGTGGGCGGGCACCGTCCTGGTCGCCCCCGGGGGTCCCACGACAAAGTGCACGTCGGCCACGAGCTCGTTGTTGAACATGAGCGCGTTCCTCTCGCGCAGCGTGGGGGACCGCGCCATTTGGGGCTCTCCGGGTGGTTGTTGCCAAGTGTGGGCTgcgcgggcgcgggcgcgggggcgcggTGCAGGCTGCGCTGCCCGGCCTTCCTGCCCACGGCGGCGCCGGCGTTGCTGTGGGCTAGGACCGCGGCCGCGGCGCTGGCGGGGACGTAGAGCTCCGCCGCCATCCTCGAGGGCGGGGCGTCGGGGGCAGCCTCGGAGCCTGTGGAcccccgccccgcgccctcgcgccgcgccggggccTCGGGAGCGGCTCTGCAAGCAAAAGCAGGGAG…
chr1	24158372	24159288	seq657
CGCGGGGAGGCGCCGGCTTCGGACGCGGAGTTGTGGGTGTGGGAGAGAGGCGACCCAGAAGCCGAGGCCCGAGGCGGGAGGGGGCTGCGCCCTGGCAAGAGGCTTTCCGGAGTATCTTCCATCTGTCAATACAGGCTACAGGACTCAGTGGCCCTAATTCGAGAACCAAACGTCCCCCGCCGGTCAGTCTTTTCCCCCAGGGCAGTCCCAAGGGCGGCGAGCCCGCGCGCACGAGAGCCGAGCGGTAGGAAGAGCCGAGAGCTAGCGGCCGGGGCCTCGGCGGGCCAGGGGCGCGGAGAGGCCGCCGGAGAAAGGACTAAGACACCGGTGGACCGAGCAGTTACTCCCGGCATGCTCCTCCTCCCCGGGCAGATTTCAAACCCTCTGCAGCCCCACCTC…
chr1	24178950	24179604	seq658
CGGCCGTCGGGTCGCGGAAAGGCCGCGGCGGGGGGCTGCTCGCGCCGGCAGGAAGCAGGGAGAAAGGGGCTGCAAACTGCGGAGGGGGAGGGGGACCGAAAAACCCCGCCACGCGGCCCGGCGAAGGCAGAGGCGCCGCCCTCGCTCCCACGCGGCGGCTGAGGCCCGCTGCGCGGCCTAGTTCGGCGCCAAAGCGGGCGCGGGACCCGCCATCTTCACTCCGTCCCCTCCCCCGGCCCAGTGCCGCCACCACCAGGGTCCTCTCCAGGCGCCTGCGGCCTCCCCGCCTAGGCCCGGAGTACCTGCCTTGTACCTACCTGGTGTCGTCGGCCACGTTCCTGACGAACAGAGACGTGTTGGGGGGACGCAGGTAGCGGGACATGGCGGCGGCGTGTCTCG…
chr1	24386127	24387064	seq659
CGCGTAGGCAGGGCCGATTCGCACCCGGCTCGGGTGGCTGCGGACCCCGTGCCTGTCCCAGGAGCTCCGGGTCCGAGGGTAGGCGCGGCCCGGCCCGGGGAGCCCTCTTCCCCCTCCCTCCCGCGGCCCCGCGCCCTTACCTGGAGCGGCCTGCAGCAGGCACAGGAGCAGGGGGCCCCAGCGCTCGGGCCCCGCCATGGCCTTCCTGCCGCGGCGTCCCCGCCCGGGCCCAGGTCcccgcctcccgcctcccgcctcccgtctccTAGCCCACCGCGGGCAGGTGACGCAGTCGGCAGCCAATGGCCCGCAGAGCCGCGGGCCCGTCCCTGCCGCCTAGGATTCACTGAGAAGGTCCCTGGGGACAgccccgccgcggggggaggggggggggggagc…
chr1	24520791	24521572	seq660
CGCCCGCCCGGTGGCCAGGCCCCGGGTGTAAGGCGGCACTTCGAAGGCTGGTCTCTGAGAAGCATGGAGGCCCCGGCGGTGTAGTTAGAAACCAGCTGGAGGTGGCTGGCGGGTGCTGAGCGCCGGGCCTTTCATGTGGTCGCAGCGCTCTGGGTGCCTGGAGCCCGCAGCCCTGGGCAGCCCCGGGCTACCGCAGGGCGCAAGGGATCCTGGGCTGCGGCCGAGGGCGCCGGAAGTCGCCGCCGACCGCCTGGGTCTCGCAGGAAAACAGCCGGCGCCCGCGAGCTGCCCAGCGTCGGGTTTTCCTGAAGGTGCGTCGGGGCCCCCGGGGAGCTGGAGCCGCAGGCGACCTCCCCGGTGACCTGTTGTTCCCCTCTGGAGGGCCGGCCGGCGCTCCAG…
chr1	24612444	24612849	seq661
CGCACTCGCGGAGCCTGAGCCAGAAGGGTCGGACGCCCACGCCCCTGGCAGGAGCTCGGTGGAGCAGGCAAGCCCCAGTTGTCACCACTTTTCGGGTGGAAACACCGAGGACACGCCCCGACGCAGGGGCAACTCCCATGGTGGCTTCTTCCCGCCCTCGGGGCTCCACCTAGCTCAGCCCTGGAATTCCGCAAGCACCCGGAGGCCGGGGGGTCTCCGCGGGCGTCCCATGCGGAGGACATGGTGCGCCGTGTCCTCTTCCCCACGACCTCAGGGACCGGTCCCCCCGCCGGAACTGCTTCCTACCTGGTCCGGTCCCGGCAGCTGAATCTGGCCAGCCCAACCTCCCGGTCGCTATGGCACCCACAGGCCTAACATTCGCGAGTCCACCTTCCGCCG…
chr1	24615258	24615626	seq662
CGTGCCGAGCGGCTCGGGCTTCCTGGCGGCAGCAGATGGTGGAGTTAGCAGGTGGGATGAGGGGAGGCGTTCTTGGTCTAAGCCCGCTTCTGGAACAGAGGTGCTGTCTCCTCGAGTTGTAAGTTTCCAGCTCAGTGGGACGGGACGGAAGAATGTAACCTTCTCGTGAGCCAAAGCCGAGGAACGGGAAGCTTGGCAGGGAACTGGCGCTCACCTCCAGAAGCCAGATCGTCGGGTGGTGGGAAAGAGCGTGTTTTATTGATTTGTTCAGAAAGAGGCAAATTCGAATACAGACGCTATGAGCCACGGCTGTCTCATTTGTAAAACGTGCTCTGTGGGATTGGTGAAATCCGTCATCGAGATAAACGG
chr1	24701452	24702465	seq663
CGGCCGCCTCTCCTCGGGCAATGAGGCGCCGGGAAGCCCACAGCATCTGATAATATCCGGGCCGCCGGTTGCCGGGAGGTGAACCGAGGTAAACTCGCCGCGCGCGGGGCGCAGTGTACATAGTAACCAGCCCTGAGTAAACGTTCGTCATATTCCTATGAGCTGCTCCGGGGACTGTCCTACGGGGCTAGCAGGAAAAGGAGATCGGCTCTCTCCGCTCCCGGTGGAAAACGAGAAGGTCGCCAGAGGTCCTGTTTTCGGGGTGATCTAAAGCCCCCGCCCCAGCGCTACAGCCCAAGCCCCCCACAGGCTGGGGACCAGGAACCCGGAGGAGCGGGAGGAGGGCGCGCGCGGCGAGACAcccccaccccggcccccgcgcgcccccgccccggtccc…
chr1	24734289	24734507	seq664
CGAGGCGCCCCGACCCTCCGACCGCAGCGTTGAATGAGCCCCAGACCTTTGATTGCGCGCTGTGAGGCCCTTGGTTGTGGTGCGAGGCGGCTGCCCTGGTGGGCTCTGGCCATGGCGCTCTGTGCCTGCGGCCGATGCGTTGCTGCGAACAGCATAGGTGAGACTCTGCCGAGTGAGGTATAGGTCTTCTCACCACGCCTGTACTGCAGACACGGTCGT
chr1	24841614	24842783	seq665
CGGCCAGGCGAGGCGCTGCGAGGAAGCTGGTGCTTCTCGGAGTCCGAGACCCGGGCTGGGGAGAGCCCGAGGCAGAGCCCGAGGACCACGGCTCTCTGGCGGGCGTCCTGCCCAGCGGCGTGATTACCGGGCCGCCGAAACCGAAACCCATCTACTGGACACTTCCAGCTTCCTCCAAAGGCTGAGCAAGCTGAGCTACAAGGCAGATTTCATGTCTGCTGCCAGGCTCGACCGCTTTACAGACAATCCTCTCTCGTCTGGTAAACGCGTAAAACCTACACAATCACAACTTTCACAACGAGAGGGAAGCCGCAGGCCTCTCGTCGGCGCACGGGCCGCCTCGCCCGCGTCACTCTGAGGTAACAGCCTTTCTCTTCAATCGCTTCATGGAACTCCAGG…
chr1	24943939	24945173	seq666
CGCGTAATAGAGGGACTTGGGGAGGTAGCCGCTGCGGGAAAGGGCGATGAGTCCTGGGGTGCTGCAGCGGGGGAGTGGGTAGGAGGCGCCTCCTAGCTTCCCCAGGGCGGCCGAGGCATGAGGTCACCTGGCACAGCAACAGCAGCAGCTGCGGAGGACGCGCAGGCGCTGCGGCGGGAGGCAGTGTCAGGCTCGGGCCCCTGGGGAATTCCTCCCCTCCTTTCCCCCCCGCACCAGTCCCCTAGAGAGGCGTACCCGGGTCCCGCCCGCCAGAGCCTGAGCTTTGTACCGCCCACCAAGGCCACGCCCCCTACCAGCTGTGGGGCGCCGCAGAGGTCCTTTCTTCGGCTCCGGAGCGGTCCCTCCGCCTTCCCCGCTCGAGGCCACGCCCCCGTGCTC…
chr1	25047147	25047954	seq667
CGGGTGCGGTTCCGAAGTGGCCAGCAGGGGCCGCGGTTCCCCTCCTTTCGGCGCCACTTCTGCAAGCAGGGCTGGGACAGCTGCAGGACCTCGTCAGTTTGGGGAGCTGCCAGACCCGATCAGCAGCGTTGTCGGCTTCCTTCCTCTTTATCAGATCTGTCAGGGCTGCTGCGCGCTGCGAAGGCGCCTCCGGCCTCCTTCCCTCCTTCCTGTGTCGAACGGACGCTCCCCGGCGCCGCTGCGAACCGACACCTCCGCGCCTCCCCCGGCGGGGCAGGGCAGGGACCCGCTCACACCCTAGGTGGGGTGGGGTGGGAAGTGCCAGCGGTCTGGGTGTGACGGAGCCAGCCAATGTCCACGCGAGGTCAGGTCGCACGTGGGCCTCGACGCTGGCACTTC…
chr1	25101083	25101719	seq668
CGAGACCACCCTGGAGCGCAGGTCCCATTCCCGCCCGGAGCCTCGGAGCCGGCCCATCACTGGTCTTGAAGGTTGTTAGGGTCCCCGCCTCCAGCGGGAGGAGTCCACCAGGGCGGTCAGTAGGGCCGCCACACGGCCTCATCCATGCGGCCTGGCGTGCTCAGGGCCGTGGGTGAGTTGCTGTGGCTGCCGTCGGCCTCCACGCCATCACTCTGGCCGCCCAGGCTGGGGTTCATGAGGTTGCCGGCGGCGACAGAGGCAGCGCTGCTGGTGCAAGAGGCCAGCATGCGGGTAGGTGAGCGGTCGCCCCCACTGCTGCTGCCGGCCACCATGGAGAACTGGTAGGAGCCAGAGGATGTCCCGTAGTAGAGGTGGTAGGGGGACGGGTTGGCCTGGAAG…
chr1	25107015	25107394	seq669
CGCGGTGATCTAAACCTCAACCACACGCGGTGATCTAAACCTCTACAACACGCGGTGATCTAAACCTCTACAACACGCGGTGATCCGAACCTCAACCACACGCGGTGATCCGAACCTCTACGACACACGGTGATCCGAACCTCTACGACACGCGGTGATCCGAACCTCTACGACACGCGGTGATCCAAACCTCTATGACACGCGGTGATCCGAACCTCTACGACACGCGGTGATCCGAAGCTCTACGACACGCGGTGATCCGAACCTCTACGACACGCGGTGATCTGAACCTCTATGACACGCGGTGATCTGAACCTCTACGACACGCGGTGATCCAAACCTCTACGACATGTGGTGATCCAAACCTCTACGACACACGG
chr1	25128114	25131592	seq670
CGCCATTCGGGACGCATAATATCCCCGAGCAAACGTCTGGAGAGCAGTGCCCCGATCCCGGCCTAGCGCCGTCCGGTAAAATTTCGGAAGCCCGAGGGTGTGAGCAGGAAGCTTTTGCGAAGCGGCGCGGGAGGAGGGGTGCTGGAGGCGGAGGGTAGGCCCTTTCACCGTTCGCACCCCACCCGCGGTGTCCTTGCCCCTGTCCCGGGATCCTCTTCTCCGTTACCCGCAGGGCTGTATCTGAGCGATCCGGGTTAGGGGGGCGCAAAACCCCATCCGCCCATTTCCGCACCAACGTCTCTACGCAAGGCGCCCCAAAACCCAGGTGGAGCGGGGCAACCCCGTTAAAAGTCATTCCTGCAGGGCGCATCCAAAACGGAACGCCGAGGTCCCGGAGCC…
chr1	25431150	25431765	seq671
CGGATCTAAGCCGGCCTCCAAGACTACTCACCCGCATCAGGTGCAGCTCCCGGAATTTGCGCAGTCTCTGTTCGCGCTTCTGAGCGGCCAGCTCCGCCGCCGCAGCGAGGGACCCCTCCTCCGCGCTGTCCACCAGCACCTGCGACAAGGAGAACTGGCTTCAGGCAGAGCCGGCTCAGCTTCTCCCAGGACTGCCCAGGCCGAGTCCCCGCCGGTCCCCACAGGCTGGGCCTAGGGCCTCCACCGCCGACTTGACCCCACAGTGTCTGAGCCTCCCTGAAGCGAAACTAGACTTCGCCTCCACCTCTCTCCAGGCCGCTCCCCGGAACCCTCACCAACAAAACCCCCGGTGTACGGTGGGTGGAACTCACCTCGGATGCAGCTATAGCCGCCATCACA…
chr1	25439046	25439298	seq672
CGAGGTAGGGACGTTTGTGGCTACGTCTGTCCTAGAGGAGGAGACGATGCCAGGGGAGAGGGAGACGCAGACACTGGGACTGGGTCGCCAGCAGAGGGCCTCGGAAGCCAAGCCACCCCGTCTGAAGACGCTTCTCCTTACGGAGCCCAGAAGCGCGAACGGAGACTGCGCAGATCCCGTGCGCTGCGCCGGAAACGGATGCATAGTCTCGGACACCAGCTCAGACCTGCCGCCTGGCCAGGTCCGTGCGCGT
chr1	25445553	25447108	seq673
CGCGACCTCGTCCTGGATCTGTCCCTCCATCTGCTGTGCTCCTCCGGGTACACTGTGCGACCAAAGCCGTAGTAGCGCTGTCCCCGCGCGATCGCGTACGCCCTTCCGCAGTACGACCTTCCCCGAGAGCGCGACCTGCTACGGGACCGGGACCGGTACCGCGAAGGAGACCGGTAGTATCTCCTGGTGAACCCGTAGCGCCTCTCTCGGTAACGGCGGCTGCGGGATCGCGACCGGCTCCGCGAGTATGACCGCGAGTAGCGCCTGTACTTCCGCTGGTGGCGCCTTCGGGAACGGGACCTGGACTTGCTCCTCCGACTCCTGGACGAAAACCGGCTCGAGACGCGGGAATGGGACCGAGAGCTTCTGGAAAAAGAGCGGCTCCTAGACCGCGACGAC…
chr1	25465864	25466265	seq674
CGGGTGCACCATCGGGTCAAAGCCGCAGCAACGCCGTCTCTGTGTGATCGCATGTGCCCTTCTGCACACGACCTTCCCCCGAGAGTGACCAGCTACCGGACAGGCACCAAGGAGGGCTACCGAGCACCTCCCGGACCGGCGGCTGCAGGATCGCGAGCGCCTCCGCTAGGGAGACTGCACGTTGCGCCTGTGCTTCCTGCGGTGGCGCCTTCTGCAAGGAGACCTCGACCCTGCTCCCTCTCCGGGGCTGGATCTGACTCCTTGACGGTGATTCCAGACGCGAGACCCAAACTGACGGCTTCTAGAAGAGGGGCGAGCCCGGCCGCAAGTCTTTCACGTAGCTAAGTCATCGTTGCTTCCGGCTTCTTACCGTTCTCCCCTTTGTAAACGGTTACCTCC…
chr1	25466544	25467074	seq675
CGCGCCGAGACTGGGGTCCACGGGACACCCCAGCCACGCCAAGCCGGGAAGTCCCCGCCTCCTGGAGCTGAACCCGCCCCTCTCCCAGAGGTGGAGCTGCGGGGGGCGGGAACAGGCACGGAGAAAATAAACAAGACTAAAAAGTCCTGAGTAGCGCTGTGTGGCCGCAAACCTGAACCCACCTTTTGCACCACGCGGGACCCGGCACGCTTCCTGCCACCCACCCCTGAGAGGGCTGCGCGGCCGACCCCAGTACTAGAAAACACTCGTCACCTCAATCAAGACGGGTACGAAGGCCAACGGACGCCTTCCTTTAGAACGCTCAGCACACAGAGCAACTTCTCACGCCTACTCTCAAATGGCGTACTCCAAACTAGCACTCCCGACGTCCAGCTGTGA…
chr1	25536193	25536594	seq676
CGGGTGCACCATCGGGTCAAAGCCGCAGCAACGCCGTCTCTGTGTGATCGCATGTGCCCTTCTGCACACGACCTTCCCCCGAGAGTGACCAGCTACCGGACAGGCACCAAGGAGGGCTACCGAGCACCTCCCGGACCGGCGGCTGCAGGATCGCGAGCGCCTCCGCTAGGGAGACCGCACGTTGCGCCTGTGCTTCCTGCGGTGGCGCCTTCTGCAAGGAGACCTCGACCCTGCTCCCTCTCCGGGGCTGGATCTGACTCCTTGACGGTGATTCCAGACGCGAGACCCAAACTGACGGCTTCTAGAAGAGGGGCGAGCCCGGCCGCAAGTCTTTCACGTAGCTAAGTCATCGTTGCTTCCGGCTTCTTACCGTTCTCCCCTTTGTAAACGGTTACCTCC…
chr1	25536873	25537985	seq677
CGCGCCGAGACTGGGGTCCACGGGACACCCCAGCCACGCCAAGCCGGGAAGTCCCCGCCTCCTGGAGCTGAACCCGCCCCTCTCCCAGAGGTGGAGCTGCGGGGGGCGGGAACAGGCACGGAGAAAATAAACAAGACTAAAAAGTCCTGAGTAGCGCTGTGTGGCCGCAAACCTGAACCCACCTTTTGCACCACGCGGGACCCGGCACTCTTCCTGCCACCCACCCCTGAGAGGGCTGCGCGGCCGACCCCAGTACTAGAAAACACTCGTCACCTCACTCAAGACGGGTACGAAGGCCAACGGACGCCTTCCTTTAGAACGCTCAGCACACAGAGCAACTTCTCACGCCTACTCTCAAATGGCGTACTCCAAACTAGCACTCCCGACGTCCAGCTGTGA…
chr1	25629057	25630702	seq678
CGAAGCGTGAAGGGTCGCCGGCCCCGCGTCCCCGCCTTGCAGGAGCCCGGACCCGCCGAGCAGGCTcccggtccggcccggcccggcccggAGGCCGATGCTTCGCGGTAGTGCCCTCGCGGGTCCTGCGGACTCGGCGCCCGCGGGGCCCACAGCGCTGCCCAGCCTGTGGACGTGGAGCCCGGGCCGCACCGCCGCACACGCCCCGGGCATCTCTGCGCTACGTCGCGCGCCCCCACGGCTCCGCCCCGTGGCGTAACCCGGGGCGGGGCCGCCACCTCCGATTGGCCGGCGCGCTGTCACCACGTCGCGGGAAGCTGGCAGGGTGTGTGTCTGTGTGCGTGTGGGGTTTGCTTTGTCATTCGTACCCCCGGTGCGCGCTGACGCGGTCGGCCTGGC…
chr1	25742480	25743629	seq679
CGGGGGCGTCTAGGGCTTGCGATTTGCTATCTTCTGGCGCCTTCGGGCGGCCTCGGAAACTCTTGGTGCCTGGACCTGGAGCCTGGACAGGGACCGGGCGGGGCGAGACCGGCCGTCGGGGGCGCGGCCCGTCTGGGGGCGGGGCCTGTCCTCTCTCGCCCCGCCCCGTCGGACGCCGCGGCGGAGCTGGCGCTGGGAGGGGAGGAGCGCGCAGCCCGCGCGCCGCAGGGCCGGGCGGAAAGTTTTTCCTGACGGAGTTTTGGCTGCGGCAGCGGCGGCGGCGGCCGGAGCGGGCCATGGACGCGCTCAAGTCGGCGGGGCGGGCGCTGATCCGGAGCCCCAGCTTGGCCAAGCAGAGCTGGGGGGGCGGTGGCCGGCACCGCAGTGAGTGTGCGCGCG…
chr1	25815248	25815778	seq680
CGCCGACCCGGCCGCGGTCACAGCTCTCTGGCTTGGCTCCAGCCACCAGCAGCACCCCTGCAGCCCGGCGTTAGCGCTGAGAAGCCCGGGGCAGCCGCCAGGGCGCGGGCTGCCAGCTCCCTGACAACCCCGGGCTGGCACTCGGGGGCGAGAGAGGTCACCCAGCGACGGGCACACCCCTCCAGAGCAACACCGTCTCCGGCCCGCTTCCGGGGGCCACCAACCCGAGCCTCGCGGGCGGGCTGGGGGGTGGTCTCTGTCGCTTGGGGTCCAGCGAAGGCTGGGCAGTAACCAATGGACGACTGTGGCCCAACGGGGATCCCTCGGATGCAGCCAATGCCCTCGTTGCGCTCTCCGCCCCCGCCCTCGCCTGCCCCGCGCCGCTGGACCATTGGCGCC…
chr1	25816686	25817359	seq681
CGCGGGAGGACTCGCTCCAAACTCCCTGAACTTCGGGGACAGTCCCCCGAAGCGGCGAAACTCTCAGGGTTGGCAACCCTGCCCAGGGACCCCCATCCCGGGCGGCGCTCCGGACGCCCTCCCCTCACCGCGCCCCCGCAGACACGTGCCTGGACTCCGAGGGCTTCTGGAGCCACCGGCCGGGCCACGATGCTCATGAGGAAAGTGCCCGGCTTCGTCCCGGCCTCCCCGTGGGGGCTGCGGCTGCCGCAGAAGTTCCTCTTCCTCCTCTTCCTCTCGGGCCTGGTCACCCTGTGCTTCGGGGCCCTCTTCCTGCTGCCCCACTCCTCTCGCCTCAAGCGCCTCTTCCTGGCCCCCCGGACCCAGCAGCCTGGTCTGGAAGTGGTGGCTGAAATCGCC…
chr1	25970491	25970694	seq682
CGCCGGATGAGCCCGTGCACTTTTGTGCAGGATGAGCGCTCTCTAGACAGCCCTGGTTTCCTCCAAGTCGCAGGCTGTGTCTGCCTCGCAGTACCCATTCCAGGTTCGGTGGCTGCTGGCGAGATGCCCGCTTCCTACCCGTACAGGCACCGGGCCCCTGAGGTCAGGCGGGTGTGCGAGGCCCTGCCCCGTGAGAGCCGGCGG
chr1	26018709	26019962	seq683
CGAGCGACACACCCCTGGGCTTCCAGAAGTCGGATGGGGCTAAACGTGGAGAGCAACAAGCAGGGAGACGCGACGAATACCAGGCCGAGGGATCTCCAAACGCAGCCAACTCCTCCCGGGGACACAGACCCCGCGGGGGCACGGTCTCGATGGAGGGGAGTGTGCTCCGCGGTATCGGAGCCTACAGCCGCCAGCGCCTCGCCCACTCGGGGGCCGCGCTCCCCTCGCCACCGAGCTGGACCCGCCTCCTGAGGGTGCGCGGAGGTGCGCCTCGGTGCGCAGCTGCGGAGGATCGCTTCCGGGGGGCGGGTCAGCGGAAGTGAGGGCGGTTGAGGCTGGGCGGCCCAAGGTGGAAGGAGGGGCCGTGAGGTGAGAGAGTCCGGGAGCCCGAGCTTGAGG…
chr1	26058059	26058943	seq684
CGAGCGAACTTTCCCTCCGCCTCTCCCACACCTGAACCTTCGCCGCCCCTCCCTGCGCACCGCTCCTCCAGACCCCCCAACAGCACGCTCTTTCCTTCCGTCCCTCCCATCCTCCCCAAGCCCCGTTTTTCAACCTTCTTCAGACCACAATCCCTCTCGCCTGTGAATCCCCAACGCTGTTCCCTTCTCTGTCCCCGACTTCGCTTTCATCATCTCCAGGTGTCCCCCAAACTCCTCCCGTCTTACGCCTCCAGGCCCTACCTGGTTCCCAACGCCCTCTCATCCCCCAGCGTCCCACCTGCACTTTCCGCCTCTTCAGCGCCGCCGCGTCCAGCCACACGCCGCAGGCCTCCTCCTCGGGGCCTGTCCGCCTCATGGCCGCTGAGGAGACGAAGCCGG…
chr1	26074309	26075103	seq685
CGCCCCCATCCAGCGAGCTCCTCCTTCCTGCGCCCTCCGCTGGCTGCTTCCCCGGGCGGGCGTCCTCTCACTTAGCCCAGGTGCTCCCCTCCGGCTCCGCGTCCTGCCTGTCTTCCCCGGGTCCCAAGTCCGCCCCTGCCCCGCGGAGCCTTGCTCTTTCCACGTCcagccccgcagccccgcagccccgcCGCGCCCCGTGGAGAGCACCCTCGTCTGCGGCCAGCCAGGCCTCCCCGTCTTGGCAGCCCCGTACCTGAGCCGGAGCCGAGCTGGGAGGGCCGCGGGGGCCGGGTCGGCGGAGCTGGCAGATAAAAGAGCAGCCGGGCAGCGGCCCCGCCCCAAGCCGGGGGAGGGCGGGCGGCCTCGGGCGCTCTGGCTACAGCCGCCTCCGCGGGC…
chr1	26104537	26106211	seq686
CGCAGCACCGGACCCAGGATGGGCGTGGCCCTGGTCCGGGCGAGGAAAAGAGGACCGGTCGCCCCCGGCCAATCAGAGCACGCCTTGCGCTCCGGCCCCTGGCCCCGCCCCCTTCCTCCCCGCGCCTTTTCGAATCTCCCCGAACTCAACACCCCGGAGCCCGCGCGCGTGGGAAGGGGAGGGGTGGGCGGGGCTAACGGTCCAATCCGGGTAACTCCGCCCCTGCCTGACTCCCCCTGCGCGGACGCCCCCCCCAACTCCCGCCAAAAACACCTCCAGGCCGCCGCCACCACCCCCTTCACAGTTCAGCGGGTGGGGCAGGCCCCGGGAACAGGCCCCCGGGTGGTCCCGCGGTGAGCTCGCCACCGCCTCCCGCCGTCCCCATGCCCAACCTGCCGC…
chr1	26121792	26122200	seq687
CGGGCTCACTGGCGGTGCGGAGCCCGCCAGGGCCAATCCGCATCCGGGCGGAGGTGCAAGCCCGACCGCAGTACTGACACGTGCCGCGACGTCCCCTCCCGGCAGCTCGCGGGGACCTGGGAGCGGGTGGGGTCTCTGGCTGGCGGGGAGCCAGGGCTGCGGGAAACCGCACGAGGTCGCGTTCGCGAGTGGCGGAGAAGCCCAGACCCCCGGGCGCACGCGGCCGCGCCCACCCAGGTCGCTGGGAGGTGCCCGCCCGGGAGGCGCCGCGGCCAGTGCCTGCCGTTAGCTTCAGGAAGAACTAGGATTGAGTAAGAAACGACTAGGGATGGAAGCACTTGGCACTCCGGGTCTCGGAGCAGGCTGGGGACGCCCGCGGCAGGAACCTGGTCCTCCACT…
chr1	26197136	26197521	seq688
CGTTTAACTCGACGGAAATGAGAAACGACCCATGAACCCGTGGCCCTTTGGTCGTCGTAGTTTCCAAGGCTCAAAATGGACGCTTGGAAGCACTTCTCGTTCCTCAATCTAGAACTACAATTCCCGATGTACAGTGCGCGAGATTGCGCATTACAACTCTAAAACTACACCTCCCAGAGTTCTACGCGACCGTCCAGCCCCGCGTGGTCGTGCGAAACCGCCCAAGGCCTGGGATGCGGTGTGATTCCTCCCCCTGGTGGCCTGAAGAGGTGCCGCCGCGATTTCTGCTCTCGAGCGGAGGGTTTTGCCTTAGTCCCGTGCGTAACCCTCCGCCTCACCCTCCTCAAATAGTCCTCAGGCGTGCCTAGAAATGGTCCCCGCTTCGC
chr1	26234180	26234559	seq689
CGGGCGTGGGGAGTTCGGAAGGGCAGAGAAGCCCGTTAATGCATTGCTTCTTTCCCTCTTAGGCGCCTGGGGGCCCGGGGCCCAGGCCAAAGCCGCCTGCCCCAGCCCCCGACTGCATCAACCAGATAGCGGCAGCGTTCGGCCACATGCCCTTGCTGTCCTCTCGTCTGCGTCTGGACCCGGTGCTGTTTAAGGACCCGGTGTCCGTGCAGCGCAAGAAGTACCGCAGCCTGGAGAAGCCCTAGGGGGGCGACCCGCGGAGACCCCAGCAGAGGTCGCAGCCCAGCTCCCAGGGGGCCCGGCGCCTGCCGGCGGGCTCCGCTCTTGGGACACCGGAGAACCTATCATGTCAGCCAGCGGGCCCACACGTCGGACCCCGG
chr1	26244868	26245900	seq690
CGGAGGTGCGTCGGCTGCCGCCAAAATTCCCGCCCGTCCCCAGGCTCTCGCCTTACCGGATTGCCGGCCTGGCGTCCAACAGATGCTGCTTCTCCTTGGCCTCCATGCAGTCCCGCGCCGAGTCCCGGCAGCCGCGCAGCCGCCCCGCCGAGTGCGCCCTGAAAGTTGCGCGCGGGACTCCGGGTGGCGCTCACCCACCTGCCCCGAGGGCCCCGCGAGGTGCGCTCACTCCGGCCCGGCTCCTGCGGCCCCTGAGCTCCCCCGGCTCCCGCTGCGGCTGCAGCTCCGGCTCTGGCTCCGCGTGCCAAGCGCTCCCGTGTCTCGGGTCAGCCGCTGCGCCCCGCGGCCGCCGGCTTTATCCGGCCCTCGCCAACCCGTGTGAAGCTGCCGTCGGCGCGT…
chr1	26309906	26311504	seq691
CGTGCGGGATCTGACTAACAGCGTGTGGCAGCCGAGCGACTGCAGCAGCGGCGGGGACCCCATTGACTGTCCAGCCCCGAGAGCGGCAGGAGCGCGGTGGATCCTGGCTCGGACCAAGGCCTCTCCCCTGCGCCGACTGCAGACCAACCCTCCACCAGGAGCCTCGCGGGGGGGCGCCGTGGGCACCGCAGCCAGGTGCAGGCGCCTCCGCGCCCTCACTCCCCACGCCGAGGAGGTGGCCCTGGCTCCCTGCGGCCGCAGCCGGGGAACAATGAGGCGCCGGCCTCTTTAAGGGAGATACCACCGCGCCGGCGGGGCAGGGGACGGCATCCTCCCAGATGATCGCACCCAGCCCCGcgccgccgccgccgccgccgtctccgcAACTGCACCGCCCGC…
chr1	26360394	26361193	seq692
CGTCCAGAGGACGGACCCCCAGCGCCGTGGAGAGGCTGGAAGCCGACAAAGCCAAGTATGTCAAGACGCACCAGGTGATAGCTAGGCGACAGGAGCCAGCCCTGCGTGGGAGTCCTGGGCCGCTCACGCCGCACCCCTGCAACGAGCTGGGGCCCCCTGCATCGCCCAGGACGCCCAGGCCGGTCCGCCGGGGAAGCGGCAGGCGGCTGCCGAGGCCTGATTCCCTCATCTTCTACCGCCAGAAGCGGGACTGCAAGGCTTCGGTGAACAAAGAGAACGCCAAGGGCCAGGGTCTGGTGCGGCGCCTCTTTCTGGGTGCCCCGCGGGACGCTGCCCCGAGCAGCCCGGCCTCCACAGAGCGACCTGCGGCTTCAGGGGGTTGGGCTGCGCCCCAGGATG…
chr1	26363109	26363602	seq693
CGCCCGAGGTCGACCCCCGCAAAAGCAGTCTTTCTGGATGTCTGGACAAAAGCACGCGGTCACACAGGCTGTCGGGCCAGGGTTTTTTATCAGGGGTGGGAGCAGCGGGCGCGGGGTTCTGCCAGCCTGCTAGTCACCCTTGGGCGCAGCCTTCACCCTCATCTCGGCCAGTTTGTGAGTGAGGAAGCCCCACTTGAAGCCGGCCACCGGCTCGGCCTCCTGCGACTCGGGGCGCTCTGCGGCCTCCTCCGCGGCCTCGTCCGCGGGTTCGGGGTCCGGCTCCGGAGTGGGCTCGGTGCCGCGCAGCATGGACGCCGCCGCGGCCTGCTGCTGCTGCCACCTGCTGGCGAACGCGTCCCAGAAgcccgggccgcgcgcctccgccgccgccgccgccTG…
chr1	26368766	26369411	seq694
CGGCCCCGAAACCCCCAGGCGCACGCACCACCCCGCGCCTCCCCAGCGAGGGCCCGCGGGGCCATGCCCTTCAGTGGGCACACTTCTGGGAGCCCGTCCTGAGCTCGGTCACTGACGTCGACGGCCGCCTGGCGGCGCTCGAGCCGCTGGCCGAGAGTGACGTCATCAGAGGCGGTCCGGCCGAGCCTGCCTAGCCCCCCGGCGTGGCCTGACGTAGCTGATCGGCCCGGAAGTGCTCACACGTGTGCTCCCTGCCCTGCTCCTGGCCCCTTGGCCGGCCGGGCTGTTTCTGGCCATGGGTCGCTCCCGCCGGACAGGCGCGCACCGAGCGCACTCTCTAGCCCGGCAGATGAAGGCGAAGCGGCGGCGGCCGGACTTGGATGAGATTCACCGCGAGCT…
chr1	26424104	26424781	seq695
CGTAAAAAGTGGGCAACGGTGCTCGGTGTTCATCCATCGGCACCGCGGGCCCCTGACGCTGCCTCTCCCCACAGCTGCCCCGTCAGCAACCGGCTGCTCCAGGGCCTGCGGGCCAACGGGGCCTCTCTGGAGGTGACCTTGGCCTTCAACCTGATCCGCTTCTCGACCAGCGATACACTGTACCTGCACGGCCGAGTGACCCTGTGTGACACGCGGGCAAGACGCCCATGCCAACCAGTGAGTGGGCAGCCCCGGGACCTCCTGCGCAGCCGCCGCAGCCTTGCCTGCAAAGCAGTTCCTGCCGGGCAGGCTGGGTAGCCGGACTCCCAGCTGCGCCGTCTTCACGGAAGCGGTGCTGATGCGGGACCTGGGGGACTGCGGTGCTGGGGACTGGCCAGT…
chr1	26433036	26433615	seq696
CGCGGCAAGGGGCAGAGAAGGAGCCAAGTGGCGACGTGGTCATGCGCAGAAAGATCCGTCCGGCTCTCTGAGCAGAGGGTAGCGTGTGGGGGCGGGATACCGACGCGGCTCGGCTGCCGATTGGTCAGAAGAGGATAGAAAGGGGCGGGAAGCCGGCGCGGCTCGACTCCCGATTGGCCAGAGGCGGCAGAACGGGGTGGGGCCAAACGACGCGCGTTCTGTGGCGCGCGGCCTGGCGGGCGTGCAACGGCCGTTAGAGGAGCTGAGGGAGGGAACCACCGCTCACCGCAGACGTGGTGGCTGCAGTCAGTCTTCCCGAGTGAGGGATTTCGCCGCCCGCTTTCAGGCCCGTGTAAGTTTTCCTCCTTCGGGAGCCTCAGTCCTAGTGGCCGACCTTGC…
chr1	26478949	26479500	seq697
CGAAAAGGACGATCAGGGCAGCCGCAGAAGGGGCGCCCTGCGTGGGACGGGTCCGTTGCGCGCCTGGTAACCGAGGGGGAAGGGAAGGGGCCTCTGGCGTGCGGGGCGGTGTCGCGCAGGTCCCACCCCGCCTGCCCGCGCCGCCCATTGGTCCCGAGCGCGATGACTTGGCGGGCGGAGCAGGAAGGAAACCGCTCCCGAGCACGGCGGCGGCGTCGTCTCCCGGCAGTGCAGCTGCCGCTACCGCCGCCCTCTGCCCGCCGGCCCGTCTGTCTACCCCCAGCATGAGCGGCCTGCGCGTCTACAGCACGTCGGTCACCGGCTCCCGCGAAGTAAGTGCGCGCCCGGACTGGCGCTGGGGGAAAGCGCAGGGCTGTATCCCGGTGCTTTGGACCCTAG…
chr1	26505423	26505903	seq698
CGGGGACACGGTCCGGCCCGCTGCCAGGACTCCCTAATGCCCCCAGGACGCGCTCAGGGAGCGACGTCTATCACGATCTAACCCAGCCCTGGAGGCCGTGTCGCCTCCTTCCGCCTCCACGCGTAGTCATGGTAAGCAGGGTCTTGAACCTCTCCTGTGGGAGCCGCGGAGCTCGCAGGCCCTCGGGGCTCGGGCTCCAGCCTGCGTGGGGACTCCAGGGGCAGAAAGGTCTTAAGCCAGACTCACCACGCAGGGCCGCTAGCCGTCCCGCAGCGCCGCCATCTTGTTGTCACGCGGTTTCCTAGGCGACCAGGACCCGTGCACTTCTCATTGGCTAGTTTGAGGGAGGCCTGAGCAACCTGCAGACAGCGAAGGTGGATACAGTCGCCTGTGCTCGGA…
chr1	26535125	26536053	seq699
CGCCTCTGCCCCAGCGCCCCCAGCCCTCCGCCCCTCCACGTTCTCACCTGCCGCCGTGGACCCGGCAGGACTGAGGTCGGAAGGAGGCGGGCAGAGCGGCCTGGTCATCTTCGAAAGAGAAGTGGTCGCCCAGAAAGTCGGGGCGGGAGAAAAGCTGAATCTGGAGGCAGAGAGGGGAGATGAGGGGAAGGAGGACGATGGAGTGGGGCCGAGAACAGCGGGGAGGGGAAAGGTCCGAAATGAGGGGAGAGACGTGAGCCCAGCGGCTCCCTGCGGAGTCCCTGCCTTACCTTTGAGACGAAGTGCAGATCGTGCTCCCCGACCTGAAGGTAGGGACCGAATCGAGAATTAGGGAGGGTGCCGGCCCCTAGCCTTGTCTTCTCTAGGTTTCAGTACCGT…
chr1	26545032	26545237	seq700
CGGCCTGGCTGCGGCTGGGCGAGCCTGGTGGGGAGCCCACCACCACTGGCGGCACCATGCGGGAGACCTGACGGCCCCGTGGCAGGGCCTCGCCTGAGGACACTGGCCTCACAGTCACAGAGCTGCTCATCCGCCGGTCCACATGACCTCCCACCACTGTGGTGGTCCGCACAGTGCGTGTCACTCGGTATTCCTCGAGGCTCCGG
chr1	26559103	26559868	seq701
CGGGCCTCCGCACCGCTCGGCCATGGCGAGTGAAAGACCCGGGGCTCCGGCCGTCGGAGCACCTGACCGCCGGGGCTACCCGCATCCGCTGCATTTGCGGAGAAATGCCTCCTCCGGCCCGCCCCCCTAGCAAACAGCGGCCCCACCCGCAGCCCATGCGGGCGGTGACCCGATCCAGATGCTGCCCGTGCCCTGGGGCACTCTCCAGGACCCCCAACCTCATTGTTCTCCTCGGACCGCAGACCCCAGACGTTCGGCAAGAGCCCTTGCCCCCACCCCGGGGGCGTGGTTCTCCGCCCGGTCCGCGCTACATCTTTAAGCCCCTGGAGGCGCCAGGGCCCCCCGCAGCCCCAGGTGAGCTAGCCCGAGAGCAAGACCTGCATGAGGCCGGACAGGGAA…
chr1	26609833	26610735	seq702
CGTGGGCCCTCCCACCGCTATTGTGCGGGGGAAGATGTAGCAGCTTCTTCTCCGAACCAACCCTTTGCCTTCGGACTTCTCCGGGGCCAGCAGCCGCCCGACCAGGGGCCCGGGGCCACGGGCTCAGCCGACGACCATGGGCTCCGTGTCCAACCAGCAGTTTGCAGGTTCGAGCTCGGGACTTAGCGGGGACACTTTAGGATTCAGGGGCGGCCAGGAGCCACGTAGAAGGGAGGTGGGGAACTGAGTCCTAGGCTGCCCAAAGGACCCCAAGACGGTGCGGCCTTCTGCTTCATAGGGCCGTCTCTGGGGCCAGGAACCTTGGTGTCCCAGTGGCGTGCGCGCCAGACTACGTGGGTGGATGGAGAGGAGAGGCTTGTCCCGCCGTGAGTCTCTGGG…
chr1	26631079	26631443	seq703
CGACGGCCGAGAAGCGCCTCGATTCTTGCCCCTGGCTCATTTCCCTGGCGCGTTTTCCAGACGCCTCCGCTCCCAACGCTGGGCTCAACCCTGTCTTCCCCAGCTGGTCTCCCAGCACGTGGCCTGGAGCCCAGCCTCCCGCCCCGCTCGGTCACGTGAGCCTGGCTCTCACCCGCGCCGGCTTCCACACCCCGCGGGACTGAGAACCGCCCTCCCACTAGCTCGCAGGCGCAGGCGCAGGGCAGGGTCCCCTCAGTTTGGGTGACGGAAGGGGCGTGTCGCAGCGCCCAAAGATGACGTGTTCTGCCAGCGCCACGTCATGAGGAAGTGCCGGCCCACTGAAGCCGTGGGGACGCGCCCAGCGG
chr1	26670953	26672429	seq704
CGAGTGGGACCGTCTTTCAGGTGAGGTGCACGAAAGGCTTCTCCGAAGTGGCAGCTCGGAAGGATGCACGTCCGGCTGCGCCAAGCTGGTTTCCCCGCCTTTTTCCCACTTTGGCGTCAGCCTGGGCTCTGGGAACTGCAGCCTGTGCCTCCAGCCGCGCGCTTCCTCCTGCTTCCAGAGGAGCAGGGCAGTGCAGCCAGGCCTCGCAAACCCCTCTTCTGGGGCCCCCAGCGGGAGCAGGAAGGAAAGCCGCTGAGATGCGCCGTGAGTGTCGCACGGCTTGGAGAAGTGGGTTGCTGGGTTGCATAAGGTGGAAGGAACTTGCTAGTTTGCAAAAGACAGCTCTTGGCGGGAGCCGGAACCCGGAGCCCGCCGACTCGCGCACCCCTCCTCATTTAC…
chr1	26699263	26700061	seq705
CGCGCACCCGTCGCCATGGCAACCTCAACCCCACTCCTGGACCCTAGCTCGGAAGGGGGCAGGGTATCGAAAGCCGATCGCCAGAGGCTCCTCGGTGCCTCGTGCGAGTCCCCGCCGTCAGCCCCGAGGAGCCTCCTGGCACCAAGCAGGCGCTGCCCCCTTCGGCCACACGGTGGCGGCGCAGAGCCGAGCTCCGCGCCCCACCTGGGAGGCGGCGCCCGCGGGATGGGGCTCCTCGGCCCAGCTCCCCAGCCTCGACAAGGATACGGCCCGACATCCAGGCCAGGAGCGTCGCTGGGGCTTAACCGCCGTTCCCCAAGGCGCCCCTCCACTCCTCCAGCGGGCTCCCGCATCCCCCATTATCCGGCGGACCCCAACCCCTGCTCACGTGACTCGCCC…
chr1	26728778	26729271	seq706
CGGCTCCGCCCCCGCGCAGGTAGCCAATGGGCGCGGCGGCGCCGGGTGACGGAGGGAGCCGAAGTGCTAGTgccgcggcggcggcggcggacggcccagccggagcgcgaggggctcgggggggcgcggcggTTCGGGTCGCAGAGCCAGGGACCCCAGGACCCGGGAGGCGGCGCAGCCGGGGCCGCCGGAGGAGCGCGGGTGACCTGGCGGCGGCGAGATGCCGCTCGCCCAGCTCAAGGAGCCCTGGCCGCTCATGGAGCTAGTGCCTCTGGACCCGGAGGTGAGTGAgcggggcgggggacgggcgcccgcggccggcgAGCCCGGATCCTCACAGGGGCGGGGCGGCCCGAAGCGCCGCTGCAGTCCGGCGGGCGCCCGCGAGGGCGCGAGTGC…
chr1	26819431	26820663	seq707
CGGCCCCGGCGGCAGCTGCGCCCCCGACGCCCCTCTCGGAGCCCCGCAGGGGCGCAGAGCACTGTGGGCGGCAGGGGGCAGCAGCGGGAACCCGTTGTTCTAGAGGCGGGGGATGGGGCGGGAAGccgccccccctccgtttccgcgccccactccctcccctcccccgctcgcgccctccctcccatccgcgGAGAGAAGGGCGGGGGCGCGGAGCCCTCCCGCGGGACAGGGGGCGTGTGCGTCCCCTCCGCACCCCTCCCCCCGGCCCGGCTCTCCTGGCTCCCCGAGGCGGGAGTTTCCAGGAAGAGCTCAGAGCGCGGCCGCACCACCGAGCGCACGGAGACATCAAGTAGTCCCTCAGAGCGACCTTGTTAGAGGGGAATTCTAGTTGCGAGG…
chr1	26894420	26896688	seq708
CGGACCGGGCCCGCTGCCAGGGGGTCAGGGCTGGGCCGAGGCGGCCGCGGTCTCAGGCTCTGGCCAATTTTGCAGCCGCGGGTAAAGTTCACGCTGCCCGCTCCCCTCGGTACGGCCGGGAGGGGACAGACCTGGATAGGGACGCCGGGAGGGAGGCGGCGCAGGCTCCAGAGATGCGCGGGCTCCGGGCCGGGTTTTCTCCGAAGCCTTCGGCGGCGGCGCTGCCTAGCGAAAGCGGCTGAGGGCCTGCCGCCGCCGCGGCTTGTTCTCTCCCCTCCTCCTTTGTGAAGGGAAGGGAGCGAGTCCGTTCCACGGCCTGCGCCCGCTCCGCTCTCCACTCCGGGTTTGCCAGGCGGCCGCGACGGCGCTGGGTAAAATGGCAGTGCTGAGCCTCGTGTC…
chr1	26986677	26987279	seq709
CGCGGCTCTGGTTTCTGTGAAGAGGCTGCGGGTCAGCCTCCGACTACAAGAGCCTCGGCCCACACCGGGAACTCAGTGAACGTCAGCGGGAGCTGGGGCAAGAGCACTGACTCTGAGACAGCAGCCTCCGCTCACTATTTGAAGGCGGGGTGGCGGGGGGCCTTGAAGGAGAGCGAAGTGCGAGAGAACTCTTCAGGTGTCACCAAGGTGGGAAGGTGCTACGAGGCGAGGCGCCGAGCGGCGACCCCCATCCCGCTCGCCCGGAGTCAACATGGCCGCCGCGCAGGGAGGCGGGGCTGCTCCAAGTCCGGGCAGGAGCGGGGCGGGGACGCCGTCGGCGGAGCCAGCGCGCAGGCGCGGGCCGCGTGGGCCCCGGATGGAGGAGCTGAGGTTCGGTCC…
chr1	27016327	27016540	seq710
CGGAGCCGGGACAGTCGCGGCGCTGACGCCCGCGGGCCCCAGCTGCAGATATGAAGCGGAGCCGCTGCCGCGACCGACCGCAGCCGCCGCCGCCCGACCGCCGGGAGGATGGAGTTCAGCGGGCAGCGGAGCTGTCTCAGTCTTTGCCGCCGCGCCAGCGAGCGCCGCCCGGGAGGCAGCGGCTGGAGGAGCGGACGGGCCCCGCGGGGCCCGA
chr1	27025620	27025830	seq711
CGGGGACCTGCGGGGCCCCGCCGCGGGTCAGAGCTGGGCCTCCGGCCAAGCGCCATCCCGGGCCCAggcggagggggcgctgcggcgggaggccgcggcgggcggtggcggcgggccgggggcggagcgatggcggGGCCGCCCCAGTGAGTGAGCGAGCGAGCGCCGCGCGCGCCGCCGCTGCCACCTCCGCTGCTCGGCCCGGTCCCGG
chr1	27062499	27062715	seq712
CGAGGAGGGCTCGGAGGAGAAGGGGCCCGAGGTGCGTGAGTACCGGGAGAAGGTGGAGACTGAGCTCCAGGGCGTGTGCGACACCGTGCTGGGCCTGCTGGACAGCCACCTCATCAAGGAGGCCGGGGACGCCGAGAGCCGGGTCTTCTACCTGAAGATGAAGGGTGACTACTACCGCTACCTGGCCGAGGTGGCCACCGGTGACGACAAGAAGCGC
chr1	27063653	27064498	seq713
CGCACGCAAGACTTTGAGTCCAGGTGAGGCCGGGGTCCGGCTCTCTCCATCACGGCGGCCCCAGTCAAACTGGACGGGACCGGGAGGGTCGGGTGAACCCACAGGAGGCGCCGTGGCTCCTCTGCCGGGCTGAGGGGAGGTGAGTGGGAGCCACGGCGCGGGAGGCTGACGAGCTCTGGTGGAGCGGGGCAGGAAATAGTGAAGTCTCCGGCGTGAGATCTAAGGACAGCGCCGCAGTAGTGAGCGGCACTGAGCACCCGATTTGCAGGCGGGTCACAGTTTCATCAAGGGCTCAGATCTCAGCGGAGGGGAGTACGATCTGAGGAAGGGGTATAGCGCCGCCAAAAAAGCCTAGATCTTAGGAGAGGGTCACGTCCCACAGAGTTCGGAGATGGAGAC…
chr1	27088748	27089632	seq714
CGCCCTGAGACGCACCCTGAGGTCCCACTGCGCCATTTGGGAGAAGATGCTGCGCAAGGCGCCGTGATGCGTGCAGAGCTCCACCTGGCCTGGGCAGTCGAAGAGGAAGTAGTGGCCGCGGAGGGGGTCGAGCTTGGCACGCAGCCAGTCCAGGTTGGCTTCCAGGTACTCCATGCAGTAGAGCAGGCCGCCGTTGGGCCCCAGGCGCAGCGCGTCCATCACGTCGCCCAGCCCCACCAGCTCGCCCACGTCCACGGCACACTCGTACGGCAGCCCCTCGTTGGCCGGGTCCAGGTTCACCACCGCCACGCGCCGGCCCAGCGCGCGCAGGAACTCACTCATGCCCAGGCAGTACGTGGTCTTCCCTGAGCCCGGCGGGCCGATCACCGCCTGCCCGAA…
chr1	27099079	27099596	seq715
CGTAGGTAGCCGAAGTCTGCGGATGAGACAGCGACCCGGTAGCCAAGTCCCGTGAGAATCCAGCCACCGGCGGCCCGAGTACATGCGAATAAGCCTCTGAGCTTGAGCCAACCCCCTTACCGAGATGACGCAGCAGCAGGTGCGGGTCTGGATTGGAGTAGAGTCTCGAGTGGAGAGAGGCCGGACATCGGTGGCCGAAGTCTGAGAGAGAAGCTGGCCCTCAGCGGCTGGGTCGGTAGGAATTAGGGCAGAGTTAGGAGCGGCCTGCGGAGGGGCCCGCTCAGGCCGATGCCGGTAGTGGAAACAGAGGAAGCCACCGCCGCGCTCTTCTCGGAACTGGCTAAAATAGCTCCGTAAATGGGCCGAGCGCAACACGGAGGGGATACCGCTCACTACCAG…
chr1	27120635	27121206	seq716
CGGGCCCACGGCTCCGCCTACCGCTTCGTGGACGCGCTTGTTGATTGGCTCCGAATGTCGACCAATGGTCGGCGAAGCGGGTTGCTTGCCGCACGGTCAATGGCCGCAAACCGGGAGGAAGGCGGGAAGAGAGGAGGTGGAGGCGGGCCTGGGCAGCCGCGCGCGTGCGTGTTTCCGGCTCCGCTGCGGAAGGCGGACGACTAGAGTCGTTGGGCCCGGCGCGACCCGCAGGAGCGTAGAGAGCGCGGGACTAGAGTGCAGAGCTCCGGGACGTGGATCGGAGCCGGCGCGATGGGCGGAGAGCAGGAGGAGGAGCGGTTCGACGGCATGTTGCTGGCCATGGCTCAGCAGCACGAGGGCGGCGTGCAGGAGGTAACGGCCCGCGCGGCGTCGGCCCAC…
chr1	27158652	27159688	seq717
CGATCTAAGGCACCGCAAGGATGTTCCCGGGGGTCAGAGGGTCCCGGCCCGCCCTCCCTGGATTTCTCGTTGATGCTTTCCTCTTCCCCCTTAGTCCCGCGAACACACACACACACTCAAGGGTCTATGTACCGTCCCCTCCTCCGAGGGTCCCCAGGACAGGCCCGGCCGCACCAGCCTCTGCCCCCAGCCCAGTGCCAAGCCTCGGACACCCGGCCGGGGAGGACCACCCCAGTCCTGCTCGAGAAACAGCCGTCGGCTCAGTGCACCCTCGGCCTCCTGCCCCAAAGGTGCAGCCCGAGAGTCCCATATCCGCGGGCAGCTAGTCCTGGGGACAAGGAAGAACCAGATCCTGGCACTGTCCCCCGGGCTACCACAGCCCCTACACCAACTCTGCCC…
chr1	27192714	27193733	seq718
CGCCCGTCGCTCCGCCCCGTGTTCTATAAGATGCGCGGACGGCGGGCGCGCCTCTGGGGTGGGGGCTGTGGCCGTGTCTAGCTGTTCGGGTGTGCTGTGGTCATCCTCCCTGCGCACCTACAGCCGCAGACCGCCGGTGGGGGGCGGGGGATGCCGGGCTGCCGCATCAGCGCCTGCGGCCCGGGGGCCCAGGAGGGGACGGCAGAGCAGAGGTCGccgccgccgccctgggatcccatgccgtcctctcagcccccgcccccaactccgaccttgactcctaccccgaccccgggtcagtccccgccgctgccGGACGCAGCTGGGGCTTCAGCAGGCGCGGCCGAGGACCAGGAGCTGCAGCGCTGGCGCCAGGGCGCTAGCGGGATcgcggggctc…
chr1	27205180	27205569	seq719
CGCCAGTGCGGCAATGAGGTCCAGCGTCTGGCGGCGCTCGTGGTTCATGAGGCACACGGTGCTCTCGTTGACCACCCGGTGCAGTGTCACCAGGCAGGCGTAACGGCGGGCTGCATCTGCCCCACCGAAGTGGGCCTCCAGGTAGCGCTCTAGGGTGCGCCGCTGCTCCACCAGGTCTGGAAAGTCGATGAAGAAGCGGGAGCACATGTAGCGCTGCAGGGCGCGCACATCGGTGCTGGGCCGGGGCCGGAAGCCCCGCACCAGGAGGTGGCAGTACTTGAGGAGGCCACCACCTCGGATCTCCTCGGGACTGCGCGTGGCGATGACACGGTGCCGCAGGTGCTCCAGGGCCTCGGTGAAGTCCCCGTACAGGCTTTCGCCTGTGACCGT
chr1	27211466	27212028	seq720
CGCCTGGCGTCCTCTCACCTGCACGATCTGCCGGGGCTGCACGCTCAGCGTGGGGAAGTTGCCGCGCCCGTGAATGGGAATCGGCTCGCTCAGAAGAGCGTCCAGTCGCTTCACCTGTGGCCAGCTCAGCCCACTCAGGTGCCGTCCGGGGAAGGCCGATAAGGCCTCCGGGTCGGGgccgccgcctgccggggctgccgtggccaccgccgtggccgcagccgtccccacctgagcagccgccCGGTCCCTGCGCTCAGCTCCGCTCTCCGACGGCATCATccgcccggcccccgggccccgACGGCAGAAACCGTGGGGGTGGTTAAGGGGAGGAGGACAGGGAGAGCGGCTGGGCAGGGGCCAAGGCGGGGGGCACGAAGGCAGGGACGGGGCGGC…
chr1	27353932	27354329	seq721
CGGGAAGCGGCCGGGAGCTTCTCCACCCAGAGAGGGGCAGGGGTCCAGGCGCGCCGGGCTGAGATTCCGGGGAAATGGAAAGAGGCGGAAGGCAGGCGGCCTGGCGGGAAGGCGCCTCGGCGCGGGCTGGGGGCGGCTCGCGGTGGGCCAGCAGCAACACGCCCCTCCTCGCGGCCCTGGCGCGACGCGGCGCTCCgccccggcccagctgcagctcctcctggtccagctccagaactaaccctagccccggccccggcggcagcAGACTGAAGCCTAGCTGAGCCCGGCGCTGTCACTTATAGGCACCAGCGAGCAGCCGGTGCGGCGGGCTAGAGAGACCGTCGGCACCCGCCCAGCGCAGCGGCCCCTGTCGCCGAGGGAAAGAAGTATCGCGT
chr1	27400471	27400672	seq722
CGGATGCCCTTCACCACGGTAATGTTCTCATTCTCGTCCGCCTCGAAGGTGACCCGGCGGGTGCTGGTGGTCCCACCCATGGCTCCGGTTCCTGCCCCAGCGGAGACCTAGCGCGGAACCACGAGCACTTCGGGGCCCCCGCGCCCACACGCGCATGGAAGGGCCTGGATTCTTTTCCCGCACGGCGGGAGCAAGGCCACGG
chr1	27433292	27434294	seq723
CGAGCGTGTGGGCGGGTGTCCCAGAAGCGGTGTGAGGAGCGTTTTACCCGGTGGTGGGGTGGGAGGTGCGTCCGGGTAACTAATGGCAACCGGGCGGGGTGAGCCCGCTCTGCAGGAACTCCTCGACGGCGAAAAACTACGACTCCCAGGGTGCCCCAGGGCTTAGCCCAGCTTTCCCGCCCGCCCACTGGCTGCCGGTCCCGCAAGCGGCGAAGCCCATTGGCCACGGCGGTGCGGGGCTCCCCCACTAGCAGGTTAGTGGGCGCCGCCGGCAGCAGACGTTGACCGGGCGCGGGGGGGTAAGTGGGGGGGCCCGGCTAGCCATTCTGGAAGCGGCCGGGCGCAGTCTTCGTAGCGTACCCGCCGGCTGCGAGGCGCAGGGCGGAGGCGGAGACTGCG…
chr1	27521040	27521593	seq724
CGGCGCTAGACTGCGAACTGCCTGAGAGCATCCCTTCTGCAGCCGCGGGGCATAAGCGGCAAAGACTCGGGGCTGGCAGGCGCATAGGGAGTGGGGCGGGGCTGGCCGGGCCCAGAGGAACGCGGCTCGGATTCCCGGGGGAAGGCCAAGCGGGGCGGACCCCATCTCCGGGAAGTGACGCCATGGGGACGAGCGGCACCAGAGCCGGGGCCAGTCGGAGCGGGGCGCGCGCCGCATGGCGGAAGCGGAAGGGAGTTCTCTGCTCTTGTTGCCGCCGCCGCCACCCCCGCCCAGGATGGCGGAAGTGGAGGCGCCGACGGCGGCCGAGACGGACATGAAGCAATATCAAGGCTCCGGCGGCGTCGCCATGGATGTGGAACGGAGTCGCTTCCCCTACTG…
chr1	27548506	27550603	seq725
CGAGGAGGCTGACCCGGAGCTGGAGCCCGCGTCGGGGGGAGAGCAGGAGCCGCGGCCCCAGCAAGCCCAGGTAGGCGGGAGTGGCCCGTGGCTGCTCTCAACATCCGGAGCGGACTCCGGGCGGGGAGCGCTCCTGCCCAGGGCTGCGAGCCGCCCGCGACCCAGGGCGCTCGGGGCAGGGGTGGGGAAAGAAGGGGCGCCCCGTCACTTGCCCCCTCTGCAGACCAAGGCCGCGTCCCAGATCCTGGAGAATGGGGAGGAGGCCCCGGGGCCCGACCCCTCTCTCGACCGCATGCTCAGCAGCAGCTCCTCGGTGTCCAGCCTTAACTCCTCCACGGTGAGGCGGGAGGGAGGGGACCCGGGCGGCCGGGGGGTGGACCCGTTCCGATGCGTAGCCCC…
chr1	27555864	27556177	seq726
CGCCCGTTTGGGAACCCCAGACCCCAAAGTGCGGGGGTAGGGTGCCCGGCTCTGGGCAGGCCCCAGGCGGTGCCGGTATGGGAGATGTCCATTTAGTCACGCCCCCACCGGCGCCTGCCTGCCCCTGTCCCGCCTGGCCCCCACCGGCCCCATTCGATGTTCACCGCGCCCAGCAAGCACCACACCCTCGCTGGCAGGAGGCCCGTGGCATTCCCCTCCTACCCGGTCCTAGCACACCCAGGGCTGCCCGCACAGCACGGCTGAGCAGTGAGTCCAGAACGAACATCCAGTGTGGACGGATCTGGCGCTTGCGG
chr1	27559611	27560330	seq727
CGCCCGCACGGTCCTGGCTGTTCCGCCCACGGGCCCAGTCCACAGGGCTCGAACTCTCAGGTCCTACGAGCCCGCCCACTAGGCCCCGCCCACAGGAGCCGCTCCGCTCGTGGCCCGGCTCACTCGGCCCTCGCGAGCCCTCAGCCCCACCCGCGCTGCCACGCACCGCACCTGCTGTCCCGCTCCGGGATCTCCTTGATGGCGATGCGCACCCTCGTGTGGCGATCGCGGCCCGCGTACACCACCCCATACGTGCCCTTGCCCAGCACCAGCCGCTCGCCCGTCTCCGTGTACTCATAATCAAACTGCCGGGCGCGGGGTGAGATGGGAGTTCAGCAGGGCCCGCGGCCCCTCGCCCTCCGCGAGCTCCCAGTCCCGCGTCCTCACCTCCAACATCTC…
chr1	27564999	27565830	seq728
CGCGCCGCTCCCCGCCCCGCCCCAGAGTTCCAAAGCCCCTCCCCATCCTTGCCCCGCTGGCTGGGCACCGCTCCGACTGAAGGGTGCCTAAGCCCCAACCTCGAGCCCTAGAGCCGCGCCCGGATCCCTGTCTCGTCCCGAGCCCGGCCGCGCCCCAGATCCCCTAAATCCCACTTTTTTCACGGCCCTGTCCCAAGCCCTTCAGCTTTAGCTCACTTTAAGTCCCCTAGACCCGGTACCCCTCTCGGCCCCTCCCTTGAGCCTTCGAGCCCGGCTTGGTCCCCTCCCAGGACCCTGAGTCCCGCCCGGATCCGGCCCCGCCCCCAGCGCTCTCACCCGCGTTGTAGAAGGCATCCAGAGCCGCGGTGTCGCCTAGCTCCAGCGTCCCGAAGGGCAGGC…
chr1	27582187	27582418	seq729
CGTCCCCGTCGAGCCCCTAGCCAGACCCTGCCGCGAGTTACCAGCCACAGCCAGCTGGGCACATAGGAGGAGGCAGCAACAGCCGCCACAGAGCGCAGTCCGCAAGGCGCGGGGTCCCGGAGCCTCCATGGGCTCGCGGGGTGGGGGTGGCCGGGGGCGGTGGCCGGGATCGGTGGACAGCTGCCGGGCGCGTCCCTCCCAGACTGGGCTCGGCTGAGCGTGTGCGGAGCGA
chr1	27591479	27591936	seq730
CGCACCGGCGCCTCTGAAACCCCCGGCCCGCAGAGGGCGCCGCGTCAAGGACAGCGCGGGCAGACTCGGGAGGGGGCGGGGCCGCAGCCACGGTCGCTTTTTATGAATGGGGGAGCGGGCGGTGCGAGGCCTTATTACTATGCCGCGCAACGCGCGCTGCGCCCCAGCGCGCCGCGCCCATTGGCTGATCGGACCGCTGACGTCACCGAACCGGTGGCCGGGGGCGGGGCGGGGTGACTCACGCCGCTTCTCCCGCGGCCGCGGGGGCTTCTCGGGGTCCACGCACGCCCTGCGCCGCCAGGACCCGAGCGGAGCCTCCCCGCGGCCCGGCCGCGCCTGGTCCTGAGCGGTGAGTAGCGGGCCCCGCCGCGGGCACCAGGGGTCCTGAAGGGCACGCAG…
chr1	27688929	27689440	seq731
CGCCACCCCGCGCTGACCGCTCGCCCGGCCTCTGCCAGTCCGCAGTAGGAGTCCCGGCACCCAGTCCCCCGAGACCCTGCACGGCTCGGGAAGAgcggcccggccggggcccgcgccTCCCAGCGGGGTCTACCCAAGGGGACTTGTTGCTCACCTGGCCTCCCGCAGTCGCCGTCAGCGACAGGAAGGGTCGGCCGGCCGCCCAGTCTCCGCACAGAGTGTGCTCCCGCGGACCGCCTCGCGGGCTGCCAAACGGCCGGACCCCCTCAGCGCGCTACGCCCCCAGCCGCGCTCGCCCTGCCTGTGTCCGCCATTACGCGATTCCCCGCCCTGGGCGGCAGCCACACCCCGCCAATGGCCCTGATTGGCTCACTGCCCCACCCACCCGGGGCTTCGGGG…
chr1	27727003	27727550	seq732
CGCCGCCCTTTGCCCGGCCTGGGACTTCTCTGCCGGGAAAGGGGAGGCGAGGGCCCCTAGGCCTTAGGCAAGGGGCTCAGGCCCACCGGGTGGGGTGCGTGGGCCAGGGCCGCCAGCCCCGGGGTGACTTGGCTGGAGCCGGAGGAAGGAGTTGGAGGAGGGAGCCCGGCCGGCAGGGGGGCAGCTGTGGGGGCAGCGCCCGTGGCCGCCCCATTAGTATGCGGCCGCGCTCTGCGCGCCATGGCAACAGCTCCCCCCGCGCAGCGCTAGGCGGGCAGCCCCGGGCGCAGCGCGCACCTCTCCTCCCACAGGTGGCGGCGCGCACGGGCACGCACGCACACTCGGCTCGGGCGCCTAGGGGAACGCCGGGGGCGCCAGGTGCGCTGGGGCGTCCTGCCG…
chr1	27747004	27747225	seq733
CGAGCAGGTGGGCGAGTATGCCTTCTGCAGGCCGGCGTCAAACACCGTGGGTGGGTGGGCCAGCGGTGGGAAATGCTTGCCATCAAGCTCGGGAGCACCCAGGCTGGGCGAGTCGCAGTGGAAGCCTTGGCCAAAGGTGCCATCGGAAGGCGTGGACGGGTTCATGGAGTAGGGTCCTATGAAGTCACAGGGGTCTCGCTCTCCCACGCCGAAGGCCCTCGA
chr1	27767514	27768111	seq734
CGGGAGCAGAGCAGCTCGGTCTCAGGTCGCTCGCGTGTTCAGCCTCTCCCAGACTTGGAAGGGCGAGGCCTTCAACGGTCTCCCCGCCCCTTAGGCCGGCCCTGCCTTTTCCTCCACCTCCCGCCGACTCCACCCACGGCGCGTCCCGAACACCAGGAGCGGTgcccgcgagggggcgggccgcgcgggccgggcTCCCGGAGATTGGTAGCACCTGGAGTGATGTCGCTAGGGGCGGGGTCGGGGCTTCGGACACGCCCTCTTCCCCGGACCCTTTcccccggccgcggcgcgggtgcccgggagggggcgcTCCGCTCGCTGCGCCCCTCAGGTGGGAGCCTgcggcgggccgggccgggccggggcgcTCTTCGTGGGCGGGGAGCTGGGCGCGGA…
chr1	27774247	27775275	seq735
CGAAGAGCCCGCCTCCGAGTTTTCCCGCCGCCGCCGCCGCCTCTGGGGCTACCTGGCAGGCTAAGCTGCCCACTGATCCCTGCCACCTCCGCCCCCCTCCCAGATGAGGCCACAGAGTTTCTGGCTCCTGGAGGAGGTGACGGGCGGAGAGGGAAACCAGGCGGCTGGGGGAGGGGCGTTGCCTGCACCTGGCCCTTCTCCGCCGCGCAAGCCGGGAGGGGCGGGACTGGACCCCCGCCAGACCCGAAAAGAGAGGCCGAGGAGGCGAGGGGTGCTCTCTCCACTCCCGCAGTCTGGGGCCGGGCGGCGAGGTCTCCCCCCACCACCCTCGCCGCGGAGGCGCCCCCTAGGGTCGGGCGCCAGGCGCCCCTGCCCGAGCTGCGCGCTTAGCTCGCTCCC…
chr1	27802292	27803453	seq736
CGCTGCCTGCCAGGCTTCGAGCCGAGCCCAGCCGAGCCGCGGGCCCCGGTGGAAACAAAGACCGATCGCACCGCGGGCACCGCAGCCACCGGGTCCAGCGGACCGGACCGGGGGACGCAGGCCCCCCCCGTGCGCTGCACAAAAGAGCCTGGCCGGCCGGTCCCCAGCGGGGGTCTGGGGCTGGGGAGGAGGCGCCACTCACCGGAGTGCTGGGCTGCCGGCTCCGTGGGTCCGAGCCAGGCGAGGGGTTTTGGGGGACGTCTGTCTTCCGGCGGTGGCAGCGACGCGGGCGCCCGGCTGCTGAGGAGAGGAGTCGTGGAGGAGCCCTGAGCCGCCCGCCGTCGCTGACAGCATGGCTCGCGCCTCGGCTCACATTCTCCGCCGCTAACTCCGCTGGAC…
chr1	27814452	27814911	seq737
CGCGTCCCAGGTCCCACGCCTGAAAACTCCCCTCTTAACTTCACCCCGAATCCCGCCCGACCAGGCTCCGCCTCCTGACCGTGACACATGAACTCGGTCACGATGTAGATGGGCTCCTCCGACACCACGGCGTACAGCTGCACCAGCTTGTCGTGCCGCAGCAGCTTCATGACCTGCGCCTCCTCCAGGAAGGCCTTCGGGGACATGGTGCCCGGCTTCAGCGTCTTCACCGCCACCTTAGTGCTGCCGTTCCACGTGCCTGCTCGGAGGCTGTCTTGTCAGGACCCTCTCCCCCGAGCCCAGGCCCTCGTCCCGGCCCCCGGGAGCTCCGTACCCAGCCACACATCCCCGAAGCAGCCGGTGCCCAGCCGGCGCTCCAGCGTGATGGAGCTGCGGCTG…
chr1	27833154	27833610	seq738
CGGCATCGCCTCCTACCTCGGTCGGGAAGCCCACCCCCCACCCACCAGACCGAGGATTCCAAAAGGGGGCGAAGGCGGAGAGCAAAGGGGGCTGCGCCCACCCGGAgccccgcggcggcccagcgcggcccgcccTCTCGTTGCCTTGGAGGCAGCCCCTGCGGGCACTCGCGGTCAAAGGCAGGATTTCCGTCGGGGCGGCAGCAATTCCCGGATCCAGCGGGGAGCGCGGGCCGAGAccgccgcgggcgcggagggggcgcccggAGAGGCCTGTCCCTGCCGAGGGCGGGGACTTCCCCAGGAAGCGGGGACCCACGCCTCGCGCGCCCGGCAGGAGTCCCCTGCAGCCCGGAACCTACCGCAAGGGCGGGCCGAGAGGGTCGCGGGGCCGCGGTC…
chr1	27834146	27834397	seq739
CGACGCTGTCGCTTACCTGGAGCCCAATTCTGCCCGGCCCCGGGGTGAGCCAGCCGGGGCTCCAGCAGCCGCGAGTGCCGGCGTGCGGGGAGAACTGGGGTGCTGCCCGCCTCTGACCGCCGCCCCTGCTGGGCAGGGAGGAGGAAGCCGCCTCGGACTTCTCTTATTGCAGTCACGGCCGGCGGGCGGTGATGGTGGCAGGGAGACAGTCACGCCCTAGCCCCAAGCCAGCTCCCCGCAGCGAGGAGGCGC
chr1	27858892	27859395	seq740
CGAAATAGACGCGCTGCAGCGAGCGCCCGGAGGCCCGGTCACACCCTGTGCCCGGCCCGCCGCGGGGAGCGGTCCAGCCGCAGCGCACGAGCCCTCCGCCGTCCCACTGCCCCCCGGAACCGCGCGAGCCTCGCAAACCGCTCGGCGCCCAGTCTCCACCTCGCCGGCTTCATGAACGTGCCCCGGGAGACCCCGACGCCCTGAAgccggcgcggccgccccaccgccccaccgccccaccgccccaccgccgtctgcgcgaacgccgggcctccccctccgcccatcgctgccaccATCTCTACTCCGACGGCTGCGGCGGTGGGTGTGGCCACCGCGCTTGCCAATCAGGAAGTGAGGGCCGGCTCCGGACGCGCCCCGCTGTTACGTCACTCCGAC…
chr1	27867314	27867618	seq741
CGCACTCACCGAGGCTCTGCAGCGTGGCCACTAGCCCCCCGGCGGGCACGCCGCCCCCATTCAGGATCGCAGACCAGCTCATCAGCGAGGCAGCCACCGAGTTGGCCGCGATGCCGGCGCCGGTGAAGCCCAGCGCGGGCAGCCCGGCGACTGCGAGTCCTGGAGGAACAGGAGCAGGTGAGGGAGCGTCCGCGGCAGAGGCCCGCCCCGCCTGCCCGAGATCCTCGCCCTCCAGACCCACCTCCTCCGACGGCCATGAAGGTCAGGGCCTTCCAGAACCCGGAGCCGCTGTCCGAGCTCTCCGA
chr1	27924732	27925589	seq742
CGAAGGTATCGCGAGAAGCGCAGATGCGCCTGAGGCCGTGGAGAGGCGGAGCGAGGGCGGGAACGCTGAGCAAGTAGGGCGGAGCCTAAGCTCTTCCGAGGTCCCGGCCGGGAGCCTGTCCCCTCCAGGTGGCGCCCCCGCGTGACTGCGCTTTACATAATCGCGGCCTGGAGCGTCACAGTGGCGTACTCCAGGCCAGACCGAATCAGAGTGGGCGAAAGCTCCGTGTTCCGCCCCTTCCCACTTGATCGACGTCAAAGCCCACCAGTGAGCGGGCGTCTAGAGTCGCCGTGcccgccccagcccgcccgggtccgccccgacccgcctgcgcccgcccGCCTGCCGCAGCCAGCAGCCTGCAGCCGCCGCCGGGTTGTGCCTCAGACTGTCAGATAA…
chr1	27972215	27972618	seq743
CGCCTGCGCACTTTGGACCGGGGCGGGGAGGACGCGTGCGCGCCGCGTGAGGGCGGGGCTAGTGCGCACGCAGCCTTAGCTCCTTCCCCGCCCTTGCTCTTCCCAGTTTCTCCGTCAGCCTGCGGGTCCCGGCTGGCGGCTGCTTCCGGTAGGAGAGCGGTGTAGAGCGAGCAGGTCTCAGCTCCTCGTCATGTCATACGGTCCCTTAGACATGTACCGGAACCCGGGGCCCTCGGGGCCCCAGCTCCGGGACTTCAGCAGCATCATCCAGACGTGCAGCGGCAACATCCAGCGGATCAGCCAAGCCAGTGAGCCGGGGTACCGAGCTGGGGGGCGGGAGCTGTCCCGGGGACAGGCCTGGGTGAGGCTGCCGGGACGCAGGGCCCGGCTGGGGCTACG…
chr1	28029808	28030375	seq744
CGCCCCCCGTACGGGCGTGCGTGAGCGTGCGTACGCACAGGCTGCTGGGATGCCGCTTTTCCCTTCTCGGTCTTCCAGTTTCCCGGCGTGCTTAGGGCGCGCCAAATGGGAGGGGGAGACGCAAGATGGCGGCAGCCGCGAACTCCGGCTCTAGCCTCCCGCTGTTCGACTGCCCAACCTGGTGAGTGGCGGGGCGGCCAGGGCTAGAGTGGCCCGGCCGGAGCTAGCCTGGGCTGGAAGGGCGGCTCTTTTTTTACTTTTCTGCTGCGAGCCGAACGGCTCAGAAACCCCGGAATGGTTGAGGAAAAACTGTTTGCTGCACCGGGCCGGGCGACGTGTTGAAGAACCGAGAGCCTGGAGCCCAGGCCCAGGAACTGAAGAAACCCGGGGTTGGGGGCT…
chr1	28071618	28071844	seq745
CGGGGACCGCCCGCCCGCCCCTCAGTCTGAGCCCAGAGAGCCGCGGGGACCATGGAGCCGGTGCCGCTGCAGGACTTCGTGCGCGCCTTGGACCCCGCCTCCCTCCCGCGCGTGCTGCGGGTCTGCTCGGGGGTCTACTTCGAGGGTGAGCGGGGGCTGGAACCCCTCCGAGCACTCCCTTGGTGTGGGGCGGGGGCAGAGACCCGGAGAAGACGTTAGCAATCCGG
chr1	28113171	28114122	seq746
CGGCTTGAGAAGGTGCGGGCGATCCAAAGCCCCCCGGGGACTGCGTGTAGCCGCCGGCTCCCCCGTATGAGGAGCTGCCATAGCTTTCGAATCCACCTGTTTTGAACAACAGGATTAGTGCCTGTGCCACGTCCCACGCCTCCGAGAAACCCGCAGGCTCCCGGAGGCTTCGCCCCTTCAAACACTGCCCGAGTCTCCCTAACCTTCCTCGCCGCCTTCCTGCGGGTGACCCCCAAACGCCCCAGCTCCGCTCCCGCCCTTCCTCTCCCGCTACCACACGCCTCTCGGACCCTAGGCTCGCCCTCTTGCTAAAACCTCCTGCGATTCTCTTCCTCCTCCACCCCGCACCCCCATCATTACTGTTCCACATCTTGGTCACGATTCTCCGCAAAGAGGCCG…
chr1	28157607	28157891	seq747
CGAATGCTCAGGGGACGCCGCGCTGGGAGCTCGAGTACCAGCTGACCGAGGCCTATGGGGTGCCGGACGCCAGCGCCCACTCCATGCACACAGTGCTGGACCGCATCGCTGGCGACCAGAGCACACTGCAGCGCTACTACGTCTATAACTCAGTCAGCTACTCTGCTGGGGTCTGCGACGAGGCCTGCAGCATGCAGCACGTGTGTGCCATGCGCCAGGTGGACATTGACGCTTACACCACCTGTCTGTATGCCTCTGGCACCACGCCCGTGCCCCAGCTCCCGC
chr1	28158606	28159425	seq748
CGCCCGCCCTCCCCCGACTCGGATCGCTGGCGTGAACCCAGCGGCCCCGTGCTCTCCGGGTATCCCTGGATCGAGGCGCACGCGTTGTTGCAAAGTCTCGCACTTAGGGATTAGAATGTGCCTTTGCGTTTCGTTTTGTTTTGCAACAATACAGGTGTGAGGGATCGCAGCCCTGGTCCAGGCTCTAGTCTCCCCGCCCTCTCGCTTTCTTGGGCCTCCGGGCGCCTCAAAGGTAAAACTAGGCCATTTGAAGCCTGCGAAGCGAAGGGCAGTCGGTCTTCAGGCCTAGCGGGCTTGGCTGGGCTGGGTCGGTGGACCCCTGGGCTGGCGGCGGGAGCAGAGCATCGAGCGGCTTTTAGCTGGGGTTCGGGCGGAGGACCTGGGACAACCGCGGGCCTC…
chr1	28287685	28287899	seq749
CGAGCGGAGGAAACCGCGGCGTTAGCGTGACCCGGATGCGCATCGCTAGGAACCGGAAGTAAGCGGCCAGAGTCACCTCACAATCCACACCTCGTTCCACTAGAAACCTCTGGGCGCATGTGTTGAGTCTGACCGGGCGGGGAAGCTTTTAGGCTCCGCCCACTCCGCCGGCCCGGCGAGCCACGCCCATGGCCACGCCCCTCTTAGTGCCTCGG
chr1	28431732	28432184	seq750
CGACTCCGCGGACTTGGGGCACTCTGCCCGCGCGCCCGCACTATGTTGGACACACTCGCCACCTCCCTCGATAGATCGAACACCATTCCCTCTTTCGTTGCCCCGGGGGATCTCCCAGCAGCTATCAGTGGGAGACGCTCACACACCCCCAGACCCCCGCCACCCCGAAGACTGGACTGAAGGAATCGCCCAACGGTCCAGGCCAGGCGGCCACTGCCTTTGTCCACTGGGAAAGCAGATCCGGGAGCGGTCGCCCCGGTGCCACTACTCCTCACTCTGTGTTCACCTCACTGTAGAAGGTCATAAATGCTTCCTCGGTGCTGCCTCCGCCGCCTGAAGTCCCGCTCTCTCCTGAAGCCGCCATTTCCCCGGCCCAGCCACCACGTGACCCTTCTGCGC…
chr1	28435097	28435563	seq751
CGTCTCTTGCTCGGGATTCGCTGTGAGCTCCGGGAAGCCCGCCTCCGCTCTCCCGTGATTCGCTACTCCTGTGTTCATCCGCCCCTCCGTCGACCAGATTGGGTGCTTGGCCGTCCCTGCCATTAGCGCGTAACGAGAGACTGCTTGCTGCGGCAGAGACGCCAGAGGTGCAGCTCCAGCAGCAATGGCAGTGACGGCGTTGGCGGCGCGGACGTGGCTTGGCGTGTGGGGCGTGAGGACCATGCAAGCCCGAGGCTTCGGCTCGGATCAGGTACGCTGCGGCAGTGTCCGCTGCTCCAGCCCCGCGGGCGGATCCCATCTTTGCTTCCGTACCTTTACCAGTGTCCCTGTCTCTCTGCAGTCCGAGAATGTCGACCGGGGCGCGGGCTCCATCCGGGA…
chr1	28446288	28446609	seq752
CGCGGAGCGGGGCTAGACGGAGTCAGGGGCGGACCGCCACAGCCTGCACCAATCAGGACCCGGTTGATAGGCAGAGCCTGGCGACTTCGAAGACTCGCCCCCAGTCAAAGAGCCCCGGGGATTCGTTTCCGTACGCAGCCTGGAAACCAGCCTGGGCCTATCCTGCGCGCCGCTGCGGGCTACTATTGGCTGCCAAGAAACCCCGCCCATCTTCCTGCTCATTGGCCGGTGCGGTTTACGTAAGAGGAGCCTGTTGCTGAGCGAAAAGTCTGTTCTGCAATTTTCGCTAAGGAGTTGTTAACGCTGAAACCGCACTGGGCGT
chr1	28458418	28459836	seq753
CGAGGCGGACTACAACTCCCAGAATTCCGGGCGCTCCCCGGTGCTGATTGGCGGAGCCCGTGACTCCAGGGGGCGGAGTTTCCCCCGCCTCCCCGGGGAAACAGACCTCTGATTGGCTGGACCGCCGGGCTTTTGTGTCCCCGCCCTCCCCCGGGGACCGCAGCGGGCTGAACTGCTGGTGTCAGAGCCCGGCGAGCGCTGGCAGTTCCGCGGCGGGGATGCTGAGGAGCGCTGGGTCCGGGAGCAGCCCTGGCCCCTGCGGACTTCCGAGGCCGTGAAAACCCCTGCGCTGCGGCCCTTCCCAGGCCCCCGAGGCCGTTCGCCGTTCCCGAAGCCCGACTGGGGGAAGAGTCCAGCACCAAAGCGGCCGTTCTCGGATTCCGGAGCGTTCTGGAGCCC…
chr1	28527952	28528254	seq754
CGCCCGGAGGAAAGCGCCAAAGGAGGCCGCCATCTTTCATACAGCAGCCCGGAATTTTGCGCATGCGCCTCTGATTGTCTGTCCGCAATGAAGCTCTTCGGCCTTCTCGGCACCCATACGTTTGGGAACGGCAGTTTCGAGGTTTGTGAGACGTCGGCTTCCGACCGGAAGTGAGAAGAGGAGGAAGTTGGCTGGTTGCACCGATCTGGGGGCTTCCCGGGCTCGGGTAACCGGAGTGCTGGTATCTAATCGTCGCTCAAAAGCTCCTAGGTGCGCGGGTGGATATAATTCCCGGCTTCTCGA
chr1	28568628	28569318	seq755
CGCAGAGCGGCCAGCGCATGCCCAGAGAGGTCGTAAGGAGGACGACCGCCCGGAGAGAAAGGACGCACGCTTCCCGCCATTTTGTTCAGCTTGCCGGGCAACCGGCCCCTGCTGGGGACTACAAGTCCCGTAAGCCTCCGCGGCGGCACGTCCTACCCTACACTGTCCAGCCGGCTCCCTTTTTCCCCCTCCCCGGGGGCCAAGGGCTCCGGCTGCTGCCTGGCGGCCAACGGGCCAGGTAGGATTTCCGGGAGAGGCTGCTGTGGAGGCTGAGGAGGCGGCGGCGGAGATCTGGGTAAGTTCAGCGAGCAAGGGAAAGTGAGCAGGACGCGCTCAGTATCAGGCTGCGGCCTCCTCTCAGGCTGCGGCCCCTTTCTTGGCTCTGCGAGAGGGTCCCGG…
chr1	28717240	28717880	seq756
CGGGAGCGCGCCACATGCAGATCCTGGGATGGCCGCCAGGGGCCGCCGGGCTCTTTGTTTTCCTTTCTCACCCGGGTCGGGGCCAGAGGCCTGCAGAGCGCATGCTCTGGGGCAGTTCGCGGCCCGGCGGGGAGCGCCGGAGTTCCTTGTGGCCGACGTGCACCAAGGTAGGTCTCGCCTGGGACGCGCGGAGGGTCCGGGCAGAGGGCGGTAAGCGGAGCGGCCACAGCCGGAGCACGGGCCGGTCCACGCGGGCCTAAGTCGCTGCCCGCTCTCGCCCGTGTCGCGCGGCGCCGGCCCCACGTGAAGCCCGGAGGCAGGAAGGCGCGGTGCGGGCTCGCGATTCCCCGGCCCCGCGGGGCGCTCCAGCAGCGGCTGGGCGCTGCCTCGCTGGAGCTA…
chr1	28729624	28729898	seq757
CGAGGGCCGCTGCCTCCCGCCGCGTTCCTGGCGCCCGCTCCTGCCAAGGTGCCTGCGGGCCGAGCCCTCCTGACCAGAAAACCCGACCAGGTGGCTCCGCGCCCGGGGCGCCCTCTGTGCTGCCAGCGCGGGCTCCTCAGCGGTGGCCACATCCTCGGGGGAGGGGCTGGGCGCCATTGGCTGCCCGGGGCTGCGGGTTGGGGGGCCGCCTTTGGCCCACAGAGAGCCCCGGGCGCGCACCTCCCGCAAATGCCGCTGTCCGCTCTTCCTCCCGC
chr1	28751989	28752291	seq758
CGCCCACCGCGATCCGGAAGCCTAGCGCCCAGTGGGTTGCAGGAAAAACCCGGAGCTGAACACACTGCCCGACCCGGGCCGCTGCGCTCGGGAGCCTGCGCAGAAGCCGTCGGAGGCGCATGCTCTGTAGCGGTCTCCGCAGCCAGGATTGGCGCCCGCGCGGGCCTTCGAGCCCCGCCCGCAGAGCCCCGCCCGCAAAGCCCCACCCCGGTGCGCGGGTATGGCGGCCAGCCTGTGGATGGGCGACGTGAGTGAGGGCAGCCGTCCGGGGTCTGAAGACAAGGAAGCATCTCGGTTTCGCGA
chr1	28780656	28781386	seq759
CGTAAACCCGGCCGCCTGCCTGCAACACTCACCTGTCAGCCCAGAGCGCAGCGTTGCGCAGTCCGAAGCGAGAGAAgggcgcggcccccgcgggctcccgccccTCTCACTGCCGAGGGGGCCTTTCGGAGCTCGGGCCCACCGGGTTGGAAGGCCCGGCTCCTCCGTGCCACATTCACCACCATCTCGAGGCCGTGGGAGGAAAAACCCGGCGAGTGCGCGCCAGCAGCAGCGACTAGCGGGGAACGGCGCGCAGGAAGGCAGGCAGAGGCTTGCAGCTAGTAAGTCGACACCGGGAATGCGGCGGGGAGAAAGGGCGCTGAAGCCGCGAGCAAGAGCTTATATAGGCCGCCCCTCGCGGCCACACCCGACAGTAGGCCGCCCGCGTGGCGCACAGCT…
chr1	28791628	28792041	seq760
CGCTACCAATTTCGGGTCGCGCTGCTGGGGGACGCGGCGGTGGGCAAGACGTCGCTGCTGCGGAGCTACGTGGCAGGCGCGCCTGGCGCCCCGGAGCCGGAGCCCGAGCCCGAGCCCACGGTGGGCGCCGAGTGCTACCGCCGCGCGCTGCAGCTGCGGGCCGGGCCGCGGGTCAAGCTGCAACTCTGGGACACCGCGGGCCACGAGCGCTTCAGGTGCGGGTAGCCGGGGCGCGGGAGGGACTTCTGGTGGGGGGCTCGGTGAGCGTGCTTTAGGCCACGGCAACTCCCGAGAGGCCAACTCAGAGGTCAGGCGGAGGGCGAGGTCCCTGCCCTGGGTCCCGCCCGGTCCACTGGGGCCAGAACCTCCCCTGCTCGGAGTCATTTTTCCCACGAACAC…
chr1	28842140	28842485	seq761
CGTTCGTCTCAGCAGCCGGTCCGACTGCGCGGCCCTCCCCGACTACTTCCGGCACCGCTCCCCGCCTCCAACCCGGAAACGCGCGGCTCTTCCGGCCGGCGGGCGCGCGCCTCGCTTGCGCAGGCGCAGACTGCCCTCCGACACGTGGTGGCGATATTGAGCTGTGTGTAGGTACACCCTGCAGCTTGCGCTTTTAACTGCTTGTGGTTGAGTGGCAGCATGAGCGAGCTCTGCGTATTCCAACCCGGCGTTAAGAATCCTTCACTAGCTTTTCTTCCCGACGCTGCTTATTTATCTATCGGTAGCATGACGGGTAATTGACGCCCTCGGATGGCTTTGAGGTCGC
chr1	28935653	28936902	seq762
CGCGGGCTTCGGAGGCCCCTCCCTCACTGAGAAACCGGCTTTTGTCGTTCTTCTGAAGCCAGAGCTAGTCTTTCCAGGTGTTAGTCGAAACCTCGTGGTGCGACCCTGGTCGTCCCAAACCCCCTAGGCCTTAATCCTGGGGCGGTGGGGGCGGGGAGGCCGTGAGCACGGCTTCCGCTCCTCCAATCCGCCAGAGGGCGCAGCGGCCGGCCTCTCCCTTCCCGGGGTTCTTCGCGCCGGGCCCCTTCCGCGTGGGTGAGTGAATGTGAGAGTCAGCGCTcgcgccgcgcgcgccgcccgccTCCGCTGTTCGGCGCTCTGCTTTAGGCGGTGGGGGGCGGGCGCGCGCGTAAAAGCATAGAGACGGGCATTGAGCTCTTGGGCTAGAGCGTCGCCGAG…
chr1	28974377	28974656	seq763
CGGGTTTCCGGGACAGGCTCTGGAGCTCCGCCTGCGGGGGCCGGGCTTGGCGGCTGGACGGCGCGTGCGCCGTGCCTGCGGATGGAGGAGGGCCACCTTCTGCCCGGCTGTAGCCAGGTTCCCTCCATGCTTCCCCACCCCGTCGCAGCCTGGTTTTTGTACGCCTTCTCTCTGACGGCGGTTGTGCCACCTTGAGCTGCGGCTCAAGATGGTGTCCGCCCTTGCTTCTGCGCCTGTGCGGAAGCGCCCGGCCCTCACCTGCGCAGGTGAGCTGGGTCGT
chr1	29011088	29011935	seq764
CGGGGTCGCACTCGAGCCGGCGGAGCATCCCTAGGGAGGGGGCGGGAGGCCTCCCCTGCCCAGCTCCGAGCCGGTGGTGCAGCGTCCGCCCCCGGTCGCGGGCGCAGACTGGCGGCCGCCTCCGGGCCACGTGGTGCGCGCGGCGGGCGCGTCCGAGGAGCCTGCGGCTGCTCCTGGCTCACAGCGCTCCGGGCGAGGAGAGCGGGCGGACGCCGGGGGCTGGGCCGGTGCGGGCGGCGAGGCAGGCGGACGAGGCGCAGAGACAgcggggcggccggggcgcggcagccggcggcgtcggggccgcggccTCTGCCTTGCCGCTCCCCTCGCGTCGGATCCCCGCGCCCAGGGCGCACGGTGGAGAGGGACGCGGCGGAGCCGGCCGGCAGCCATGGA…
chr1	29061894	29062539	seq765
CGGTGACCAAGATCTGCGTGTTCCTCTTCGCCTTCGTGGTGCCCATCCTCATCATCACCGTGTGCTATGGCCTCATGCTGCTGCGCCTGCGCAGTGTGCGCCTGCTGTCGGGCTCCAAGGAGAAGGACCGCAGCCTGCGGCGCATCACGCGCATGGTGCTGGTGGTTGTGGGCGCCTTCGTGGTGTGTTGGGCGCCCATCCACATCTTCGTCATCGTCTGGACGCTGGTGGACATCGACCGGCGCGACCCGCTGGTGGTGGCTGCGCTGCACCTGTGCATCGCGCTGGGCTACGCCAATAGCAGCCTCAACCCCGTGCTCTACGCTTTCCTCGACGAGAACTTCAAGCGCTGCTTCCGCCAGCTCTGCCGCAAGCCCTGCGGCCGCCCAGACCCCAGCA…
chr1	29086025	29086887	seq766
CGGCTCAGTGTCCCCGCCGGACGAGGCTACACCTGCAGCCCCCGCCCCTTCCCAACTGCGACTCTCGCACTCCTCTGCCCGGGCCTCCCCCTCCCCGCCCCGCTGATCGGCAGTTGCCTGCGCCAATCAGAGGGCCTAGCGGGCGGGGCGGGGCCTCACGATGGAGTTGCCCTGTCAGTGCAGGTGGAGGCCCCGGCGGGGCAAAGTGGCAGGAACCTCTTAAAGGGCGAGAGCGGCGCGGAGCCAGAACGCGGTCGGCCCGGTCCCCGCCGCACCCAGCCCAGGTGAGCCTGGACCACCTGGGGGGCGACCCTCGGTCCCCGGGAGGGACGGGGTTAGGGACAGAAGAACCTACCCCCAAGGGCTCGGACCGTCCCGGGAGAGGCGAGACCAGGGTCG…
chr1	29113355	29114556	seq767
CGTGGGTGCTGCGGGATCCCGGAACACCCCGGCTCCAGACCGGGTTCGACTTGCGCGTGCGCACACGCGGCCAGCCCCTTGCCTTTTCCTCTCTCTTTTTCGTTCCCCTCTCCTCTCCTTACCGGCCTAGGGGAGGGGGGAAACAAGGGGAGCTAGAAGTTGGCCTCAGCCAATGGGCGGAcgggccgcgggcccggcccccTCCTTCCCTCCGGCGCGGCCCAATAGAAATTTACTACAATGTTGTGGCGAACTGAGGGGGAggggcgcgggccggcgggcgggctgcgggccgggcTGGCCTCGCCTCGCAGAGGGAAGGCGGGAGGGCGCGCGCCAGGGTCGCTCGCTCGCTCCCTCCCTCCGCTGGTGCGTTTAGTCAGTCAGCCAGCAGCAGCC…
chr1	29320286	29324434	seq768
CGAGGATTAGCGGGCTCTGAACGCAGACTCCGCACTGACGGGACGGGTGAAGTACCCCGACGCGGGGACGGGTCCCAGATTTCTGGCTCTGCGCAGCCTACGGCTCGGGGACTCCTAGGGCCGGGGCTGGGAAGGAGGGCGCAGTCCCAGCCCGGGCCGTCGGGGGGCCGGAGCGCCTGGGCCCGCAGCACCCCCTGGCGGAGCCGTCGCGTCTCCAAGTCTCGGTTCTCATACAGCAGTGTGTTGGCGCAGATGAACACGAACAGGCCGACGCCCATGATCACCGGCCCGAGGAGCCGCAGCCGCTCGTGCGGGCCGTGAGCCCGGCCCCCGCCGCGACCCTCGCGTCGCAGCTCGCTCATCTGGGGCGAGCTGGCATTGGCGGCCCGGGACCCTGGG…
chr1	29333397	29333759	seq769
CGACCCCGGTCTCCAGGGCCGGGGGAGGCAGCGAGGCCCAAGGACAGGCGGCGGAGGCGGGAGGCGGCGAATGGGCTCCTCCCGAGGCCCGGACCAACCCCTGGCCGTGAGGCCGCGCCCCGCCGCGTTCAGCGAAGGGAAGCAGGCACCCCGCCCGGCTCTCCGCTGCCTCCACACTCGGGGACCCTGGGCGCTCACGTGTTCCCCTCTGGGCCTCAGGATTCAAGGATGCGCCCTCTTGCAAACAGTCCGTGGCCTGCGACAGAAAGAAAACCCCTGGGAGCGGTCGGGGTGGGGACCCACAAAACGCTGTGGCTAAACCGCATGGCGCCAAGCCCGATCGGAGCGTGGCGTGGGAATCGA
chr1	29380563	29381273	seq770
CGCGCAGGCGCAGTGGGAACCGGGGCCTACCCGCGCCCCCGAGGCGCCGCCACTATGGCGGAGCCTGGCCAGGCCGGTAGCCGCTCCGCGCGGACCAGGCGTCCCTCTCCCGTCCCCGCGGCCTCCCCACCACCTATGGGGTCTGTCCCCGCCCGGCCGGACCCTCTTTCGCCCTCCTCACCCGTTCTTCAGATCCACCTCCAGGATCTTCCCGTAGCCCTTAAAGAAGCGCTCCACATCGCGCTCCCGGGCCTGGTAGCTCAGGCGGCCGATGTACACCCGCGGCATCCCGGCAACGGCAGTGATGGCTGGCCCCGGCCCCAGCCCCCCTTAGGCGGCGGCGGGCAAAGCGAGAGCAcggcggcagcggcggcggcggcaacgggcgggcggcggGAC…
chr1	29429807	29430214	seq771
CGGCTTCGGCGCCGTCTCTTACTCGACGACCTTGGCTGGATCCCCGTGGTGCCCATAGACAAGCGCCCGGACCCGGGCAGGCTCGGCGGATGCGGAGTAGGAGGAGGCGGCAGGTCCGTGACAGCCAGAAGCTGGGAGCAGCCCCCGCCACTGCCGGGCGGGGGTTCGCACCCGCCACAGGGTACTGCAGACCCACATGCTCGCTCCAACCAACACAGAGCCTGACGCCCCGGCTACGTCATCTTCCAGCGACCGCGCGCCTGCGCCCCGCCCCTGCCCCGCCGGGTGACCACTCCCCCTTGGTCCCTTTGAAGGGCGTTTCCTTCCTTCGCTGCCCAAGTGGTGGCGCCTGGCTAGACTGCGTGTGGGCCCCGGAGGGATCCGGGGGTGCGGAGCTTG…
chr1	29435332	29437894	seq772
CGTCCCTGAGAGCGCTGTACGGGAGCTAGGCGTGGGCCATGAGCGTGCTCGCCTGGCAGTGTTGGTGCCCGGTCCGTGGAGACGTCCGTGGGCGTCCAGACCCAGCCGCGGGGCCTCATGGCGGGGAGGATGCGGGAGCGGGGGAGGGGCGCGCCAGGGCTAGCGGGCGGCCGGACCCGCTGCAGCACCCGCCGTGGCCAGCAGGGAGCGCCGCGAGACCGCCGAACCCGCGGCCGGGCCTGACGTCAGCGCCCCGCTTGCTCCGGCTCGCGCTCTGGACTCGGCGCCAGTCccgctccgcgccgcgccgctccgctccgGCTCGGGCTCCGGCTCGCCTCGGGCTGGGCTCGGGCTccgggggcggcgtcccccgcgccgggccccgggacgggcggc…
chr1	29458484	29459185	seq773
CGGCCGCGGCTCCTGCCTGCAGGGGGTGCAGGCCCAGCTCACGATGCAGCTCTAACCCCGCAGCAAAGGCCCCACACTTCTCCCGCCTGGGCGACGTGGAGGTCAACGCGGGCCAGAACGCGTCGTTCCAGTGCATGGCCGCGGGCAGAGCGGCCGAGGCCGAACGCTTCCTCTTGCAAGTGAGCGGGAGCGGTGATCTTGGCTGGGGGCGGGGTGGGAGGGGGTTGGTGGCTGCTTCTGGCCCTGACTCCCCCCAGATTGCTGAGTCCCTGCTTCATACTCCAGCACTGCGCACAGCGTCCCGGCCCTCCCCTAGCTCTGCTCTGCGCTTTCTTGGGTCCCCCATTCCCCCAGGTTAGAGCGCGGCTCCAGGAACCTATGTCCGCGCGGTGTAGTAGG…
chr1	29459674	29459999	seq774
CGGTCCGCCTCGCCTCTCCCCCATCTCCTCGCAGAGCCCCCAACTCCCATCGCGCCCCCACAGCTGCTGCGTGCTGGCCCCACCTACCTCATCATCCAGCTCAACACCAACTCCATCATTGGCGACGGGCCGATCGTGCGCAAGGAGATTGAGTACCGCATGGCGCGCGGGCCCTGGGCTGAGGTGCACGCCGTCAGCCTGCAGACCTACAAGCTGTGGCACCTCGACCCCGACACAGAGTATGAGATCAGCGTGCTGCTCACGCGTCCCGGAGACGGCGGCACTGGCCGCCCTGGGCCACCCCTCATCAGCCGCACCAAATGCGC
chr1	29677549	29677826	seq775
CGGGGGCGGCGGCTCGGTCCCAGGGCCATCTCAGGGACCGTGTCGGGGGGTGCTGACTCTGCCCATCAAGGGGAGCCGGACATTTATCCGCCAAAGCCCGTCCCTCGCGGTGAGGGTCGCTCCTGGGTGTGGGACCCCTGGCTTCCCGCGCTGCCCTGCCCGGGGCTGGTCTCGTCCCAGGACCCTGGAGAGCGGCCCCAGGAGGCGTGGAGGAGGGGAGAGAGCCGAGGGAAGTGGTCATGGAGCAGGTGAACGCACAGGGGCTTCGGCTGGAGCGC
chr1	30930596	30931113	seq776
CGACCGTCGAGGAACCCGACAAATGAATTAAACCAGCACCAGCGTGATGAGCAAAGCGGAGAAGGAAAGAGGGCGCTGTGAGGAGAGCGAGGCTCCTCCGGGAAAGCTCCTTCTGCTCCAGGTGACAGCGGAGAGAGATGCCACCGCGCGGCGACCGGCAGGGCCGCGTCCCCTCTGCGTCCTAGCACAGCGACGCCCCGCCCGCCACCCGCCCTACGTCACCCACAGCCCCCGACACCGCCCCCTCCCCCGGCCCTGGGCTTCCAGTCCCTGACAGTCCCTGGGACGCCGCCCCACAACGCCCGCCCTCTCTGGACCCTAGGACGGCCCCGGGCACCTGCATATGATGTGTGGCCACGCCCCCGCCACAGCTAATTGGACCGGGGTGGACACCTGAAC…
chr1	30963559	30963808	seq777
CGCCCTGATGTTGCCGTGTAACTCAGTTCCCGCCGTTTTATAGGCTACCGCCCCAGCCAGGCCCCGCCCTCTGATGTGGCCCCGCCCCCCGACGCTGACTTTTTCTGTCTTCACTTTAGCGCTGGCTCCGCCCCTAGCCTTGGCCCGCCTCAGCGCGGACTCTCAGTCTCTGCGCCTGCCACGGCCTCGTCCCGCTCAGCCCTGGCCCTGCCCCTGGAGCCGACTCTCTCCGCCTCCGCCCCGGTCCCGC
chr1	30964161	30964547	seq778
CGCGCACCGCAGAAGGCCTCCTGGAACTTCCTGGACAGCTTCTCGATGACGCTGTAGCTCTCCACGTAATCGACGTGTTCGTCCTGCGGCTCGCTGGCGATCTGCCGCAGCGTGGCCTTGTCCACGCTGCCCACTCCGATGGCGAACAGCTCGACGCCGCTGGCCCGGGCCCGCGCAGACACGTCCTGCACGCTGTCCTGGGGCCTCCCGTCTGTCACCACGATGACCACCTGCGACACGCGGGGCGGTGTGACACCGGGCTCCCGGAAGCCCACGGGACTGTCCAGGAGAGGAGGCTGAGGCCCGGAGAGGCGGGAGGACTGCCGGGTCGCACAGCCAGGCGGCACCCGGGGGAAGAGGACCCGGCTGGCCGAAGAGGAGACCCGT
chr1	30966863	30967174	seq779
CGACCACCCTCTGCATCGCCGAAGGCTTTGGTGATAGCGAACTGGATGGCCAGGCCGGTCATGGTGCCTGTGGACAGCGGCTGGATACGGCGCACAGCCTGCAGCAGTGCGGCCTTGGAGACATGAGCCCGCAGCGAGAACTCCTGCTTCACGGTGCTGGCATAGTTGACCATGCCCACCCGGGTGGCATTGGGCCCCACGTCCAGCGACTCGATGACCTGGGACAGGAATACCTTCACTTTCTCAAATTCAACAGGCCGAACGCTGCGAGAGCTGTCGACAACAAACACCAGGTCTGTGGGCCGCGTCCGG
chr1	31018597	31018867	seq780
CGGCACTGACGTGGTGGCTCTCACAGTGGCACGGACCCGGCACTGACGTGGTGGCTCTCACAGTGGCACGGACCCGGCACTGACGTGGTGGCTCTCACAGTGGCACGGACCCGGCACTGACGTGGTGGCTCTCACAGTGGCACGGACCCGGCACTGACGTGGTGGCTCTCACAGTGGCACGGACCCGGCACTGACGTGGTGGCTCTCACAGTGGCACGGACCCGGCACTGACGTGGTGGCTCTCACAGTGGCACGGACCCGGCACTGACGT
chr1	31052708	31053099	seq781
CGGGGCGAGGCGACAGGGCCGCGCTGGGTGGGGCAGAACCCGAGCCTGGGGGCCTCACGGAGACACCCGCCCCTGTCCAGCCAGCGGATCCGGACTGTGGGATGCTTCCCAccccgcccccgccccgggccgccgcccgccgcccctcgccggggTTAAGCTCCAGCTTAGCGGGTCCCAAGGGCTCCCCGGGGCGCGCCCCGGAAGCCGCAGCCGCGCATTTCATTATTGCCTTGGCCGTGGCCTCGGGTGCCTTCCCGGAGCCTCTCCGTCTTCTCCCCACTCAAATATCACCTCCCCGGGGACATCTCTTCATTTCTTCCTCCCCTCGCTGCGCTCTGCGGAGCCGGGCATCCTGCCAGGCCCTGCCTCGGGCCCTGCGCTTGGCCCGG
chr1	31153431	31153665	seq782
CGGGACGGCGACCCCCAGCCCGCCGCCGGGTCCTTCTCGCGCCTCCCAGGCCAGCGCAGGGGTCCCGCTTCGTCCCCGGGGAGACAGTTCCCGGAGCCACTGGGAGGTGGGGGAACAGGGCTGAGGACCCGCGATCGGGTTCCCTCCCGGGATTCCCTCTGGGGAGGGGTCCCAAAAGGAAGGAGAGATGCGCCCCCCGAAGATGACCAGCGGCGGGGGCGGCCTCTCCCCGCGG
chr1	31154125	31154553	seq783
CGACGCGCTCTAGGCTCGCGGGCTCCCGGCTCGGCCGCCCGGCTCCGCCTCGCAGCTCCGCGCCCACAGCGGCCGCGCCCGCAGGAAGCGTGcgccgccgccgccgccgccgGGCCGCCCCCAGCGCGGGCGGAACGGAGGAggggcccggggcggggcgggccccagtgcgccccccgcggggctccgcgcccTCTGACCCCAGTCCCAGCCCCCGCCCCCACCCAGAGGGAGCCCCGCGCTGCCGAGTGGGCACCCGGACACCTGAGTGAGCAGCCGGCCTCGCCGATCCCGGGGCTGGAGGTCGCGGAGCCCGCCGGACGCACCTCCGCGGCCGCCGTGCTAGGTAGAAGGGAAGGGTCCCGCGTGGGATACCAGGGCCCGGGCCTGGCTCCCTGA…
chr1	31310999	31311525	seq784
CGTTAGGGGTCCGGAGCAGCGTTTGGGGCCGGTGGGGTGCGGATACTCACGGGCGGAGCGGTAGGATGAAGATGGATTTCAGCCCCCCGATCTTCTCTCTCTGGCGCTCTCGCTCCCCCTTACCTTTCACTCCGACAACATGGCGGCCCACTGGGGACTGGGTTGGCGCGGTGCATCCTGGGATAGGCTCCGGCCCCGGCCCCGGCGGTGGCAGCGGCATGTGCGGAGAAGGCTGGCGGCTCTGGAACAGGTTGCCTGGTTGCCATGCCAACCCAGGGCCTGTGTGAACTCGGGAAACTCGCAGGCAACACAAACGCTGCGCGCGAGTGCCCGCCCGCTAGGCGAGCGCGCGCCGCCAGGGCCGAAGGCGGGGTCCCGCCGGCCCGCACCTGGGAGAAC…
chr1	31400687	31401080	seq785
CGGGACCCGAGTCCCGGGAGAGGCGGGCGGGGAGTCGCCGCTAGAGCGGGGCCCTTTTGGGGGCTGGAGACCCGGAAGCTTAGAGGGCCCCCTGGCCCCGGAGAGGGGGAGGGCGCAGGGCAGGAATGGAGGCGAGGCCTGGCCTCAGGAGCCGGGGGCGGCGGGTTCAGGGCGCGATCCTCTCTGGGGGAATCCGCGGGTGGCCCGGGAGAGGCCGGGAGGGGGCGCAGAGGGCGGCGCCGGGGCCACGTGGAGTCTGCGCGCCCCACCCGCTTTGGGCCGCGCTCCACCCGCTTTGGGCCGCGCCCCACTATCCCTGAGCGCCGCACTGTTGGCCCCGCCACACGTCTGTCCTGAGAACCCGCAGGTCCCAGGCTGTGCGGCACCCCGCCGA
chr1	31427009	31427420	seq786
CGCGGGGTTGGGCACAGGCTGCAGTGAGCGCGCGGGCCACCAGGGGGACACGCCTGCGCCTTGGCCCGAGCTCGCGGCAGCTGCGGTCAGCCCAGGGCGAGGCGCCGGGGTGGGCGCGGGGCAGAGGCTACCCCGACCTGCGGGAAACAAAGGCAGGTTAGGGAGAGTGGATCCCAAAAGTATGGGGGCGGAGAGACCCGGTTGCCCTGCCCACTCCTCCATCCCCTCCTTTTCGCAACCCCGACGCCCAGGCCTCCCCAAGCCAGCAGGGGGCCGTGACCCACGTGTACAGAGGCTGCAGCTGTAAATGCGACGTCTTCTGGGGCGCCTGGTATCCGTAGGAGTCAAAGCCGCCGATGAAGTCAACTGCGGAAGAGGGGCGGCGCATGTTAGGGATCG…
chr1	31484665	31485399	seq787
CGGGCGGGCCGGGGACTCGCGCACAGGACGCACTTGGGGACCGGAGGAGCGCCGGGCACAGCAGCGAGAAGCGCACACAAAGAGACAGCCCGGCCAGCGGGAGCAGGCTCCGCCCGACCGCTCCGAGACTCCAGACCACCCCCCGCCCGGGCACACGCACCAGACACACACACAGAGACACACGCAACCCCACCCGCACGCCCTGGGACCGCGCCCCGCCGCGCCCCACCCTGCCCCGACTGCCTGGGCACGCGACGCTTACCAGCTGCAGGCAGCAGAAGGCGACCAGCGTGCAGCGCCCGCTGCACTTGCCCATGGCTCCGGGGGCTGCGCGGGCCGCACGCCGCGGCGCCCTTCTTGCTCCGCGGCCGCCGCCTGCTCGCGCCGCGCGGGCTCCAC…
chr1	31541833	31542565	seq788
CGAGAGGCTGAAAACGGGCGCCAAACGGGGGAACACGTACGCAGCATTCGCAGGCTATGGGGAGCTTTTACAGTGTTTATGTGCTTTAACTCTGCGTAGAAACTCTCGTTCTGCCCCCGCAATGCGGGAAAGGGTCAGGGATCACCAGATACAGCGCTCTGAGGGGAGGAAGATGAGCTGAGGGCCAAAGGCCGCCTGCTTCTTCACTTACCGCTTGCAGCAAGGCTCCCGGCGTCGCCTGCTGCTGCCCGGCTCCTGGGCCAGACCCCGCTCCCAACAGCAACTCATGCCGCTGCCGCTTGACTGGAACCAGCGGCAACTCTGGGCCCTTACGCTTCTGCTGTTCTATCATGGCGGCAACCGGTCTCTTCAGCGCCGCCACTGACCGCGCTGCCGCTC…
chr1	31658381	31659597	seq789
CGGGCTCAAACCGAGGTCGATTTCCGAACGCTCACTTTGGAGCAGGATGCGAGCCCGGGCCACGATTGGGTCAGGTTGCGCCGCTCGCGTGGCCGCGGGAATCCCCGACCGGCCCCTTCCCTAGGGTCCCTCCTGGCGCACCTGCCCCAGGTGAGTCTGGGGAGGCCCCGAGCGCCGCCGGAAAGCGTCGAGCGGCTTCGGTAggtggggcggggccggggcggggccggggccggggaggggccaggcCCGGCACCCGGATCCCGAGGTccgcgccccgcgcccggcgccgggcgcccgAAGCCGGGAGCCGCCGCCATGGGGGCCTGCCTGGGAGCCTGCTCCCTGCTCAGCTGCGTGAGTCCCGAccccggcgcccgcccgcgcgcgccgcccgTT…
chr1	31825058	31825358	seq790
CGAGAGGGGCCACTTCCGCATCGTGCGCGGCGTCAATGAGTGCGACATCGAGAGCTTCGTGCTGGGCGTCTGGGGCCGCGTGGGCATGGAGGACATGGGTCATCACTGAGGCTGCGGGCACCACGCGGGGTCCGGCCTGGGATCCAGGCTAAGGGCCGGCGGAAGAGGCCCCAATGGGGCGGTGACCCCAGCCTCGCCCGACAGAGCCCGGGGCGCAGGCGGGCGCCAGGGCGCTAATCCCGGCGCGGGTTCCGCTGACGCAGCGCCCCGCCTGGGAGCCGCGGGCAGGCGAGACTGGCGG
chr1	31826928	31827430	seq791
CGAGCGCAAGGAATCCTCCCCGCCGCCACCTCCAGCCAGTGGGGAGGCAGGGGCACCCTCAGTCGCCGAGGGACTGCGGCAGGGAGGTCCCCGGGGGCCCCTGGCAGCCCCTCAGGATCGCCGCGTCCCCCGGGCCTCACGGGCATCACCTGAAAGGAATGCGGGCGCCGGATAAGTGGCCGCCTTTGTCTCGCTTCCTGTTTGCCAGGACGTCCAGAGCCCGGCTCCAGCGGCCCGCCCGCCGGTCCCCAGGGAGCCAAGGCCGGCGGGGAGCCCCGAAGGGGCGGCGGCCCCTTCGCACCCGCTCAGTGGCCCCGGGACCCGCCCCGCCGGTAAAACCCGGTTCGGAGGCAGCTCGGTGGCCCCGCGAGGCTGGAATTTTCTACGGGTACCTTCCAA…
chr1	31855736	31856656	seq792
CGAGCGTCTCCCTCCGCCCTGCGGGTCTCGGGGCTGGAAGACAGGGAGCCAAGACCGTCTGGGGGCTCCCACCCCGCCCTGCCCCTCCCGCCGGCCCTCCCTCCCCGCAGCGCGCAGCCCGGCGGAGCCCGCGCCGAGCCACAGCCCGCGCAGTTGCCGCGGATCGTGCTGAGCCCCGCGAGCCGAGGCAGCGCAGCCTAGGGAGGGGGCTGCCCCGGCCCCCTCCTGCAGTCCCGGCCCCTAGAGGCTCGGCCTTCCTCGCAGGAAGGCGAAGTCCCCGGTGCCAGGTCCGGGGACCAGCAGCCGAGAACGCCCGGGTCCCGGAGCCAACAGGTGCGGGGTGTGGGGGACCCCCAGGCCTGGGATGGGGGTTCCAAAGGACCCGCGGCGAGGGATGGG…
chr1	31882797	31883548	seq793
CGAGTGAGCGACGTCAAGGGGGCGCGACACGACCTCGCGAATGTGCGGTCCTTCATGACGTGAGCAGGGCGCGACCGACGGTCCCTTTTCGGTTCTCTACAGCGCAAGGCCTCGCTGAAGCGAACCCATCGTGGGAAGGGCGCGGAGAAAGCGGGGAGAAAGAGCAGGGGGACGTCGGGCCTGCGCCTGGCACCGCCGCTACCTGGATTCGCGGGCCCCTCACACACTCACCTGCCGGTAAGGATAGCTGGCCATGGTGATTCTGACGTCACACTCAGGCAAGGGGTGGGGCTTTCCGCTCTCAAACCCGCCCCTCGTCTCGGCTTTGGGGCTGGGCCCGCATCTGATTGGACGTCCGCGCCTGTCAATCTTGGGTGCTGTCGGCCGACGGAAGTGACG…
chr1	31942124	31942456	seq794
CGTGACGGTCACGGGTCCCCAGCTTCCTGGCGCTCGAGCTCTCCCGGCTGTCTGCTGCCCGGCGCACGCCTGCCGGGGACTGCCGGCCACTCCGGGTGGGGGAAGAGAGGCGGTTCCAGGGGGCTGGGGGCCTGCCAGGGACACTAATGGAACACAGCTGGACCGGCCCGCCAGGGAGGAGGAGGAGGAGGGCCTAGAGGGGGCTCCAGCGGCACCAGAGGCGGCTAGACTGCGGGGTGCACAGCCCCGCCCCGGGTCTGGCCGAGCTCCCAGGCCCGCCCCTCCTGCCTCACCGCCAGGTGAGCGATCCTCGAGCTAGGCGGGACCCTACGT
chr1	31952718	31953074	seq795
CGGGGGCGCCGCCGCCAGACGCACGAAAACAACCAAATAAATCAGGCCCAGGAACTCCTAATCCTTCCCGGCTGTGGCTGCTACCGCTTGCCCCGCCGGCACCGCCCTGCCAAGGGCGCAGAGTCGGGCCAGCAGAGCCGGAGTGATGCCGGGCCATCGAGGCGTCCTCAGCCCCCGAGGTGGGAGGTGGTGGGGGGGCGGGGAGGAGAAGAAGAAGGCTCTCCCGACACGGTGACTCAGGCCTCCTTGACCCGCTCCTGGGTGGGCACGTTCCTGCGCCCCGGTCTATTTTTAGAGCCGGCTCTGGGCCTGAGCGCAGACTGAAGGGAAGGGGGGCCTCGTGGGGGGCGCAGGCGC
chr1	31981073	31981291	seq796
CGCAGGCCTTGCCGCCGTGCTGGGGGGGCACGCAGGTCCGCATCCGGCTCCGGGACCCCCGCCCGCAGCTGCGGGAGCACAGGCTCCAGGACCCCCACTCCTCCCACACGCCGTGCACTGCAAGGAAGCACGTGGCCGGTGGCTGGGCGGCACCATGGCCCCGCCCACCACCGGCGCCTGCCCATCCGCCCACCAATCAGGAGCTCCGCAGCTCTGCGG
chr1	31994474	31994694	seq797
CGACAAAGCGGAAGGCTAGGGCAGCGGGCGCCAGCAGGCGCGGGGCCTCGGAGGGCTCAGCCGACAGGCACAGCTGCACGAAGTTCTTGTCGAAGTGCAGGAAGGTAAAGGGGCCTGAGCCGCTGCACAGCTCCAACCCCGCTGCCGCCTCTGCCTCCTCCTCTTCTGGCCGCCCCACCTCTGACTCCGCCTGGGCCACCGCCTCCTCGGGGCTAGGCCGC
chr1	31998733	31999122	seq798
CGGTCCGGGATTCCCAGGATGACTCCCATTCACGCTGGGTGGCGGGGGAGGGGCGGGCCGGGGGAAGGGGCGCGGCGACGCGCACATCCGTCGCGTTTATCCACCTGGCAGCTCCAATTCGCCCGCCCGTCACTCACCCTCCGCCTCCCCGGCGCTCGCCGCCCGACCTGCCCAGGCCGCCACGCAGGCGGTGACCCCCACTCGGTGGCTTTGGGTCCTCTGCCAGCGCTCGGACCCAAGGACAGGGTCCTCAGGAGCCGCTCTCCTAGAGCTCTGTCGCCCTGGGGGACGCACACCCTCCATCCTGCCTCCGGAGCTGGGGACTGGGCCGAGGGGAGGGAGCGACCCCCTCTGTGCAGTCCTCCCGCTCCGACTGCCAGAGAGGGTCGC
chr1	32000934	32002839	seq799
CGCTGATGCTCTGGCTGCGGAAACCCGGGGTTGCCCGCGGGAGAAGGGGTGGCGGGTCCCAGGCTTCGGGCAGGGGGCGCCAGAGGACGCCCAGGAGCCCGGCCGGCAGCTGGCGAGGCGGGCAGGCAGGCGGCATCTCTcggcccgggcgcccctccccccggcgggcAACAGACCCGTCGCCTGCTCTGCACGGGCCGCGGCGCGGAGGACTTCCCCCGGCTGTGCCCTCGGACCAAGCTGACTGCGGGAGTGGCCGCCAACTTCACAGCCTACAACCCCCTCCGGATCATGCCGGCCCTGGGGCTGCGGGAGGGTGCGTCTGGTGCCCAGCTCTATGACCAGGGGTGGGAGGATAGGGATGGGGGATGGACAGATAGACTCCGGCCAAAGATGGAC…
chr1	32010414	32011248	seq800
CGTGAGGCCGTGTGTGAGCCCTTGCGTGGGCCGTGAGTGCGGCAGGGAGCGCGGTGTCCGGGGGCCGCCTGTCGGTGTGTCTGTGCGTGCTTGTGCGCTAGCCTTTGCCTCTGCGAGTGCGTATTTTTAGGACCGAGTCTGTCTATATGAGCCTGTGTCTGTGTGTGTGCGCTCCCGGCCCTGCGTGTGTCTGTGAGCGTCTGCCGGGGCGCGTGTGTGCTCGGAACCCCGCGGTGGTGTGCGGGTGTGTCCGTGTGTCTGTGCACGTGCAGGCGAGCGTTCCCATCTGTGTGTGTGCATCTGAGTCTGGGCTATGTGTGACTCAGGGACCAGTCTATGAGCCTGCCTGTGCCTTTGAGCCGATACCTGTGTGTGACTCAGGGACGAGTCTATGAGCCG…
chr1	32026591	32026940	seq801
CGCACAGACACGTGCACAAAGACGCAGGGTTCTTCACTCCGGAGCCAAGAGGATCACGGAGTGGCAGAGTGTGAACCGGAAGGACCCTCAGAAACTGCGTCCAGCCGGGGGAAGCTCAGGCCCGAAGAAAGTCACCGGGAGAGCAGTGTCGCGATCCCTGGTAGCCTGGGGCGCCTTCCACTAAAACCCAGGGCGCGAGGTGTCCCTTCCGGGTCCCGGGCGATTCCGGCTCCGGCCTAGCAACAACAAGCCCCGCCCAGCGTTGCATAGCAACGTCCCTGGAGCCTAGCAACCGTCAGTCACGCCCCCTAGCAACGTCATGCCTAATCCTCGCTCCAGGCTTCTGCCGA
chr1	32175974	32176969	seq802
CGCTCGCACAGCTCTCTCCCTTCCACACACACGAGCCCGCCCCTCGCTCACCCACCCTCGCTcccccgccccggcccggcccggcccTCCTTCCGGGGACGTGTCTCCGGCCTGCACTAATGGCTGCGGCGCCTCCCGCCCTCCCCTTCCCCGAggcccccggcgccggcgcgggggccgcccgggaggggcgcACTCACGCTGGCGAGCTGGGGACTGGGCATTGAAGTCCGGCGGTGGCGGGAGCGAGGAGGCGCCTCTCTCCTCAGTCACCTcggcggcggcggcggcggcggtagcggtggcggcggcggcgacgACTCCCCCCCAGCCTCGGCGCGCGACACCCGGCCCGGCCcggcggcggcggcggcggcgCGTCTCCACGAGTCCGTCTtg…
chr1	32182775	32183217	seq803
CGTACCCCGAGCCGCTGCAGTTCGCACTCTGCGGCCTCCTCAGGCACTAGAGCTTCCCCTGCGTCCGCCTTTGGGGGAGGGGAGGGAGTGAAGCTGTGAATTCCGGGAGAAGTCAAGGGTCGCTCGGGGCGTGGGTCCGCGCGCGGAGGGGCTCGCTGTCCCGGTGCCAGCGGGAGCTGGAAAGCTTCGGCTGGGGCCTGAGTGGACGGGAAGGCGGCGGCCTCCGCGGGATCCTTCCCGGGGCCGATCCACAGTCAGGATCCCCAGCTCCACCGCCATCAAGTGGGACTGGAGTTCGGCCAGAGAAGAAAACGACTTCGGGAACTGGCAACGAGGGAGAGGGAAAAGTTGAGAAACGTGACTCAGCCTCTTTAGTTCATCTTTCACGTGGGGCAGCGG…
chr1	32251689	32253170	seq804
CGTTGGAGAGGGCGTGGCCCCGCGAGTAACAGGTCTCCCGCCCCACACTCCGCGGGCCCGCGCGCAGACAAAGACATTCCACAGCTCCCGCCCCCTCCACGCCAGAAAGGGGAGGAGACACGTGTTCCGCTAGCGCCGAGTCACGTGGAAAACGAAACGAACGGAGCCCACTGCCTCCCGCGCATGCGCATCAAGCTCTGGCCTGGCGGGAGCGGAGGGAAAGCCAGAGTCGGGAGGCGACTTCTCGGACGCCGCGGCGGTGCGCAGGCGCCGTGGCCGGACTGGGGACTTTGTTCTCCGCGGAGAAACCCAAGGGCGGTGCCGGTGGCTGGCTGCGCACGCGCGCCGCCTCATTTCCGGTGCTCTCTCTCGCTGGGTCGCTCGGGTCGGCTTCGGTCG…
chr1	32310792	32311639	seq805
CGCAACGTGGGGCTGGGCTGGAGGTGCCTGCGGACCGGTCAGGGATATGGTCCACCCCTAGGGGAGCGGAGAGGCGGCTCCGCACCCTCCTCCGGTCGCCGCCGCCCCGGTCCAGGAGATGCTGAGAGAAGACACGCACGGGAAGAGCAGGAGGTGGGTTCCGTTCCCCTCCCTCTTGAGTCTCTTCACCAGCAGCTGCAGGAAGGGCGTGGGGGACCGAGAGACAAAGAGCGCGCAGGCACCGCCTCCGTCCGGGCGGCCCCTTTAAGAAGCGCGCGCCAGCTTCCAGCCCGCCTTGTATGCAAATGTAGCGGCGCGGCGGGAGCGCGCGGCTGATACCCGGGACTGGGCTGCGGCGGTTAGTCCTCTCCCGGCCGCCGTCGCCTCCGACATATTGCC…
chr1	32346648	32346905	seq806
CGGGCTCCCGGCGGCAGGCCTGGGCGGCGCTAAGGTAGCTTTCTCCTGGGTTGTGTTTGGCCAACGCGTGTCTTGACTAGATTCAGTGGCTCCCCTGAACTCAGGGAAGTCCTACCTACGTAGCGAGGTGGAGTCCTCTAGTGAGGGGACGTCAGGCGAGCCAGCACTAGGCCGGTAAGCATGGGCAGCCAGGCCGAGGGCAGCTTGCGCCGCTGAAGGCCGGGAGAACGGAATCAAGGCGGAAATAGTGTGGTTCGG
chr1	32417741	32418401	seq807
CGGCTAGCCCCTGCGTAAAGAGGGACGCGTAGTCTTTTCCCTGCCCCGCCCTGCCGGGGCGCCCGCCTCCGAGGCCGCCCTCGCTTCGTCCTTCCCAGCAAGCTCCGCGCCGGCGCCGGCTATTGATTGGCTGAGGCGGGAGCAGGCGGCTGGCCGGCAGCAGTTACTCGGGGTTTCCGGTGCGAGGCCAGAGGTGGGGAAGCCATCGGACGTCGGCGGTGAGGTACGTGCAGCGGCGGCCGGTGGGCGAGACTATTTGAGAGTGTGCGGGCCGGGATGTTCTCGGCCTGTGGGGAAATCACGCCAACTCCCCGCGTGGGCCGGGGGCTGTCTGGGGATATGCGCATGCGCGGGCGTGCCTCGCGGCTTGAGGGCGCGCGGGGCGTGGGTGGCTGCGCG…
chr1	32438818	32439047	seq808
CGGTGGTGTTCCCGGGAGGAGAGGGCGGAGGGCGGAGGGAACTTGCACCGAAGCATCACTCGAGACCCCAAACCTCCAGGTCAGTAGCCCCCTGAGGGAGTGAGGGCGGGGGCGGAATGACGCGGGTCTGACGCTCTGTCTTCGAGCGCGGCTGCGGAGCTGAGCGATGAGTTTGGCACATGGCTTTGGAGCCCGGGCTTGGGAAATAGATCCCCGGTCGCCCCAGCCGC
chr1	32443156	32444472	seq809
CGCGAGTGCGCGCGCACACACCCCAGTGTGTCTGACCTGCACGATCTGGATGAAGAGAGAGGGGGTGAGAGAGGGCAGGCGGGGACTGCAACCTCAGTCCACAGACGGCCCGAGACCCTCGTCCCCGGCCCTTTGCACAGGTGAGGGAACTAAACCTGTGCAAGATGGGAGACCGGGGTGGGAGGAAGGACTGGTCCAAAGCGCCACGATCCTTGACGGGCACAGCCAGAAGCTGCACCTGGCCGAGAACGCCGAGCCTGAGGAGCAGTCCGCTGCGTAGGCGTCCCACGCAGGCCCACACTGCCCCTCTCATTCTCTTCAAACTGTGACTTTTTACAGACTCGGGCGGGTGTTCTGCGGCCCCCCAGGTGCTATGGGGGAGGGGGGCGTTGAATGGAA…
chr1	32460108	32460627	seq810
CGGCTCATGAACCCGCTGCAGGCCGGCGGAGGCCCGCTTCAGCAGCGGCTGCGTGCCACCCCACAGAGCGGCCACCAGCACCAGAGCCAACACCTGCCCTGAATGCAGACGAGTGAGTCACCCTGACCCCCACCCCAAACGGCCGCCCACCCCGCCCTCTCCTGGCCTTCTAGCCCCAGCTAGCCGCCCCCACTTCCCTCCTTCGCTCTCTTCGCCTCGGCTGCGACTGGCGGCTAAGGCAGGCCCAGGGAAGCTAGGGAGATGAATCCAGGAGTCCGGCCTCTGGGGTTGTAGCAGGGGTCGGGGTTAGAGGGTGGATGTGGAGCAGGAAATGAATTCGAGGCGAGGGTCGGGAAATCCATGGAAGGGCGGGGCCGGCTACCTACCCAGAGACGCCGC…
chr1	32478111	32479728	seq811
CGCCAGTCACGCGGGCTTGTTTCGCGGCCTGGGCCGAGAGCGTGTCCATGATGAAGCCCCGCGCCCAAGGACGAGCCCCCGCCAGCGCAGTTCGCAGCAGCTCCTGGTCCCTGTAGCAGCGCCGCTTCTGGGGACCAGTTAGGGGCTGGCTGGAGCGTAGCAGAACCTGCGGACCGGACTCAGTTCTGGAAGTGACCCCTCAGCCTTAGGGGTCCTCTAAGCCAGGTCTGCACAGCGACAGGCTGGAGTGCAACGACCAGGGCGAACTCACGAGGCTTCGGACCAGTCTGGGGGTGTTGTGGCCAAAGTGGTTTGGGACCCTATGAATAGACCGTGGGCGGGTCCTGGCTTGACAAAGAAGGGACTAAGCTTCGCGGGGCCCGGAACCGTCAGGGGCGG…
chr1	32486505	32486773	seq812
CGGCGCGCGGCCGAGGGCCTGTCCAGTAGGCTCACGCCCCCTCTCGGCCGCAGCGGGAGATGCAGGCGCAGGACAGGCAGCTGGCAGGGCAGCTGCTGCGGCTGCGGGCCCAGCTGCACCGACTGAAGATGGACCAAGCCTGTCACCTGCACCAGGAGCTGCTGGATGAGGCCGAGCTGGAGCTGGAGCTGGAGCCCGGGGCCGGCCTAGCCCTGGCCCCGCTGCTGCGGCACCTGGGCCTCACGCGCATGAACATCAGCGCCCGGCGC
chr1	32513297	32514131	seq813
CGGAGTCCGTGAGGGAGCGGCGATCTCCGCGACCCGCAGCCCTCCTGCGGCCCTTGACCAGCTCGGGGTGGCCGCCCTTGGGACAAAATTCGAGGCTCAGTATTGCTGAGCCAGGGTTGGGGGAGGCTGGCTTAAGGGGTGGAGGGGTCTTTGAGGGAGGGTCTCAGGTCGACGGCTGAGCGAGCCACACTGACCCACCTCCGTGGCGCAGGAGCGGCGAGTGGTGGAAGGCGCAGTCCCTGACCACGGGCCAGGAAGGCTTCATCCCCTTCAATTTTGTGGCCAAAGCGAACAGCCTGGAGCCCGAACCGTAAGTGGGGACCCGTCGTGGGGGTGGGTAGGAGCAGATCTAGGGATCCTGGAGCAGGGAGTAGGCCTGGGGTGGCGGTGAAGGCTTGA…
chr1	32530001	32530621	seq814
CGCTTTTCACGACGAAGTGGGACTGTTAAGTTTACAGAGCTGCTTTCCTCCCCCGGGACTGATGGTACGGTCCCCGGGCGGCTCCCCACCCATCTGTCGCAGACCTTGGTACAGGCCCAGGGGGCCCTCGGCGGCCTCTCCGGGCTGCCCTTGCCCCCTGCCGAGTTCCGGGCCCGTGTCTGCGCAAGCTGATTGGCTGGAGCGGTGCCCGGGCTGCGCGGCTATAGGTGAGCCCAGGAGGGGAcgggcggggcgggccggaggcccgcccccTCCCCCCTGGGTCGGACGCTGAGCGGAGCCGCGGGCGGGAGGGCGGACGGACCGACTGACGGTAGGGACGGGAGGCGAGCAAGATGGCGCAGACGCAGGGCACCCGGAGGAAAGTCTGTTACTACT…
chr1	32573446	32574816	seq815
CGCCCCTCACGGGCGCGCGGGGAGCGAGCGCGCAGAGGGCGCGACCGGCAGGAGGCGCTGGGGTCCCGTGGCCCCCACCCCCGTCCCCCGGGGCGCGCTCTCTATTCCGCGCGGAACCGCTCCGGATCTGCTGTGCGGATCCCGGGCAGGCGGGCGAGCCGCTCTAGGCGACATTGGGCGGGAAGCCGCCCCGGGGCGCTGTCTCTCTGCACCTGGACGGCCTATTTTCCCAGCCTCCCGCTTTGTGTAAGTGGCCCCCACCCACCCCAGGCTCTCCCGCATCTCGGCTCCCCCTTAAAAAAAAAAAGACCGTGGGCCACCGAGGTCGGGTCGGCGGGTGGAGTGCGCTCCCCGCCGGGCCCCAGCTCCGCGGCCCCTGGGCGCCCCCTTGGCGTGGCC…
chr1	32589785	32590175	seq816
CGGCGCACTCACGTGAGTCTCGGGCGCGCGCCGTAGCAGCTGGGCCAGCGCGCCGAGGGTACGTCGGCCAGGCCGGTGGCCGGGGGCAGCAGTAACAGGTTGCGTGCGGGCCAGTGCCAGGCGGCACCCGGAGGGTGGCGGCGCTGCGGGCTCAGCCAGTAGTCGCCCAGGCTgcggcgggcggcgggcgccggcAAGACCGGGCCCCGGCTGCCCCAGAAACACAACTCCTGGTCCAGGCGGTGCGGGGCCGTGGCCTGGGGCCGCCTGCGGGGGAGATGGGACAGCGGTCACCCCAGGAGAACACGACAGGCGGGGAGGAGGAAGTTGCCTCCGATCGGACGAGGCAGGGCACGGGCCGGGGTCACTCCTGGTCGATTTAGAGGGACGT
chr1	32599531	32600604	seq817
CGTGCTCGGCGCATGCGACCTCAGCGTGGTGGCCCGCTGGGGGCCTCGTTCCCGCCCAGCTCCCGCGGAGCCGCAGGGAGCAGGCGCACTCACGTGGCGCGGGCCCGGGGGCTCCCGCCCATGGCGAGGTAGACGTCGATGGGCACGTGCAGCAGCGTCAGGCAGTGGCATCCAGGGCAGCGACGAAGCGGCCTGGGGAAATTGACGCGCGACAGGGGCCGCTGAGGCAGGGGCTTGGCCCATCCTGTGGGGCGCACCCAGGGAGTGCACCTGGGGTCCCCGGGGGTCCGGACGTGGATGCGGGGTCCTGACTGCTGGGGGCGCCAAGTgggacggagggcggggccgcgggacgggcggaggcgggggtggggcgcgggCCTTACCTGACCGGGTTGT…
chr1	32632357	32632935	seq818
CGCGGTGCGATTCCTGCCCGCCCAAGGATCCGGTTTGTTCCCCGCTCAGATGTACCCTGCGGGCCGAGGCTTCGCAGACCGCTTGCCCACCCCCTCACAATGCGACTCCACTCTGCCCTTTCAGATCAGTCCACGCCCCCGCTGATCTCACGTTCCCCACCGGGACTCTCGCCCAGCACCCCAACCCTGGGAGAATTCAGGCCCCAACGCCTAGGAGCAAAACGACAAGCTCACCCTTCCGCCATCTTGCCTGCATGACATCACCACTATTTACTGACCTTTGACTTCCGACACGGCACCGCCCCCTCAAGGACCGCCCCCGAGGCGCTCGGCCCAATCCTCGCGCCGGCACCGCCCTCAGCCCAATCCCCTCCCTGCGCCATCATTAGGTCCCGCCTC…
chr1	32665015	32665422	seq819
CGGGTCTGCGTGGTGGGGGGAGGGTAAGCGCATGGGGGCGATTCGGGTGGGAGATCAGAGGAGCGGGAAAACAAGGGCTCATCGGCCACAGGGCATCGGAGATCAGCTGCAGCGGGTCCTGGACCCACTCCAGAGGCTGAGCCGCCTGGACGAGTAGCCACAATAGTTGCTACGTGAGGAGGGGGTCGTGGGAGCCAGAGGCACAGCCGGGACGTGACATGCGCTGGCGCCGCGCACAGAGCTGGAGCCATTCTGGCAGCCCCAAGACGCTAGCGCCCCTAGCAACCGTGGGCACCGCCCCCTCCTTTATAAGCAAATTTTATTAGGTGAGGTCTAGATCCGCTCCGCGTCACCAGGGCGATCTCATCCCACAATCCTGCCCAAGCCTCCCTTCTCGCC…
chr1	32703087	32703648	seq820
CGAGCACCAGCGCCTTCAGAGCGCATCCTCCGAGGGGCACCAGCGCCATTGACCACCCTGCTGGCCGAAGGGCCCGCCTTCCCGAGGCCAGGCGCTCCCGCGATTGGCCAGCCGCCCCGCCTCTCATCGGAGGGCGCCAGGTGAATGAAAGGGGGGCGTGTCGGTGCGCGGTGCTCCGTGGCTGCGCTGCTGGAACCCGCTGGAAGGTGAGCGCGAAGAAGCGGGTTGGCGCTGCCGCTTTCGTTGGTTTGGGGAGGATTCCTAGCACCCGGGAGGCTGGCTGGAGATTGGGGTTAGCGGGCAGGGTTGCCCCCACTCAGTCATCCTCCTTCGGACCGCTTGGCCCTGGCAACTCCTGGGACCTCCGCCCCGCGAGCCCTTCTAGCGTGGGGAGGGGCA…
chr1	32738705	32739150	seq821
CGGGCCACGGGCGTGCGGCCCTCAGCCGTCTCCCGGCCGAGAGCGAGGCCGGAGGCGCCAAGCCGAGCGGGCGCCATTTGCAGCCTGGGGCGCAGCAGCTGCAGCGCTGTCTCCGAGGGGTTGGGAACGGCCAAGGAGGAggcgcgggcggcggcggtgggcgttggcgggcaccggctcccggccgtccctccccgcgcccggccggccggccTCTCCTGCGCGCCCGGAAGGGGCTGCGGAACAATGGCCGCGCCGCTGTcgccgcccggcccggcccggggAAAGCCGGGAAGGCGCGCGGAGCCTCCTggcggcggcggcggcggcggcgggaaggcggcggggacggcgtcggGCGTGTCTGGAGCCGTCCGGCGCGGCGGACTCCGGGGAGGC…
chr1	32778010	32778326	seq822
CGGGAAGGCGCGCGGAGCCTCCTGGAGGCGGCGGCGGGAAGGCGGCGGGGACGGCGCCGGGCGTGTCTGGAGCCGTCGGGCGCCGCGGACTCTGGAGGGGCTCGGGCTGCGCGGAGCAAAGAcgggcggccgccgcgggggcgcgcggggagggcagggcagggccggggccggAGTCTCTGCGGGCGCGGCCAGGGGCGCTGCCGGGGAACCTGGCTCCCAGGGCAGTAGCCCGAGTTTCTCGGTGCAGCCTCCATCCTTGGTTTTATGTCAAGATGCGACATCTGGGCTTAGAACCGAGGGCGAACTCACCGCGC
chr1	32889130	32889950	seq823
CGCGGGAGTGTGCGGACCAAACCTCTCTCACGTGACCCTGACCGGGCGCAGTCCCGTCAACGCCGGCGCGCGCAATCGCTGGAAGTCGGCTCGGGGAGGCGTGGGGGGAGGGGCGGAGCGCGCGCCTCGGTCCCCGCGGAAAGCTACTCCGCGCGTCTGGATTGGTCGCGAACGCGGCTTCCCCGCCCATCCCGCCATTAGGAGCGCTCCCATTGGCTGATGTTGGCGCGAAGGTGCGCGAGTCAGCCCTCGCGCTGGGGGCGCAGGAAACAATAGAGGCCGCGCGCACAGAGCGAGCTCTTGCAGCCTCCCCGCCCCTCCCGCAACGCTCGACCCCAGGATTCCCCCGGCTCGCCTGCCCGCCATGGCCGACAAGGAAGGTGAGGGTGCCGGGGCCGA…
chr1	32940606	32941452	seq824
CGGAGGTGCCAGGACCCCGGGACGGCCCGACTCCCCGATGTCCCCTCACGAGGCGGCTCCAGTGCCCCACCCCGGCTGGACCACTACCCCTAGACAGGCGAAAGACGCCCGCGGTCGGGGGGAAAGGGAACCCGTCCAGCAGCACCCCTTCCCCAGCGGGGCGGCGACGCGGGCCCGGCACTGTCCTACCTcgcggcctgggcggcgccgtccccgccgcgccggggcTCCGGGCTGGCCATGGCTGCGCGACCCCGGGCTGGCGGCCGCGTTATTAATAgccgggcccgcgggcccctcgctccggcgcccgcgcccgccgcACTGCCAGCTGCAACCGACACCGGATcccggccggccccgggccgggcgcgcccACTTGGCCGGGGCTCCTGCCGG…
chr1	32980223	32980461	seq825
CGCTCCGGCGCGTCCGGCCTCCGCCGCGCCTTCAGCTGGCTGCGGGGCAAGCGGCGCAAGAAGAAggcggcgggggccgagggcgccgaaccggccgccccccgggccAAGAAGGCGGAGGACAAGGCCAAGAGGGCCAAGGGCAAAGGCCGAGGTAAGGCGGTCGGCACCTGGGCTGAGCGCGGGGGGGCGTCGAGGGTGCGGCCGAGGGGGCTCTGCCGGGGGTCCGCGCGCGGCGT
chr1	32992014	32992615	seq826
CGCCCTAGGCTGGGCGGCTCAGCCGGTCTCCCAGGTCCCGGGAGGGGCGGAGCCGACGGGATGCGCGCCAGGCCCCGCCCCTCCTCCGGGCCCGCCCCCGGCCTGGCCATTGGCCGCAGAGCTCGGGGGCGTGGTCGAGCTGGGGCTGGGGGCGCCCGCGGTGCCCGCCCGCGAGTCTCGCTGCCTCCCTcccggggctgcgggcccggcggccgggcTGGCTGGGCCGCGCTTGGGTTCCCGCGCCGGCTCCCGCACCCGCAATGGGGAACTCACACCACAAGAGGAAGGCCCCCAGCGGTCCCCGGGTCCGCAGCTTCTGGCGGTTCGGGCGGTCGGCGAAGCGGCCGGCAGGTAGGGGCCGGGGTGGGGGCGGGGCAGGCAGGGAGGAGGGTCCCT…
chr1	33008081	33008305	seq827
CGTGAGGCACCAGGCACGCCCCGGGCTCCTGGTGCACGGGATGCCGTACGCATCCCCACAGTGGACGGCCGCCCCCGAGGCACCTCAGGGATGGGGGCCCGGGTGTCCCTGCAGGCGCTGGAGGCGGAGGCGGAGGCTGGCGCTGAGACAGAGGCCATGCTGCAGCGCCACATTGACCGTGTCTACCGGGATGACACCTTTGTTGGCCGGTCCACGGGTACCCGG
chr1	33055262	33056493	seq828
CGCCAGCGCCGAGTCCCCGGCCCCACATACTTAGAACCCCGTAATGGGGCTCAAAATCACTGAACCTCGGGCTCCTAATCCCCAACGGCGCATTTCCAACCCCCAGGCCTGACCTGCAGGTTCCGGGTGATAAGGTGCAGTTTCTCTTCAGGGCTGGGAGCGTCCCCCATGGCTCCGCTACCCCTGCTTCCCCCGCTCAGCCCGGCACCAGAGCCCCTTCCTGGGTCACCGTCGCCGCCGCGTGCCGGGAACTGTCACGCGAGTCCAGCCAGGTTGCATCAGCTGGGCTCGGCGCTCCGCTTACTCGGCCTGGACCCCTCCGGCAGCGGCCGGAAAAAGTGAGGAGCAGCAGAGAGTCGAGCAGGTCGATGAGACGGGAAAAGGTGGAGCCAGTGGGCA…
chr1	33124273	33124984	seq829
CGGCCCTCGAAGCGACGTGCGGCTCAGAGCCCAGGTGGGTATGGGGAAGGAAGCGGGGCGGAGTGGCCTGGGATCGCCCCCGGCTCAGGAGAGAGACCTCTTGGCACTACCGTGTCCCTCCATTCCGGCCACCAGAGCCGAGGTGCCGAGGAGAGGGGCGCCGCGATCCTCCTCCCCGGGCAGGGTGCTCCCTCGAGGGGGACCGGGGAACTGAGGGCGTCCCCTTCTCTCCGGGGCGGGGGTGGGGGGCGGAGCCCAGCGCGCCGCTCCCCAGCCCCCAGGGCTGGCGGGGACCCCCCCAGGGGAGGGGCTCCGGGTGAGCGCTGCGGGGCGTCTCCCTCGCAGTCCCGCCCGCCCCTCCTGCCGCCCCTGCCGCGCGCGCCGCAGCAGCGCCGCCTT…
chr1	33131056	33132036	seq830
CGTCGCCTCGGGAGCTACTGCACGTGGCGGCTGCCGCCCTCTGCCCAGCCCAGCCTAGCCAAGCCTGGCGGTCCCTGCCCGCTGCAGATGCTCATTTGCATTCATTTGCATACTGTTCCCCGCCCCTCTGGGCCCAGCTGCCTCTGGCCCTCCAGCCCGCGCCGCGCCCCCTGCCGGCAGCAGACGGCCCCGCAGCGCAGTGCCGCCCCCTTGGCCCGGCGCCCCCTTTCGACCACCGAGCGCGGGCCGCCCTGGGCCCGGGTGCCAGCCCGGTACTTACCCCCGACGCGCGTGCCCCGGGGCACGCGCTCCTGAGCCCGCCGCTCCAGGCCCTCCACTGTCGGGCCCCGGTGTCCTCCAACATCTCTCCTGACCCCTGCGCCCGCTCGGAGCTTCCAC…
chr1	33139379	33139589	seq831
CGGGGCCTCCCGCGCGCCCCCAGTCGCTCACCGAGGCGCAGACACATGTCGGCTCCGCGCTGGTCCCGCCCCCGGCTTCAGCGCGGCTCCCGAGGCTGCGGGCCGCCGGGGGACCCTGCTCCCATCCCGCTGGCCCGTCGCCCGCGCGCCCCGCACCGTCGCGCTCGCCCACTTCCCGCCCGGAGCCCGGGGCTGGGCGGCGCCGGACCGG
chr1	33202118	33203100	seq832
CGCCGAAGCTGCCGCCTTGCGGGTTTCCCTGCTTGGGACACCCACGCGGGGTCCCTGCTGCCCCCAGCCACGCCCCTCGGCTGCAGCCCGCCGCCACCCGCGCCACGCCCCCGCGCTCACCCGCAGTCCGGGGCCGGGCACCAGCGGCAGTCGGGGTCCGAGGCTAGGTAGCGGCGCAGCATGAACTCCTCGTACTTGTGCATAAGCGGCGGGTCGGCGAGCAGCAAGCGGATGTCGTGCGGGTTGAGTCGCTCGCTGCACTCGGGGCAGCTGATGGGCACCCTGCTCTCGCTTATCTCCAGGCGCAGGTAGTGGCGGAGGCAGTCCCGGCACGAGCGGTGCGGACAGCTGAGGAGGCGCGGGGCCCGCTCAGGCGGCAGCCGCACCAGGCACAGCGGA…
chr1	33211045	33211566	seq833
CGGCGATACCGTGCGTTTCACACTGCGGAACGAGCACGGCTCGCGTCTTCCCTTGCCCGGGGCAGGGCCAGCGCTTTCCTTGGGCACTCGAACGAGGGGAGGGGGCCGCTTAGTGCCTGGAAATCCGAGCAGCCTTGGCTTGCTTGGCTGCGCAACCCGCCAATCCGGCTGCGCCCGGTGGCGGTGCCATGTGACCAGCCTCCCTTTCCCTCCCTGGCCTTCCAGGGAAGACCGGCATCCCCGCAGTGCCGCCACCCTCGCCATCCCGCCCCCGCCCCTCGCGTGCCGCATCCGCGCGGGAGAGCGCCCGGCGAGGGGCCGGGATTCCGCCGCGGTCCGCTACGGCGCAGGGGACGGGAAGGGAGCGGAGGCGAGCGAGTTGCTGCCGCAGCTCCCGCA…
chr1	33274788	33275306	seq834
CGAGACCCCGGCCAGCGTTCCCCGCAGGCCTTAGTCCCCGGCCCGCTCCGGGCAGGTCCAGGGCTTCTAGATCTCCGGCCGCCTTGACCTTGGAGTTCAGCAGGCTCCGCCGCCAAGCCCAGTCCTGCCGCTCACCTGGGTCCCTTTACCGGCCCCGGGAGGCCCCAGCAGCACGGCCCGGATGCCTTTAGGATACTCGGGTTCTGCCGCTGGCACGCTGGGAGCCATGTCCGCCGAAGTCTCTCACTGCCACCAGTTCGCACGCCTCACAGGTCCAGTGCTTCCCAGGTCAACGCACGCACGCCACGCACGTCCCACTCGCCGCTCACACTGGCCCATAGCCGCGTCCGTCAGCCCGTTCCGCCCGCCCCTGAGCACGACGGACTCTTCACCTTACCA…
chr1	33289181	33289520	seq835
CGCGGCGCCGGAGGCCCCAGAAGGCTCGAAGGCGCCGCGGGCTGGGGTCGGTGGCTTAGGGAGCCCGTCCGGCCATGGTGGCCGCGGGTGGTGGTTGGCGCGGCTGCGCTGCGGCCCGGGGCAGTGCGGAGCCGGGACAGTCGCGGCGCTGACGCCCGCGGGCCCCAGCTGCAGATATGAAGCGGAGCCGCTGCCGTGACCGACCGCAGCCGCCGCCGCCCGACCGCCGGGAGGATGGAGTTCAGCGGGCAGCGGAGCTGTCTCAGTCTTTgccgccgcgccggcgagcgccgcccgggAGGCAGCGGCTGGAGGAGCGGACGGGCCCCGCGGGGCCCGA
chr1	33319111	33319830	seq836
CGTGGCGGCGGCCCTGTAGTTCTGACTTCCAGCGTGAGGTAGCCACCGCCAGGCCTCCGGGGGAGAAGACTACAGTAAGGGCGAGCAGAGCTGAATGCTTTATGTCGGAATCGACCAATGGGATGGCGGCACCCGGTTGCCAGGGCTACGGCCAAGCGGAGGTAGGGCCTCGGCACTATGGGCGGGGCCTGGGCGGGGTTATATAAGCCAGCGGCGGGCGGAAGGCGGGGCGTGGGGGTCTGTGGCTGCTGGGCTGGCGGGGCGCAGGCCGCGGGACCCGAGCCCGGGGAAGCGAGAGAGCGGAGGCGCCGAGGATCCGATTCACTCCCTGGGGAGACCTATGGGCCGAAGCCGTGTAAATGCGTTTTAAGGCGAGTGCGGAAAGTGGCCTGGGGAGCC…
chr1	33365478	33365742	seq837
CGGTCTTCCGGTAGCGTAAAGTCACTTCCGTATTCGAGAGCCTTCTAGGCTTCGAGCCACGCGATGTCGCGCCCTCTGGCGGCTGGGAGGAGGGACCGACTTTACCAAACGGTGAGAAGGAACAGGGAAGTCCATTGGTTGAAAGACGGAGAGGCGCAGCTCAGTCTTCCAACCTCAACCAATGTTAAACCGAACCTTCGCCGAGGGCGGGGCTCTCACGGGAAAGGGGTCAACCCGGGACTGAGGCGGCGTGGGAAGCGGGCGA
chr1	33385563	33385908	seq838
CGGACGTTAAGCCGCGTCCAGGGCTCCGTGCAGGCGCTGTACTGGTTGCCATCGTGCATCACGATGCAGTAGAAGCCGCGGCTGGGCTGGATCTGGATGCTGCCCTTGCGGCTTGCGGCTTCGTGTGCCAGCCCGATCACCCACTGGGTCTTCTCCGCCACCACCACCTCCCAGTAGTGGACGCCACTACTGAAGGCTTCAGAACCCAGCACCGACACCTCCACATCGAAGCGCTTTGGCGAGTCCTGCAGTGGCTGTGGGTGCAAGTTGCCGTAAGCCACAATGGTGCAGTCGTCCGACAGGATCAGGCGCTGGTGGGCTGTGCCCGGGTCCAGGGTTAGGGCGG
chr1	33397846	33398114	seq839
CGGGGAGGGCCCCGGCGGGTGGCACTTACCGCTCGGACAGTGAGGCCACCCCAGCCAGGAAGGTGTGCCGGTCGGTTTCAGCCAGCCGCTCCTGCAGGATCTGGGCTCCCTCCTGGACCTTGCGCAGCTGCTGGCTGTAGCGCTGGACTTTCTGCTCGATGTCGGTCAGCGTGCGGGCCGTGTCCGCCTCCAGCTCCTCTAGCATGGCCTTCTGGCGTTCACGCAGCAGCCGGTGCAGCCGCTCGAAGGCCTCGCCGATAGTGGTCCGC
chr1	33419200	33420465	seq840
CGGGTAGCGCACCTGCAGCTCGTCGAAGGCGTCGTCGATGCCGGTGACCTGATGCTGCTCGTGCAGTGCAGGCTCGTCGCAGAAGAAGCAGAGAAGCGCGCGGTCCGTGAGGCAGAAGAGCTTGACCTTGTCGTGCGCCTGGCAGGGTCGCGCGGCGCGGCGCGCGTTGAGGATGGCGTCCAGCGGGAAGGAGCTGTAGCGCTCCACGATGTTGGCCAGCTTGAGGCTGGGCGCCAGCGCGGGCTCGGCGAACGTGCGCCGGCACTCGGGGCAGTCGCGGGCGCCCTGCGCCTCCTGCCGCACCCAGTGCTCCGTGATGCAGCGGCGGCAGAAGTAATGCTCGCAGCCCAGGCTCACCGGGTCCTGGTAGATGCTCAGGCAGATGGAGCACAGCAGCTC…
chr1	33494035	33494290	seq841
CGGCCGTCTTCGAGGGAGACCCCCAGGGGCAGCCTGGCACCGCGCGGGCTCGGCCTGGTCAGGGCCGTGGCCCGCCAGGCCCAAGTCCCCAGCCTGCCATCACCCAGGAGTGGGGTGGCGAGGCGGCCGCCGGGCCTGGGCAGGACAATGGCCAcggccgccggggccccgggagcccccgcgcTGGGGAAGGGGCTGTCCTAGGGCCGGGCGCCGGTGCCCTCCCCGCGCGGCTCAGGCGGGCGGAGGGGGGCGA
chr1	33514361	33514968	seq842
CGTCGCCCCTCCGGCTGCCCTACCCTCCTTGGCGCTGCTTCGCTTCCCCTGGGTTTTGGCTGTGGCCTGCGGGGAGCGGGGTGAGGAGCGAGGGGCTCGCGGGTGGACCAGCGGGCCTGGGCAAGGGGCGGGAGGTGGTCCAGACCTCCTCAGCCCGTCCTCTTCTTCCCGCAGCTGGACAACCTGGTTCTGATTAACAAGATCAAGGAGCAGCTGATGGCCGAGAAGATCAGGCCGCCTCACCTGCCGCCCACGTCGGCCTCGTCGCAGCAGCCGTTGCTAGTGCCGCCGGCACCCGCCGAGAGCAGCCAGGCCGTCATGTCGCTGCCCAAGCTGCAGCAGGTGCCGGGGCTGCATCCACAGGCGGTGCCGCAGCCCGACGTGGCGCTGCACGCACGG…
chr1	33518328	33518577	seq843
CGGACCCCGTCTGTGAGCACTTCTGAGTCAAGCGCGGGCGCGGGCACGGGCACGGGTACCAGCACCCCGTCCACACCCACCACCACCAGCCAGAGCCGCCTCATCGCCTCGTCCCCCACCCTCATCTCAGGGATCACCAGCCCCCCTCTCCTGGACTCCATCAAGACAATCCAGGGCCACGGCCTGCTTGGCCCCCCCAAGTCCGAACGCGGCCGCAAAAAGATCAAGGCGGAGAACCCGGGGGGTCCGC
chr1	33544733	33545691	seq844
CGGACTGGCGCACACGAAGCGGGTAGGGCTTTTGTATCCAGTATCTCTCTGCTCTCCAGAGCGCCATCAGCGTCCAGAAGGGCCCCGCCCGGTTTCAGGATCTCTTCCTCTAGTGACTCCCACTCCACACCTTCCCGGGGCCGAAGACGCCCGGAGCGGGAGTGAGGCCGGGCCGGCTGGGCCGGCGGAGAAGCCGGAGGGCCGGGAACCGGCGGCGGCGCTAGTTCCGCAGCAGCCGGTACCCCTTGGGCGCCCACAGCAGTCGCGGGCGGCGGATCTCGGCCCGCGGGCCGATGTCCGGGCTCCAGCAGAACTCGGGCGACAGCACCTTGGCGGGCTTGTGCAGCCAGAAGAACTTGTTGAGGTGGCTCTCGTCGTGCCAGCGCGCCTCCAGGCCGC…
chr1	33587370	33588357	seq845
CGAAGCCGCAGGCGCCTCCAAGATAGGGAGTCCACCACCAATAAAGTACGGCAGATGCCAGCAGTCTCGTCCCCGAACGCACCGTCCGTCCCAGGGAAGTCGCAGCGGCGGGGAGGCCGGTCCTAGGTTGGGGCTGGGGTGGGGTGTGCGGGGCCTGGGGACGCGGAAGCTGCGGCGCGCCGAGGTGACACGGCTTCCAGGGGCGACGGGCGCGCAGGGTCCCCAGGCGAGCGAGGCTGGGGAGCAGGGCACCTCCCAGGCGCCGCGCGGACGAGAGCCGCGACTGGCACGGCCTGGCAGCCGCGTAGGCCCGGGCCGTTAGGGGCACCGAGGGCGGTGCCCGACTTCCAGTGCGGCGAGCGCGGCCCCCGGCCTCCCTACTGGCGAGAACCCCTCCCC…
chr1	33668589	33669516	seq846
CGCCACGCTTGACTCTGGGCCGAAAGTGCCAGCGGCTGCGCTGTCACGCCGCGGCTGGGGAGCGGGCGCCCCGGTCAGGCCCGACGCCCGGGTCTCACCGCACTCTGCGGGACAAGCGGAGCAGGCGCAGGCCGCGCAAGACCACGGGCTGCCGCGGCGCGGGCCTCTCCGCAGGAGGGGGGTCGGTCCCCGGAGAAAGCGAGTCACTGACGGGACCTTGGCCCGTTCCCGTTCCGGTTCCCGTTCCCGGCAAGCCTCGGCCCCAGGCTCTCCGCAGCCCTCCTCGCTGCGCGTTcccggcccgggggcgccgcgcTCTGCCGGTCGCCGGCCGGGACTGCGGGCTCCCAGCGCGGGCCCCACGCCGCGGACCAGGGGTCAGGCCGCCTGCCGCCCGCC…
chr1	33710612	33710915	seq847
CGCAACAGGTCCCGCCCCCATGTGTCGCGCCCGTTCCGATTTGTTCCAGTGCCAGGGTCCGTTAGAAGATGACATATCTATTGGCTGAAGACGTCTGAAAGGCAGCAAACGGAGGGGGCCGCCCCCGGCGCTCGCGCGGTTCCTTCTGGGAATTGTGGTCTCAGACGTTCCATTCCCAGGGTGGCGCCGCTCGGACTCCGCGTCCCAGCATTCCCCGCACGAGCCCGGGAGCACTTCCGCCCTGTTGTGAAGTGGGTGTCTCGGTGGGTGAGTCCGGGTGGCGGGGCGGGGGCAGCTGAGACGC
chr1	33863192	33863441	seq848
CGTGCCGCCCCCCGCACCCTCAACGCCCGGGTCCTGGTTACTCACCCACACACGTGGGCGCTGAGACATTCCATTGGGCCAAGGCCCCAGGCACAGGGAGGCACTCGATCTCTGGCGACCCCTGCAGGGCATAGCCGGAGTTGCATTCGAAGCGGACGATGGCCCCCACCGAGAAGTCACTGCCCAGCCTCTTGCCATAGCGGGGTTCCGGCACAGAGCTGCACTGCGTGGCGCTGGTTCGAGGAACCGC
chr1	33871483	33871706	seq849
CGACAGGCACGCAGAGCCGTAGGGTTCCACCTGCGGCCATGGGGTGCTTCTAGAGCCTCCTTCCTTTAGCCGGACGTGATGCCCCCGGCCCACAACCATCCCCACACTGGCCGAGCCCCGGATACCTGTATGGGAGCCCGAGAGGGAGCTGAGGAGCCGCGAGTGCTGGCTGTGGCCGTCGTGAACCTCCACCACGTCGTTGAGGGCCGTGTGAAAGAAGGCGA
chr1	34401370	34403563	seq850
CGGCCTCGCCTCAACGTACGTCCGGGAGGCCTGGCGGGAGGTAGCAGCGATTCCCCCACCGCCCATGTGGCAAGTCTGGGTGACCAGCAGCGTCGGTATGCACAGCCTCCCAGTGGGTGTGGGTGTGCGAGAGGCCAGAGCTCCCAGGCGCGCGCACCGCGGGCGCCCCTCTCTGGGTGTCGGTGGCTATGACTCTTAGCAGAACCTAAGAAAGTCCCGTCAGCTAGGAATGAGAGAGCCAGAGCTGGCTCGGGGCGCCCTCCCTGACCAAGAACCCCAACATGCCGCGGTTAAGCGGTGGGCGACACGGTCTGCGAGGACAGACTCACAAGACGCTGAAGGCCAGAGTGGGCCAGAGAGCTCGCCACTCACTGACCTGCCAGAGGAGAGGCGCACTTT…
chr1	34414969	34415611	seq851
CGGCGAAGTGGGGCGGCGGCGCGTTTGGCTTTGACTTCTGATCCCCCGAAGCGCTCTGGGGTCCTTTGGGCCCCACCCCCACCCACCCCACCGGCGGGTCTTGGGCTCCGAACCCAGGGCGCCCCGCGCACCGAGCCGTTGCGTTTGAAACCCACAGAAAGAATTCCCCCGCTCGACGACGGCGAGGGTGTGGGAGCTACTGGCAGGCAAATTGGTGGGAGCCGCCCGGCCCAGCCTGCCTTGCCGAGTCAGCGCGCTCTTGAGCCGCTGGGCCCTTCCCGGTGCCCGCCTGGCAGCGCGGCGCGGCTGGGGCAGGGGTCTGCTGGGGGCCGGGGACTAAGGGCTGTGGGCCCATCCACACACGCCTCATCCCTTCTTTCCGGGGGCAGCAGAGCAGCA…
chr1	34999615	34999863	seq852
CGGCTGCCCCAACGTCTGCTATGACGAGTTCTTCCCCGTGTCCCACGTGCGCCTCTGGGCCCTACAGCTCATCCTGGTCACGTGCCCCTCACTGCTCGTGGTCATGCACGTGGCCTACCGCGAGGAACGCGAGCGCAAGCACCACCTGAAACACGGGCCCAATGCCCCGTCCCTGTACGACAACCTGAGCAAGAAGCGGGGCGGACTGTGGTGGACGTACTTGCTGAGCCTCATCTTCAAGGCCGCCGT
chr1	35019463	35020186	seq853
CGGCCTCCCTGGAGGCCGAGGTCGACGGCCCGTCGCACCGGGAGGGGGGGCTCCCAGGGGTGCCCCACGCACGGTCAAGGTCCCGCGCCAAGCGGGGACCGGGCTGGGCCGGAAGCGGGCACGGTACTCGCGGCAAACTAGCGTGGGCGAGTCCTGATTGCAGTCGGACCTGCCGCCGCGGCACTTAAcagtttgcagagtgcttcccgcccctgatctcattggagccttcggacagcccagcccatggccaccgatgcccccatttcacgcctgaggaagcggaggctcagaCGGGCCACCAGCCCCTCCGGAGGCTGGCCCGGGAGCGCCTGGCAGCGTCGGGTCTAGGAGCCGGCTCCCTCCTGCTCCCTCCTCCGCGCCGCCCGGGGTGTGCCC…
chr1	35023005	35023323	seq854
CGTTCGGGCGCATCTGGCTGTCCGTGGTGTTCGTCTTCCGGGTGCTGGTATACGTGGTGGCTGCAGAGCGCGTGTGGGGGGATGAGCAGAAGGACTTTGACTGCAACACCAAGCAGCCCGGCTGCACCAACGTCTGCTACGACAACTACTTCCCCATCTCCAACATCCGCCTCTGGGCCCTGCAGCTCATCTTCGTCACATGCCCCTCGCTGCTGGTCATCCTGCACGTGGCCTACCGTGAGGAGCGGGAGCGCCGGCACCGCCAGAAACACGGGGACCAGTGCGCCAAGCTGTACGACAACGCAGGCAAGAAGCACGG
chr1	35031151	35031378	seq855
CGCTATTTAAGGCGCCCCCGCCGCTCGTGCGGTCCAGCAGGGCTCCCGCGGGCGTCACTCCGGCCATCGTCCCCACCTCCACCTGGGCCGCCCGGCAGGCAGGCGGTGAGTCGGGGGCTAGGAAGGGACCAGGGGCGCCACCTGCTCGCGGGAGGCCGGGAGGAGTCTTGGGTCCTCCGATGCCGGGACGGGGGTTGCTGCGGAACGCCCGCCGCGACAGAGCCGCGC
chr1	35097769	35098137	seq856
CGGGACCGGGGTGGACCCTAGCGATCACTCCTCCCGTAACTCAGAGGTTACTGGCCTGGGCTGACCCGACCTGCTCGCCGGGACCGCGCGCTCACCTGCGGCCCAGCCCACACTCCCCAGTGCGGCCCCCGCTCTCCGCCCGCTCGCCGGGAGCACGGAAGTCGCCGCACCCAGCGGCCCGCGGGACCTTGCCCTGTGACCCTGCCCACTGGCCGCCGGCTCTCTCGGAGCGCAGGGATTGGCTGAACTTCAGCCAAAGGACGGAAGGAAGCTAGGCGTCCGCAACTGGGCCCCACTGCGCTGAAATGGACGTCGCGCCCTCTGTTGGCCGGGAGGTTTCTCAGTGATGTCGCCACGTGTTTTCTGCGT
chr1	35104290	35104996	seq857
CGGGGATGTAGATCTCGATGCTGTCGGCGCTCTCGGTGGCCGAGCTGTGGCGGAAGGAAGCGGCGCGCTTGGCCGCCAGGAGCCGCTTGCGCGCTTCCTGCCGCTGCCGGTCCACGGAGTCCAGGGAGCGCTCCTTCACCGGCACGCCCCGGCCCCGCAGGGGCTTCTTTGGTATCGGCGGAGGGACCTTCTTCTCCTCCTGCGGGGCAGAGGGCGTCGCTGAGCTGGGGCGCCGAACCATCCCAACACCCAGGTGTCCGCCCCCGCACCCCCGCGCCCAGAGTGCTGACGACCGCGTGGCTCCGAACGCGATGGCGCTCAGAATCCGCCACGGATCCCGTGACCTGAAGCCCCAGGTGCTCCTGTTCCGACAAGGTCAAATCCCCACATTTTCCACCA…
chr1	35106891	35107093	seq858
CGCCGTCGCGTGGGCAGGGGGATGCGCGGCCTGAGTCGGGGAGGCTACGTGAACCGCGCTCTATCCAGGAGTCACGGCGGCCGGCCCCAgggccgggggtgggggcgggggcagggccgggCGACCCATCGGTGGCCGGCGGCTCGTACGGCAGTGGGTAGCCCTCGCGGTAGGCCCACTGGCCCTGCGTGTGGACCGTGCGG
chr1	35123465	35124441	seq859
CGATGGTGCCAGGACGAGGGACGAGGGAGTGGGCGGGGGCTGGCTGGAGCAGCCCCGTCGATGTCCAGGCACGGGGTTCACTTGCAGCTCAGGGCAAGCCAGAAAGAATGTCGATATATCCAGAAGGCCGCTTCCAGCCCCTCACCCCAGCCCCGACCGACCAGGGTCAGAGCCCTCGTGGGCGCCTCCCCGTTCCATACCTGCACCCCAATGGACGGCCGCCACTTCCGCTGCCGCGCCAGGCTCCGCAGCTCCTCCCTGCCAGGGATGGTCTTGATGATGAGTGTGGGGGGCTTGGGGCTGGCCCGGGGCGGCACCGGCGCCAACTCCAGTGTGCGCGCACCCATGGCGGGGCCGTCCAGCCCGTCGGCGGAGCTGCAGCGCCGGGCGGGGCCCTCG…
chr1	35167334	35168793	seq860
CGAGCCTCCAGCCGGGCGAGGGCTGGGCCGGGGCTGGCCTGTCCCCGCGGCCCTGACCGGGAGCGTGGGTCCGCGGTCCGCGTGGTCCCCTGCCCGCCCCTCGGGTCGGGCCCGCGGGCAGCCAGGCCGGGGCAGGAGCGGGGGCAGCTGAGGAGGCCCAGCCCCTCCCCCCTcccggggccgggagccgagcgccggagcccggggcgtgggcggcgccggggccgcagccgggccgTGCCTGGGGGGCGCTGCAGAGGGAGCCGCGAGCGCGGCCCCGTCCCCACTCCTCCCCGCGGCTTACCTGGCCCGGCTCGGGCTCCGGCCGGGTTACATGGTgccggcggcccgggccgggggcgcTGCGGCGTTGGGCAGGCGGGCAGGGACCGGGGCCCG…
chr1	35214824	35215523	seq861
CGAGCGTGGAGGCGGCGCGACACCGGTCTCCGTTGTCTTCCCCCCCAGCCACCTAGGGCGCCAGCAGCAGGTGGTTGGGCGCCAGACTGAGGGCGAAGACCAGCAGGAACCCCAGGACCATGGTCTTGGCCGCGCGCCGGTGCGCGCCGGCGGTTGCAGGGCCCGGGCCCGGGCCAGAGGGCGCCTTGAGCGCCCGCGCCAGGCTCACGTTGGCCGCGAGCACCAGCAGGAAGGCGGCCGCGAAGGCCACCGTGGCGGAGGCCAGCCCCGAGCTTGCCCAGCGGTGCTCCAGGCAGGGAGGGGCCAGGCCCGCCAGCCAGGCGAAGGCGCAGGCAGCGCGCGCGGGGCGCCGTAGGCACCGGGCCAGGCGGGCAGCCGCCCTGGGCCCGGGACCGCGTA…
chr1	35223236	35223624	seq862
CGCCTCAGTCGAAAGCCAGGCGCTTTCCCCCAGCTCCAGCTGAGCCTCGGAAGCCCGAAGGCGGCCTGCCGGGCCGGGGGCGAGGAGCGGCAGGGCGGAGCACACGCCGCCGCGGGCCCGATCCCCTGCCGCCCGCCCGCGCCGCTCACCATCCGCTCCGAAACTGGAGCCGAGATCTCCTCCGAGAGCTTGGCCAACCCCACGAGCGCGAAGAAGCCGCCCAGCAGTACACGCAGCACCGAAAGCAGGAGCGCCATGGCCGCGCTCCCCCCACCGTGGGTTGGCCCCGCCGAAAACCCGCCCCTGCCGCCGGCTCATTTCCTCCCTCCCCGGGGCAGCCGGAAGACTCTCGCCTGAGCTACCGTCCCCCACCCTCCAGGGGGTCGCGA
chr1	35269708	35270174	seq863
CGCACTCGCCACAAAATATCTACGGGCGCTCATCCCTCCTCTGAGAACCGCACGCTTTCCGAAATTCTCCTTCCCACCAAGAATTCCCACTCCCATCATTGAGGACTAACGAGGCAATGTGGTCTCCGACTGAGAGCGGTGGACTAGCCAGTGAATGTCAACGCGTCCCTAAGGCGATATCCGCAGCCGCCCCAGCCGCGTAGCCCACCTGGCACCGCCCCCGCCGCAACGCCTCGTCACGTGGTGTGGCCTCCGCCCCGCCGTCCCGCCCACTACCACTGCGGCCGCACCCACCTTCTGTCGCCTCCCTGCTACCGGAGGAGCACTGGAATAGGAACCAAGTCCTCTGCATCTAGACAGGGATTATTTTCTCTTCTGGAATTCCGCCTGATCCATCCC…
chr1	35317514	35317890	seq864
CGGCCCTGCGCATGCTCAACCGCAGAGCACGACGGGAGAGGGGCGGGGTCGGCGGGGCCGTTTCGCTTCGAAGATTGTTTCAGAAGCGTTGGGCGGGGCGTCCCTGAGAGAAATTAGTAAGCCTCCTCATGCGGCTCTGGTTTCGGTCTTTACTCCTGCGCCTTACTCGAAAGGGGCAGGGTTTCTGCTGTCGGTCGGAGGGAGGATGACGCGCCGGGTCGGGGTTTTAGAGACGGAGCTTTGAGTGCGGATTCCGCCAGATGGGGGTCGGGAACTCCGGGCCAGGCCCTGACGTGGATTGTGTTTGCCGCCTCCTTTAACCTTGCCCTCATAGACTGGGGGGGTTAGTGCTCCCCGCTTCCAGCGATTCTCGCCGC
chr1	35358918	35359178	seq865
CGGAGCGATGGCCTGGGTCTGGAGCCCGCGGCCTCCACCGCCCACAATAACAACAACGTGTAGGGAGCAGCCGCGGCCAGAGCCGGAGCAGGGGCCAGAGTTGCGGCTAGAGTAGGGCCTGCGCGTTTGAGTGACTGAGAGTTGCCCCTGCCTGAGACCTCAAACTCCAGGCGGAAGCGCTATCGGTTGGCTGAGCAGCCGTAGCCCGCCGCACGGCGACCCCCAGGCCCAGACAGCGGGGCGGAGGTCTCGTAGGCGCGG
chr1	35430054	35431398	seq866
CGATCTGCGCCTGCGCTTTTATGGAACTTCCCGGTTCTCTCCAAACCTACGCCGCATGCTCTGCATTACGCCAGTCCCAGGGACAGGATACCTTCTGCAGGGCCGACCACCGCGGCCCCGCGCTTCCTTCCGAAAGGAAACCTCCCCTAGCCTTCCGCCCGCCGGGAGAGCAAGGCCCGGCGGCGGCCAATCCCCCGCCGACCGAcggccccgcaggccgccccgcccccgcagcggcgcgcgcAAGCGCCCCTTCCGGCAGCCGACAAAATGGAAGCCCAGCGCGGGGGCGGGGGCGAGGAGGGGGCCGCCGCCATCTTAGGGGAGCCGACGCGTCGCTCCCATAGACACTCACCTCCGAGTCCGAGATCTTCTCCTCGCTgcggccgccgggcccgc…
chr1	35506810	35507442	seq867
CGCGCACGCTCAGGACCGGGGGCTTGGTGGGAAAGGAAGGAGGGACTTAGGGTGCGCCTGCGCATCAGGGGCGCGCGCAAGGGGCTGATTTGGTGATCCCTTTAAGAAACCGCAGGCGGAGGAATTTCTCTGAGAGAAAATAATCCTACTCACGGGGCCCCTTGGAGGCCATTAACCCCCCGAGTCCCGGCCCCCACCCCGTCCCCGGGCAGGCCCTCCCGCCCACGCGCGGACCCGTGGGATCTCAGAAGCTGCGGCCCGGCGCGCGGCATCCGCCCCCTCCCCACTCTCGGCGCAAGGCCCGGCCGGGTCCGGGGAAGCTGCCGCGAGGCGGCCGTGCCTGCAGTGTGGGCGGGGGCCGGGGGGCCGAGAGGTACCGCCGCCACCGCGCGGGGAGCC…
chr1	35795267	35796421	seq868
CGAGCCAGGGGCGCCACCTCCGGACCCAACATCCGGCCAGCGCAGCCGCTGACATCGCCCGTCCCGCTTGCCCCTCCCCTGAGCCCATGGTCCTCGGCCTGGCAGCCAGCCGCCCCCGGCCACCTACCGGGGCTCAGGGCCACATAGCGGGGCCCCGGCTCTCGGCGGCCTCCGCCTCCTCCTGGTCCATGGGCTCGGGGACCCCCAACCTTCGCTCCCCTCACCCGGAGGAGGAGGAGGAAGAGGAAGAAGGTAGTGCGGGCTCCCCACCCGGACAGCTACCTCTCGCCTCAGCCTCCCTGGACAGCGACGGCGGCCGGAAACACCGCCTCCTCCCACCTCCCCGGGACCGACCCGGAAACACACTCTCCATGCTAACCAAGCCCTCCCGCCCCTCCC…
chr1	35811514	35812638	seq869
CGGGCGCTGGGCACCCGTTGACCGACTTTTCCAAGTGCGATCAGTGCCCGTCCGTCCTGCCTCCATGGACCCGCCCGGGAACGGCCACCGCTGAGGACCCCACGCCCACTAGGATCCCGGCTGGGTCGCACCCAGCTACCGCACCGTGACCTCCGCGGGCTGTGCCGGCTCCCGGCGCCTCTGCCCGCAGCGCTCGCCGTCGGGCTAGGGCTCCGCCGCCGCCACGCCTCGCGCCCGGCACTCACCGCCCCATGCTGGTGCACACCTACTCCGCCATGGTGAGTAGTCTCGGGCCCGGGACATATTCGGCCGGGGGATCGGGGCGCCTGAGTGCTGGACTTTCCAACCCTCCTGTCCCGCGCTAACGAAATCTCGGAGGGAGGGGGCCGCAGGGACTTC…
chr1	35815019	35816031	seq870
CGGCGCGCTGGCTCCCTGGAGCGGGGCGGGACGCGGCCGCGCGGACTCACGTGCACAACCGCGCGGGACGGGGCCACGCGGACTCACGTGCACAACCGCGGGAccccagcgccagcgggaccccagcgccagcgggaccccagcgccagcgggaccccagcgccagcgggaccccagcgccagcgggaccccagcgccagcgggaccccagcgccagcGGGTCTGTGGCCCAGTGGAGCGAGTGGAGCGCTGGCGACCTGAGCGGAGACTGCGCCCTGGACGCCCCAGCCTAGACGTCAAGTTACAGCCCGCGCAGCAGCAGCAAAGGGGAAGGGGCAGGAGCCGGGCACAGTTGGATCCGGAGGTCGTGACCCAGGGGAAAGCGTGGGCGGTCGACCC…
chr1	35879556	35879848	seq871
CGGCCACCCGGTCGGAGGCGACAAGAACATAGTCGGGGCCTTGGATACCGATGAGGTACTCCATGGTGGCGGAAGGCCAGGGGCTGCAGGTCCGACACAGCACGAGACTCGCCCGCTTCCAGGTCTCACCGGTGAGACAGCACCTCAGAGCGAAGATTGGCGCGACGCCTGCAGCACGACTTCCACGGCGCTCTCGGATGACGTACAACTGTCGCGAGAGGTTGCAAAGCGGGCGCGGCGCCGGGTGCCTTATGTTCAGTGCTTGTCTCTGGGATCGTACGGGTCTCCTCCGG
chr1	35945993	35946566	seq872
CGCCCTCGCGCCTGAGGCCAAAGCCCTGGGCGGCGCGGGCGCTCCCGGCAGCTGAGGTggcggggcgggggccgcgggggAGGAGACACAAAAGGGGGAGGGGCCCAGGCTGCAGCTGCCCCGTACCCGCGGGGACAAAGGGCCTGCTGGCGGGCCGGCCCCAGCCGTTTTCATGCTTGTTGGGATTAGGGGCAGTAAAGGGCGCTCGGGACTGTGCGGATCAACAGTCTGTGCGGGGCGGCGCGTGGGGGCGGGCTTGGCCCCGCCCGCCCCTGCTTTGTGCGCAGCCCCCGGCCCGCGCCACTCGAGGCGCCGCGGGGCTCCGGGGAGGCCGCCCCTTTGTCTGCGCCTTTCGGGGACGAGCCCCGCCCGGGGAGCGCCGAGCACCAGCTGAGCGCC…
chr1	35956835	35957373	seq873
CGCTTCCCGCGGCTGAGCCCCAAGCCCCACCCCGCCTCGGGCCCCAGACTCGGACTCACGGCGTAGAGGCGCCCGCTCCGGCGCGTCTGGCTCTGGCTCCGCCCGGCCCTGGTGGTGTCTAGTCCCTGGGCTGGGGGTTCCTCGGCCTGGGCGTCTCCGCGGTCCAGGCGTGGGTGCGGGGCTCCCGGGCAGCGCGCCCAGCCCCAGTCCCGGACTGCGGAGTCAGGCGGCGTCTGCGCAGCAGGGCGGAGCGACCGGTCCCACGTGGGCCGGTTCGGTTTTCCGCGGAGCCCCGCGCCAGGCCCCTGCGCCGGAACCGCTTCGCCCCCGCGCGGGGCCGCGTTGACCCAGGCCTTCCAGGTCCGGTGCTCTCTCCTATTGGCATTCGCTGGGCCCTTC…
chr1	36007511	36008387	seq874
CGGTGACTTCCCCACTCGGGGCCCGGTCGGAAAACGCAAAGGGCCTGCGCGCGATGACCTCCAGGGCCCCTCCCAGGCCCAGTGTGGAACTCCCTAACACCCTCGCTCGCCCTCTCTCTGCGGAGAATCCCCCCGCACCGCTGCGGCCGGGTTCGGCTAGAGCCTCCCGGCTTTCAGAGCACCCTGAGGGGAGGAGCTTCCGCGACAGGAAACGCGCCAAAGGGGAGGGCTGGCGGCAGGAACCGGCTGAAGAGGGGCTGGGCTGCCGGCAGTGCGCGCCGCAGAGACCTGGAGCTCTCCGGCCACGGAGCCCGAAGCGCGGGAAGCCCGGCGGCGGGACGGGATGCCCGGTCGGAACCCATCCCGGCCGAGTCTCGAGGCCGCGGGAGCCGGCGCGGC…
chr1	36046086	36047048	seq875
CGTAGCCCCCAGAGCCGTTGGCCACCGGACGGCCTCCTCGGGTGGACGGGGCAGAGCGGGCCAGCGGGCGCGTGCCCGACACGTCCACCGGGCTCTGCACCCTCCGGGCGCGCGCTCGTTCCCCGACCCGCCTCGCCGCCTGCCGGGCTCTGTGGAccccgcgcccggggccgcgcacgccccctccgcccgccgggaccctgggtccgcgcaccccgcgcccccttccctcccggcgggcgcgcgcgcTGGCTCCCGCTCCCGCTCCCGTTggcggcggcggcggcggcggcggcggGGATTGTTTTTGTTGTCGCTGAGGCCGGAAGAGCCGGAGCCGGGTCCCTGTccccgggccgggcgccgccgccgccccctgcccagcgcccgcgTCTCCGC…
chr1	36107838	36108039	seq876
CGGCAGACTCGCGGATCTAAATTTACGGACGGAGGGAGGAGCTAGATCGTGCATGCTCAGTCCTTCCTCTACGTTCACCAATCAGATGCCAGTTGCGTGATGGCGTGGGTGGAGCCAAATGTGGACCTGTGAGGACGCCACGTGAGAGGGAAGCCCGTGAGGCAAGCGCCTCAGGAGTGCGTGAGGCCCACGCAGAACTCGG
chr1	36121088	36122318	seq877
CGCGCAGCTCGGTGCGACAGGCGGGGGCTGTGTGTAGGTTTGGAGGGACCTATTTGGGGAAAAGACACAGGGCTGAAGGCTGCTGTGGCGGGATGTCCCTTCGCCCTGCCCCACTTATACCACTGCGCGGTTCCAAGGCACCTCTACTGGCGCCCTCCCGCCGGGCTGCATGGCGACGGGTGACCGCCAGGGGCCGCTGCCTTGGGTCCCCGGTGCCCCCGCCCCTCTCCATTGGCCTTTGTTGCCGTCGGAGCGCCCCGCTTGACTCGTTCCGGTCCGCCCCCTGGGCCCGGCGGTCGCGCCTGCGCACTGGCAGCTGGCCGGGCGCTCGCAGTGGGAGCTGCTGCAGGCTCCgcggcggcggcaacggaggctgcgggggcggcggcgCGAGCGGCC…
chr1	36168836	36169849	seq878
CGGTGGTCACTTGACCGCCTGTGAGGAGGCGGCGCGTGGGGTGGATCGGACTGGGCGTGGCGGGGGCTCAGGAAGGAGGGTGGCCCTACCCCAGCGGGCTCGGCTCGGGGCCTCCGCGGCAGTTCGGGGTCCTTCACCCGCCGGCTCCAGGTAGGCTACTCCTCAGGTAAGCCCCGCCGCCAGCCGCGACGTCGTCGCAGACAGGCACCGCCCCCACTCGTGCGGCGCGAGTAGTCCTGCCCCTCCGCGTTGTCTCCGGCCGGCACGGCCCGGCGGGGTACGGCCGAGCCCGCCGCATGTGGCCCGGCTCCCGGACACCTCCCCGGCGTCCTCCGCGCCGGCCGCTCCTGCCCCGACGTCGCTCCGGCACGGCTCGGGGCCCAGAGGCGAGGCGAGGAC…
chr1	36322141	36322552	seq879
CGGCCGGCCGCCCCTCGCCTACCCTAAAGGCCTCCGGGGACGCCGCCCGACGCCGCCGCGGTTGCCAAGCGAAGCGCCCAGGCCGCGTTGGCCGCGGGGGGTTGGGGGGGTAGGGGAGGGGTGGTTGCCTAGCAACCGGTGGTGCCAAACACTGGAGCTCAGAGCGGGGGGCGCGGAGAGCGAAGCGGGAAAGGAGGTAAGGGAGCTAGGGAAGCGGGGGCGCCCCCTTCCTCCGCGCTGGACCGGGGTACTGATCTAAACCAAAGGCGATCATCCTGCGGAGGGGAAGAAAGGGGTTTGACGGGGAACCGGACTGACCCCAGCTCTTCCCACGGGGCTCTCCCTGTCCGGCCTTCCCCTCCAACAGTAGGCGAGGGCGGAGGGGCGGGAGGGCGTGGC…
chr1	36326912	36327542	seq880
CGGAAAACCGAGACTCAAAGCACAGGCTGGCGGGAAGTGCGCGGCGCCGCGACTCCGGGCCGCTGGGCGGCGCTGTGGGCCTGGCGGCGGAGTGGAAACTCTAGGCCCCAGGGAGCGCTGCGGACGGAAGTAGGGAAACTGTGAGGGCGGCACCGGAAGTGGCGAGCAGTCTGCGCGCGGATGGCCGCAGCGGCGATGGCGGCAGCGGCAGGTGGAGGGGCTGGCGCGGCCCGCTCCCTCTCGCGCTTCCGAGGCTGCCTGGCTGGCGCGCTGCTCGGGGACTGCGTGGGCTCCTTCTACGAGGCCCACGACACCGTCGACCTGACGTCAGTCCTGCGTCATGTCCAGAGTCTGGAGCCGGACCCCGGCACGCCCGGGAGTGAGCGGACAGGTGGGCGG…
chr1	36363348	36363708	seq881
CGGGGTCCGCGCCGGCGGGGTTCCGCGTCGCTCTGCCGGCCGCCCCTCGCGGCTGCCGGAGTGGGCGGGCGGCAGGAGGGGCGCGTCGGGGCGGGGCCTCCGCCCTCCTCTTTCCACAGCCACGGCCAAggcccgcgccccgcccggcccagcgcgcccAGCGCGGACTCGGACGGCTGCCTCCCTCCCCGACACCCACGCCGAGCCCCCTCCACACACGCGCTCCCGGGCGGCCCGCCCCCATCCCTCCCCGTCCACCTGACCCGCGGCTCGGCCGCCGGGGAGTCCGCGCAGCCCCTGCCCTCGAGGGGCCACCTGCCTGTGGGGACGGACGCGGCTGCTGAGAAGGACGGCCAGGCGT
chr1	36387442	36388049	seq882
CGCACCTCGCGCTCGGCGCCGGGCCCCTTCCCTGTACGCCTCAATTTCGCCCCGCCCGCCGAGGTCACGCGCTCCAAGTTACCATTTTCTTGCTCTCGGTGCCACGGTTCGCCTGCCTCGACATGGTGCCGGCCGCCCCGCCCCACTCGCCTAGCCACGGGTTAGCTCGGCGACCCCTGCAGACGCCGGAGCCTAAGCCGCTGCCCCTCAGCCCACAAGACCGACCGGCACTGACTCACTGCGCCTGCGCGGCCTCCCGCGGGGCACCACGGGACTAGTGGTCCGGCCGACGTGGGCAACTCCCGCCCAACAAACGTCAGACTACAACACCCAACAGCCCCTTTGGCAGCACCGCCTCTTAACACAGTCAACTACAACTCCCGGAGTGCTCCGCGCGCG…
chr1	36394038	36394897	seq883
CGCGGCGGGTGAGTCACCCGAGCGCTCCCTACTTAGTCCTCAGGCGCTGCGGCGCGTACCAAGACGCGGACGCAGGGGGAGGCAGCTAGCGCGGCGAACTCCTGGAGCCGTGGAGCCCGCTCGGCCGTGGCCGTGGGAGAGGCGCCGGGAGGCTgcgggcgcggggctccggggcgggggcggcgcgaacggcgcggacggcgcgggcgcggggggctgggtcccggggcgcTGCTGGGGTGGACCCCCCCGCCTCGAACTTGGTACGCGCCAGCGAGAGGCCAGGCCCAGCCCGGGCGGTACAATAGGGTTGGGCCGAGGCCGGGACTGGGCCGGCGCCGGGCGGGGAACGGGTTCGCGACCGCAGCCGAGAGACCCCGGGCGACCGGCACCTCCGAG…
chr1	36414343	36415048	seq884
CGGCCCCCACGGTGACCGGCTTCGCCTGGCCTTCTACCCCCAGATCGCAGCCTGCAGCTGAGCGCATGGGAGAGCAGCATCGTGGATCGTCTGATGACGCCCACTCTCTCCTTCCTTGCTCGGAGTCGCAGCGCGGTCACACTGCCCCGCAACGGCCGGGACCAGGGTAGGGGCTGCGACCCTGGGAGAGGCCCCACGTGGGGCCGGGCAGGGGCCAGCCTGGCGCGCGGGCCGCAACCCGACCGCACTCATCCCTCTGCAGCCGTGCCGGTGTGCCCGCGCTCGGCCTCCGCCAGCCCCCTGACGCCGTGCAGCGTCACCCGAAGCGTGCACCGCTGCGCCCCCGCCGGTGAGCGCGGGGAGCGCCGCAAGCCCAACGCCGGGGGCAGCCCCGCTCCG…
chr1	36416542	36416914	seq885
CGCTGGGAGATGACGGCGGTGTCTGCGTGGGTGTGCTGACGCCTGATCCCGGATCCCCCTCCAGACGCTGCTGTCTTGACCTCACCCCCAGCCCCTGCTCCCCCGGTGACCCCTAGCAAACCAATGGCCGGCACCACAGACCGAGAAGAAGCCACTCGGCTCTTGGCTGAGAAGCGGCGCCAGGCCCGGGAGCAGCGGGAGCGCGAGGAGCAGGAGCGGAGGCTGCAGGCAGAAAGGGACAAGTGAGTGCGCCTCGGGGACTGAGGGGGCCCTCGTGGGCGCTGGAGAAGAAGCAGAGGCCGAGCCTGAGCCGTTTGCTCCGTCCCCCAGGCGAATGCGAGAGGAGCAGCTGGCACGGGAGGCCGAGGCCCGg
chr1	36462346	36462674	seq886
CGTCAGCAACGCCCCCGCCCCTTCCGTCCACCGCCCTCCTCCATCTCCAGGCCACCCAGGCGGGGGGAGGGGACGGCCCCGAGCAACCCACGTGACCGCCGACAACCGAGCGCGTGACGCAAAGCGGCGGGCCCAACGCTCGCCTTGTCTTTTGGGAAACGTAGTTCTGATGGCAGCCAAGTCGGCCAGGAGAGGAGGGCGTAGGACTACATTTCCCAGGAGGCAGCGGGTCTACGCCGTCGCCGTCGTCGGAGAGCGGAGACGCTGGGCGCGCTGTGGGGCGGGGGCGAGGTTCGGGCTGGTTGTTCCGTTGCGAGCTGCAGCTGCGA
chr1	36544417	36545596	seq887
CGGGGTTGGGGGCCGGACCTGCTGAGCCGGGCCGCCCCCTCTCCACACCCACTCCCAGCACCTGGCCCGACCTATCGGCTGGCGGCTACGCCTCCTTTACCCTACTGTCTTGCCTCAGGTCGCACCCTGCGCGGGCCCAGTACTCGGCCGTCAGAGGGAGCTGCCAGGCTCTGGAGGGCGCCCCGGAAACCATGGGTAAGTGCGGAGGCTTTGAGGTGGCCTCTCTCTGCAACCGTGGACATAGCAAGAGCCCACACCACCCCCCGACCCCCGCTGCCCTCTACGGTGCTTGGGGACACGCCCGCCCTAGCCAGGCTGCCCGGCTGGGCCTTTCTGAGCCGCACGCCGGCCCCGTCTTCCGCCCGCAGAAGTCCTCGTCCTGGCCGGATACCGCGCGCA…
chr1	36559087	36561989	seq888
CGCCTCGGCCCGCAGGAGGAAGCTGACCGACATCTGGGAGGAGCTGAAGAGCGAGAAGGAGCAGCGCCGGCGGCTGGAGGTGAGGCGCGGGTCCCGGCGGGAGGGGGCTGACGGCGAGTGGCCCCCTGACAAAGTCTCCACCTCACTCCCGACCAGGTCCAGGTGATGCAGGGGACCCAGAAGTCCCAGACCCCGCGCGTCATCCACACGCAGACGCAGACCTACTGAGGGTGGGCCTGGGAAGGGACCGCGGCCTGACCTGGCTGGGGCCACCCACGTCCTTGCACACGACTTTGGGAAACGCGAGAAAGTAAACTCTGCCTAGCACGGCGCCACGCCGGTCTGGTCGCTGGGGGCGGGGCCTGCGCGGGGGCAGGGCCTGGGCCTCCGCATTCCTGA…
chr1	36579949	36580171	seq889
CGCAGGTAGCGCTGCGCCAGGATGGCCGTGTCCAAGGAGGTCATGGGCTGTGCGTCGTGGCCCAGCCGTCGCACCGGTGGTGCGCTGCCGAACTGCCGCTTGGGTACCCAGCTCCGGGCGTCATGGATGGAGCTCTTCTCCTCGGCCAGCAGCAGCTGCTGACGCATGTAGTTCTCAAACTCGTACTGGGAGCACTCCTCCGTCACCTTCGCCTTTGAGGCGG
chr1	36623676	36624460	seq890
CGGCGGGGACTGAAGCTCCCGCGGCCTCCCGGTACCCGGCGCGAGGCAGCCCTCGCCCCTGCCGCCGGGGAAGGGCAGAGCCCCAGCGGAGGAGGGGGCATTCGCCGGGGCCATTTCTGCTGCACTCAGATGGCTTCAGGCTGTCACTCCGATTCCAccgccgcggccgccggggcccgccccgccTACCCGCAACCCCCACCCGGCTCCCCGCTCCTGGACCCCTGCCCTCACCTTCGCCGGGTGGTCAGAGCTATTCGCCCATAGTCCGTAGCCCAGAGCCGGGGCTGCTCGGCTCTCCCTcccggggggccggggccgggcTGGAGGCGTGCGAGCCTCTCACCGCCGCCTCCCAGCGCAGCCACCCGAgccgccgccgccgccgccgccgccTCC…
chr1	36635798	36636190	seq891
CGCTTACTCAGAGCAGCGGGAGCGGGTCTGGGGAAAGGAGCTATACTCGGTAAATGGGGAAGAAAACGCTTCCTGGGCTCCGGCACCTCCTTCCGGAGGTCCTGGCATCCCCCGCATTCCGCCCCGGGGCTCCCTGCACCGCCGACCCGGACCCACCACGCGACATTCCTTCCGCTTTCCCCGTCTGGGTCGCCGCCGAAGCTAGCGGGCGCCTGGACTGGCTGCCTCCCGCCGGCTGCAGCAGGACGGAGAAACCATGCCGGCGACCGGGCCGCTCTGTCCTCCGGGCGCAGAGTGCGTCAGTGCTCTGCAAGTCACCGCGTCACGGAGAAACTACAATCCCCAGAATGCTTCGCGGCGCGGGGCTCGTGCTCCGCAAATCCCGGCCTGCGT
chr1	36688383	36688911	seq892
CGATGATGAGAGGGCCGGGCTGCTGGCTGCGGGTCTGGCTGAGCGGGCCGGGGGCCTCTCACCTTTGCGGGCCTTGTCTCCCGGGATGTTCTGGGCCCGCAGCCGTTGGTCGAGGATGTAAAGCATCTCCCCGCCCAAGTTCAAGAAGAGCAGCGGTAGCGTCCGCACCGACATGGTGCTGGAAACGAGCTGGACTGGTGAAGAGCCCCGGGGTTCGGTAGCCAGTGGCCTGAAGGCCAGGCCGCAGCGTCCCAATAGTCCGGTTGCTGGGGCAACGCCGTGACGGGAAGAGCGAGCCAATCAGAAGGCGGTTTGGTGGGAGGTGCCCTGAAGACGGGAGCTAATTGGTCTGGGTGGTGGACCGTCCCGGGGGGATTGGTCCGAGCCAGAGGCCGGCGC…
chr1	36702001	36702718	seq893
CGGACGACATATCCGCGCGCGGCCTGGAGGAGGAGACCTACGCAGAAAAGAGAGGGCTGAGGACCATCTCCTTAAATAGCCCACCCCTCAGTTCCTTTCTGTGCCCCTCGCATTGCCCGTCCGCCACGGTCTATGCGCTTCTGAACCTAACCGCTGCCCCATTTCTTCCCTACCCCTTGTCTCTCACATCTTGTTTCACCTCTTGCGCAACCACCGCCCTTTCCCCCTTATCCTGACCGCTGTATATCTCCCCTACTCCTGTGCTTCCTTATTCCCTATCTTCGCCGAACCCTGTTTCCCTACGCCCGCCGTCCCATTTCTCAGCTCCTCACTTCGAGGCTGCAGGCCCCACTGGTTGAAAGGAAACTTGGCGCTCCCACCGCCCGGCAGCCCGGGTAC…
chr1	37270964	37273211	seq894
CGGCTCCCGGGCGGCCGCCCAGGAGGAGACCCACCCGCTGGGTTTCTGACCGCCTCCTAGGAAAATCTCAAGTACGGAAACCAAGCCCGACACCGGTTCCGGCACCTCTTTCACGCCGCTGGCAGCCCAAGGTCCGCCCTGAAGAAGAGCTGTAGAGGAGGAAGGTGGCCCTGGCTCGGCGGAGTCCGGCTCGCCTGGTGCCAGGCGCTGGTGCTGGCGCCGAGTGAACCCAGGCGGCCCAGGTGTCCGGCCTGGTGGCGGGCGCAGGGCCTGCGGTGATGGAGGCTCCGTCTTAGCCCGGCCAGGCCCAGCCCTGCCGGTCGTCGGCCCGGGACATGCGCGGCGCTCAGGCCTGCAGGGTGCCTTGGGCGGCCACAACAAAGTTAAAGACCGGAGTAA…
chr1	37556198	37556845	seq895
CGGGGGCCGCGTGTGGCATCGTGCCCTCTCCCCGTCTCAGCTTCCCGCCTGTGTGAGACATTGGGCGCGGTGGTGCCCAGGGCCCGGGCCCTTCCTCCTCCCGTTGCCCTTGCCCTCGCTCCCCCCTCTCTGCAGCCTCCCCGGAGCCGTCTGCGTCGTGTCCGGCTGAGCCCCGTGGCCCTTTCTCAGGAGAGCAGAACGGAGTGCTGTTAGTCACGGTGTGGAGAGGTGCAATCCATCCGAAAAGGCCAGCGGGACGCGGAGAGGTCATCTCCATTACAAACTGGCTGTGATTAAGCCATTACTTACCGTAATGGGATCCTTGCAGTCGTAGGTGATGCCTGCCACAGCCGATAAGCCGCAGCGGCCACCGCGGCCCGGCAGGCTGCAATAACACAG…
chr1	37712310	37713237	seq896
CGTGGACCAACCTCCGCGTACCTGATTCACTCGATGCGCACCTGGCCGTACGTAGCTTCATCAGGCAGGGTGTACCTGTCAAGTTCTTAGGTCCGAGTGTTCGCGGCTTTACCTGTCCTGGTACCGCCGTCCGCACCTCGGTCAGTGCGTCCCCGGCAGGTGCGTGTACCTGATTCAGTCCGTGCTTATCTTGCGCATACGGGCCGTTCAGTGTCCCGCTCGGAGCTCGTCGCCGCCGCAGCCTTGAGGCTCCGACCCCCGCTTgggccccgtccggcgcgcagcggccgcgggggcggggccgcgACGCGAGGAGCGGAGCAGGAAGGGGCGAGGCAGCCCCGCCCCCGGGGCGGTCTCCCGGGACGGCCCCGCCCCTTGCCCGCTTCCGCGTCAGTG…
chr1	37752658	37753152	seq897
CGCACAGCCGGGAAGCTGAACCGCCGGCGGGCCGCAGAATGCGCACCCGGCCTCAGGCCGCCGAGCAcccggcccgccgcgccgcgcccccggAGTAACAAACGGCCTAGCGCGGCCGGGCTTGGGGCCTGGAGGCGGGGCGGGCGCGGAGCCCCATGCCGTGCAACCCCTGTCCTAGCCCCTCACCGCCAGCTCCTGCTTCCGCTTCACGAGCTCCGCCAGCTCCCGCCGGGTGTCCGGGATCTGCGGCGGCGCCGCCTTGTTGTGCATCGCCATGTTGGGCTGAGGCGGGCGGCGGCGGCGCGAGGTTGGGGGCGGTCCCTGCGCCGCCAGGGGGCGCCCCCCCGCTCTGCGCCTGCGCGCGCGGCTTCCGGAGACGCGTGCAGCGCCGTGCCGAGC…
chr1	37792193	37792410	seq898
CGGCTAACTCCTCGGGCTCGGTTCCCGCGGTGGCCCGAGCGGGCCGGCTCGCTGGTCGGCGGAGACGGGCTACCACCGGAGTGGTCCGGACGGCGGTGGGCGGGAGGTGCGACTTCTGGGCTGAGACGCTCCTGCTTCACCACCACCCCCGCCGGCAGCACCACGTCCCCGTCCCGGTGTCTTCGCCGGCTCCCTCGCTCCCGTTCGCTCTTCACCGC
chr1	37795039	37795306	seq899
CGGCTGTTGGCCCCGCCCCACTTCGAAGCTCCGCCCAGGCCAAGAAGCGCGGGGGCGGGAGTGAGGGGGCGGTTTCCATGGTGACGGCAAACAAGGCCCACACTGGACAGGGCAGCTGCTGGGTTGCTACTCTCGCCTCCGCCATGATTCCGCCCGCAGACTCTTTGCTCAAGTACGACACCCCAGTGCTGGTGAGCCGGAACACGGAGAAACGGAGCCCCAAGGTAAAGACGGGGGCTCGGGAGACAAAGGAGCCTCGAAACTCCGA
chr1	37834015	37834327	seq900
CGACGAGACCGGGACCGGAGTGCGAGGTCCGGCTTACGTGGTGAAACAAACTTTTATGTTCCCAAGCCCGGCCGAAGACACCCGCCTGAACCACGCCGGACCACGTGTGCACGACGTACGTCACTTCCGCTCGCGTCCCTCTCGGCCTCAGAGCGACTTCCTGTGAACGCGCGGCGCGCGCCGTCACCCTCCTGGCTCCGCCCCCGCTCCAGCCGCCTAGGCGTCGCCCTGCGTGGAGCCCCAGCCCGCTCCAGCCCTAGCAACCGCCAAGCTGCCCGTTCATAGCAACCGCCTAGTTAACCTGAACGCGCGG
chr1	37872264	37873451	seq901
CGGGCGAACATAGCCCCCACCTCTCCCCAACTAAGCGATACCATCGGTTCCTGAGCGCCAGACCCCGAGGGCCAGGGAGCCGCGCCACTTCGCTGCGCACCGGGGGCCGCAGCGCATGCCGCCTGCCACGTCGAACCCAGGCCCAGGCTGCGGACTGGGGTGGGGGTCACCAGAGACCGTGGGACTTGGGGGAATCCGAGCCAATGAGCCCCAGGATCAAGAACTTCTGGATTGGAGGCGGGGTATAAACAGGGCTGGTGGACTTGGGGAATTCAGGACTGCGAGTGAGGATGATCACCCGGGGCTGCGGGATGGAGGGGAGTTCGAGGGGAAGAGGCTGCCTGCTGGATTGAGGGCCGACGGGGGCGGCAGACTTGCAGGAAGGGTGCAGGAGGTGCC…
chr1	37928629	37928866	seq902
CGTCCAAGCGCCGTCTCTTCTCTGACATACAGTCCTGTCTCCCCTGCCCGAGGCTGCCGGTCGCCTTCCTGAAAAAGCGGAAAAACTTAAAAGTCCAGACAGCCAAAGCGTGAGAACCCTCCAGGGACTGCACCACGCGCCCACAGTCTCTCTGCGCATGCTCACACGCGACCTCCCCACAAAGCTACTCCGCGGGCCTGCCTGGCTACTGAGTCGCGAAAATATATCGTAGTGCCGC
chr1	37929882	37931173	seq903
CGACAGGACCGCGGCTCGGCGGGGCTCGCCGTCTACACGCCCATTCCCAGGCCCACGGCCACGACACCCAGAGCTGCCTCCTGCCCTGGGCTCCCTGGAGCCTGGTGGCCGCGGCTCATGCTGCAGTCACCGTGTGGCCAGCTGCCAAGCGCCACTACTTGCACCTGAAGTCGCAGCCCCGCGCTGCGCACCCAGTCGAGGCGCCAACACGCGAACTGGGCGGGAGTGGCCGGCCCGCGGGGGAGCGAGGAACGACAGGGTTCCCCCCACTCGCTGCCCAGACTGGCCGCGGGATAGCGCGCCCCCCCCAAAGCCTGCACCCCTGCCCTGCTCCTCTATCATTCCGTCCCCCTTGCTCTGTCAAACCCTGCCGGGGCTGCTCTGTCTCTGCCGACCCGC…
chr1	37973506	37973787	seq904
CGCACTCACCTTCTCGTAGTATCGGATCTCGTACTCCGTGTCATTGGCCCCAGGGGCTCCGGCAGGGATGGGCTCCCGCCACGACAGGGACACGCTCTGGGGTTCCACTCGGTCCCTGCGGATCTCATCCTCCTCCCAGGGCGCTGAAAGTAAGTTACGTGGGATTCTCCACCTTGACCCACCTCACGGCAGGGCTGGGGGTGCGGGGAAGAGGGTGCGGCGTGCGGGGCTGTGGGACCGGACTAGAGAGGCCTGGGGCGTGGTCTAACGGGCTGTGGGCGG
chr1	37990777	37991564	seq905
CGGCGAGGCCAACTGCAGAGCCGTGAGCGGGACAGAGGCTTTGTGCAAGGAGTCCAGGAGAAAAGCGAGCACACAGGTGCTTCCCGCAGACGCAACAGAACCGCGCGCCTCCCCTCTGGCCCAGTAGTAAGGGGACGCCTGCATCCTCAGTCCCTCTCGCACACTCGGGAGGGCGACTGACGCTGGGGCGTCCGGGGGGGTGACTTTGTGTCCCGGAGAGGGGCGGGGTGCGTGTACAGAGGATGGCTTCTCTGGGGTGGGTGGGTGGGGCTCCCGCAGGACCGACGGGGCGGCCCCAAGAGGGCGCAGGGGCGGCAGGCGCGGTGGCCTCGGGGTGGGGGGCGCGGACGGCCTTACCCCCGGGCCCGGTGGAGACGGTGACCTGCGCGTAGGTGGTTc…
chr1	37992289	37992599	seq906
CGGCCCCCAGGGCGCGTCCAGGCTCCGCTCCCCCGTACGCCGCCTTCCGGGGCGCTGGCCCCCATATCCGCCCACGTGCGCCCCAGTGCGGAGACCCTGCCCTCACCACCACCTGGATCAGGCCTTCCTTCTTGGCCACTCCCACCCCCCACCCTCCGCAGTGCAGCCTGGAGGGGGGACTCACGGGTGCAGGAAGCCGAGGGCGGGTCGGTGGGTGAGCGCGCATAGCTGTCCTGGCACACGCAGAAGGTGGAGGCGTTTTCCAGGGCCCGGCTGTGCTCTGGGCACGGTGAGCAGAGGGGCCGCCGCGG
chr1	37999666	38000328	seq907
CGCAGAAGTCACCACGCTCCTGGAATCCCGCGCTGCAGCTGCAGCGGCCCACAGGCACCAGCCACTCGCCGTCGGCGCCGCAGTGCATGCGTGGGGGGCTGCCAGGCTCCCCTTCCGAGTGCGCCACGCACGTTCCGGCCACTTCCACCAGTGTGGAGAAGGCGCTCTCGGCTGCGGTGGCTGGGAACGTGGCCAGGCCCCGCACGGTGGCGCGGCACTGCTTGTAGTAGACGCGCACCGAGACAAGCGCCACGCATGCGCCCACGTCCTGAAAGGCCAGGTGGAAACCCCGCCGGCTGAGCGGTCCGATCTCGCGCACCTCTGTGTTCAGCTTCATCTTGCGCTCACCCAGGTCGCCCTGCGTGAAGCTCTCGTCCGCCGCGATCGTGTCGATTTTGC…
chr1	38002425	38003475	seq908
CGTCAGCGACTGTGGGCAGGACCGCCGACGGCTTTCCGAGATCCGCGCAACTGACAGCACATCGGAATCGCGAACTGGAAGGCATCAGCCATCCAGGGCCCAGACCAACCCCGCGGTCAACGCCTCAGATTCCAGCTCCTCCGGATTCTGCACCTAGATATGACGCCTCTGGATTCAACTGAGCGTATAGCTCCCCTAAATGCACAATCAGAGGCAAGACGCGGGCTCCAGTATCGCCGACAGCCTCAAACCCGGCAACGCGGAGCGCGCCCGGCAGACTACGCTCAGAATTCAGCACTGCGGACAGTTCCATGATCAGCACGTCGGGCAGCGCCCGGATCCAGCCCCCTCGACCAGCATTCCACCTTCTGTTGGCCACACTGTGGTCTCCTAGCCCCT…
chr1	38031682	38033014	seq909
CGACCCGGCAGGCTGGGCAGTGCAGCGAGCTCTGGAGAGTGCGCCCTGACCCGGGGTCCAGGCCCGGTCAGTGTGACCTTGCGCGAGTCACGGTCGTCCTCCGCCCGCCAGGCCCCGGACGGCGTCTGCAGGGTCCGATTCCTGGGGATTTCCCGACGCCCCTTCCCCCGAGGTTCAGGGGCTGCCTGGGGTGCCGGGGAGGGGGGCCGAGGGATGGGGGACCTGGGGCTAGAAGGGTGGCACTGAGACCCGTAGGGAGGGGGCCAGTGAAGTGAGTAAAGGTGGATCGACGAAGAAGGAAATCCTTGGGGAGAGAACCACCGACGCGCGCTTCTTTcccccccccgccccgcctccgcccccgcccccgccGCGCCGCCTCTCTCCCGCGCTCCGGAA…
chr1	38045995	38046989	seq910
CGGAAACCCCTCCCGCGGTGCCGCCCCTAGCGGGGCCGGGTCGGGGCGGCCTTACCTGTAGACGTCGGCCACGCGGCCGAGGCATACGGCCAGAGGCTTGGCCTCGCTGCGACCCTTGAGGCGGTACACAGCGCGCAGAGCCGCCGAGCAGCTCGCCGCGCAGGCCAGGCCGTACAGCGTATCGGTGGGGACGGCCACCACGGCGCCGGCGCGCAGCTCGGCCACGGCGGCCCGCAGCGCCTCGGTCCAGCCGGCGCGCTCCGGGCTCGCGGCCTGCACGGCCCCGCTCCCCGGGAGCCGCAACAgccgggcgccgggggccgccggAGCGGGACTCGGCGGGCGGAAGAGGCGACCGCTCCGGGAGCCAGCAGGCCCCTCGCTCAACCCCACGCTGGC…
chr1	38097737	38098586	seq911
CGCGCCTCCCGGTAAGTCCCAAGCCCAGGCCGAGTCTAGTTTCGCCTTTTACCTCCGCGGCTCCCGGCAACGGCGGCAGCAGCAGCTTCTCCCCTCCCCAGCGGCACCATGATTGCCCCCACCTTCCCCTAACGTCACTTCCGCTTCCTCTTTCCGGAGGAAGGTGGGGACAGAGGATCCGCCCCTCCCTGGCGCCTCTGGTTGGCTCAGGTTGTCAGGGGGCTGAGCTGCAGCCTCCAATTGGCGAGCGGGGCACCGAGGGGAAGGCGCCCAGGAGGTGGGTTCATCCGCGTGGGGAAGCGCCCGGGGTGGCCACGCGGGGCCCGGAGGGTGTCGCCCTCGCGGCACCGGAGTCAAGGAGAAGGGAACGAATCCCCAAGGAAGAATCCGAAATGTCCT…
chr1	38169823	38170308	seq912
CGCCCCGAGCGTCCACTGGCCAAACCGCCGACCCTGCCCACCCGAgggccgggcgcaccgccgcccccggcccAGCTCCCCAGCCCAGCTTCCCGCCGCCCGCCGAACCTGCAGTGTTGCGCTCCCGAGAGCCGGCGGCGGCAGACATTTCCCTGCCTGCTTCCTCAAGCTCCTCATCCCGCCGCCCGTCCCGCGCGCTCCGCCCCCAGACGAACCCGCCCCCGTGTGCCCGCTCCATCAATCGAAAGCCTGTCTTCTCCATCGCTCCGCCCCAAAACAGAACGGAGCCCGCCCCCTGTGGCCGGGCCTCCTCCAATCCCCACCGTTTCTTCCGGGACGGATACCTGCCTCCGCCAATTGTCGCGTACCCTGGCCAGGTAACTAGGGCCGAGTTACAAC…
chr1	38227819	38228356	seq913
CGAGTGCGGTGATCAGAATTGATCTGGTCCCGGAGCTGAAAAAACAAACGGTGACACAAACGCCGTTAGTTTGCGTTCTGGAGTAGAAAAGGCCGCCCGAGGGCGGAGCTTACCCGCTCAGCTTTTACCAGCTGAGGCAGAAAGGCCTCTGGGGCTCCGGACCCCGGGAGGAGGTTACCAAGACCGGAGCTCGGAGAGGGAGCCCGGAGGAAGGCAGGGAGGTTCTGAGGGCCAAAGCAAGCTCTCAGAGGTCAAACACGGGATAGAGGCTCGTGCTCCTGCCGCAGCCTCTGCTCAGGCCCCACTCACCGTGGACTTCTTGGTGAGCATCTCTTTAGCCATGACGTCCATGAGCCGTTCCTTCTCCTCATGATAGCGCCGCTGCTGCTCCAGTATTGT…
chr1	38234171	38234575	seq914
CGGTTTCCGCCGGGCCGGAGGGGCTCTCCCACTCCAGGGCGCCGAGGGTCCGCCTGCCCAGGGCCGGGCCTCGCTGCAGGCAGCTGTGGGCGCCACTGTGTGCGCATACCTGCCCCGACAGCCGGACGGTCGGCCGAGCCCAGACCGCGGCAGCCAGGGTCAGGGACAAGGGACGTCGGACGCCGGGCGGGCGAGGGGAGCGTCGCCCCGCCCATCTCCCCACTTTGGGGGACAGCCCCCCTCGCTCATTCCCGCCTCCACCCTTGACTTGAATCACTGTTGGCGGGGGACGGGGCGTGACCCATTCATGCCGGGAATCGGATCCAGATGTTCCCGCGGCGTGTGCAGCTGCATCCTTGCCTTTTTTGGCAAAAAACGTGCGGCCGCGAGAGGATCCTG…
chr1	38243204	38243983	seq915
CGCCCGGTGTGTCCTTGTTTCAGTGGTCTCGGTAGCCTCCTGTGCCTCGAGTCCCTGCCTGTCTCGGTCTCTCGCTCCACCGGGCTTTCCGAGAACCTCAGTTTCTCCAGCGCTTCTGGTCGGTCGGTCTGTCTGTCTCTCTCCGGCTTTTCTATTTCAAACTTAgccccctcccccgcccaactctcgctgccgcccccgcccccgccccGCCCGATAGCCCGGAGGGGTCCAGTCCCGGCGGGCGCTGTCCCGGGCTCGGCGTGCCCCGGGCACCCGTGGCCAGAGCCCGGCGGGTACAGGGGACCGGGGCCGCGGCTGGCCTCAGCCCTCCGCGGGTCCCTTCGCTCCCCGGCCTGGGCGCGGGGGCGGACCGCCAGGGCTGGGAGCCGGGGTCGG…
chr1	38250669	38251314	seq916
CGTGCCGAGCTGTAAGTGACTGCACATGCGCACACGCTAAGCCCAGCTCAGACGGAGGCCAGTGCCAGCCACGTGTTCCCAGGTGCCCACGCGGGCCAAGCGCGAAGGCGAGATCTGGGTAGCGTGGACAGGCGCTAGCGAATAAGAACTGGCTCTTATAGAGTCACGAGACTATATCTGGGAAACTACACTTCCCAGAAGCAGCCTGCGGTGACTGCCTCTGTTAAATGACGTACTTCCTGAAAGCCGGCTCCGGATAGGTTGCTTAGAGGAAGTAGGCGGTTCTAAACCGCCGGCGGCTAGGCCTATTTCCGGTAGGAATCAGTGGACTTGGCGGCAGAGGCAGTGCGGATCCGGCGTTCTCCACTGATCTTTTCCAAGGCTGTACAGACATGGCGG…
chr1	38282689	38286229	seq917
CGCGGGGAGCAGGGGCCGCGCTATGCGGCGGTCGGTCTGCAGCAGGGCAGAAGCCCCTTCCCGTCTGGGTGTGTGGGAGCGCAGACCCCTCCGGCGTGGCCGGGAACCAAGCCGGGGCTCGGATGAAACGAAACGAAAAATGAACACTCGAAttttttttgttagttttttttttttttttttgcttttttttGGGGGGAGGGTAGGGTAGGGAAATATAAGGGGAAAAATAAATTAGGCTAGATTAAAGCTTTGGCTATTTCCTGCTTTTATACACAGACGCGGCTCTCGCGACCTCCCCTCCGGGGCCCCGATAAATACAGTATACTGCGATTTAAATTAAGGGCGCGGGCGGAGTTAGAAGGACCCCAGGAGCCGAGAGGCTCCACGAATAAATAA…
chr1	38714506	38714991	seq918
CGAGCTAGGTGAGACGCGTCCCAGAAGGACCGCTGCCAGCCCCCGCAGCCGCCTTCTCCTGCTCCCGGGAGGCTGGGGCTGGCCGCGGAGCAGCGAAACCGGCCGGATCCAGGGTAACTGCGGCCCACTTTGTTTTCAGCCGGCCCCCGCTGCTGCGGACAAATCTTTCATTCATGAACAGGAGCTTGTTAGGCCAACTCCGGACTCTAAAGCCACTTAATTAAATTGTGGAAAGTCGCTTGGTCCCGGTGGGAAATTTGCACACAAAGACCCGGGGTCCGCGCCCCCCCCACCCAGGAGCGCCGCCACAAAACCGGGCCTGGCCTCCCCCCGGCCCGCGCCCCTGCCCCTCCGCTCCCCGCGCCCTCTCCACCGCCGCAGCCGCAGCGAAAGCGGCGC…
chr1	38816646	38817120	seq919
CGCGCCCAGGATGGGAGCGAGCCAGAGAGGAGGGGGCGGCGGCGGCGAGAGCGGGCGGGGGACACGGGGACCGGGAGACGCGATCCGGAGAGCGGTGGGAAGTATTCGCCTCCGTTCCTCAAACACAGGATGCGAGCGCCCTTTGGAGAAGTCGCGCTCGGCGGAAACGCTAACTCCCCGGCCAAGTGCAAATGTAAAGAGGCCCTGAGAGCACTTTGTGCAAATATCAGGCCGGGAAGTGCTGCGCCCGCGGAGCTGCCGGGCACCTCGGCGCCCCCGCGCCCTCGGCTGCGCGCTAATTCACTTTGCCGTCACCTCTCGGGCGGGGTCGGGCGGGCGCGGGCAGCCGGAGCGCGCAGAGGGCGCAGAGCGCCTCGCAGGGCCAGGGGCCGCGGCCCT…
chr1	38946966	38947527	seq920
CGCCGGCCGAGACAGCGCAGACAGACCGACCGACTGGGGTGTTTCGTGAATGTGAGAGGTAAGCGCCGCGGCCTGCATTTCCAGAGCTGCCCTTCGCCTGGTTCGTGGCGCCTTGTGACCCCTGCCACCTGCAAGTCGGTAACCGCGCTGTGCTCCTGTGCTGCGGCCTGTGGCTGGACTGCCTGGGATGCCCTGCCTGCTGCTGCCCGACTGGCTGGCAAGATGAAGCTCTCCCTGGTGGCCGCGATGCTGCTGCTGCTGCTCAGCGCGGCGCGGGCCAAGGAGGAGGACATGGGCACGGTGGTCGCCATCCACCTGGGGACAACCTACCCCTGTGTCGGCGTGTTCAAGAACGGCCGCATGGAGATCATCGCCAACGATCAGGGCAACCGCATCATG…
chr1	39042316	39042838	seq921
CGGCGGCGTCCGGGCTGGGGGCGAGGCGCCCACGCCCCACCCTCCCGCTGTGGCCGCTGGCGCCGGCCCGAGCGCGCGCAGCCCGGTGCGCTTCGGCGCCCGCTGAGCCCGCGAACCTCTCCGCCGCGCCATCAGCGCAGCCATCAGCCGCGCCGCGTGCTGTCCCGCGCCCCGCTGCTCGCGGCCGCGGGCCACCGGCGGTAATAATGAGGCACAGCGCCATGACCGCGGCCCTCGGCTGCGCCGCCGGCAGCAGCGCGGGCGCCGCATTAGCATCTCCGAAGCCTTCCTGTGTGTTCTTTTGTGCTCATTTTCCAGCCCGAATGCTCGGCACATCCCGGACCGCGGACGGAGCCGCAGGAGCCACCGCGGCCGAACGTAGCTGCCCTGGTTTTAGAA…
chr1	39056196	39057163	seq922
CGTCTAAAGGGACCGGATCAGGACACAGTCAGGCGGCCTCCTGCCGCGGATTTCACCCCACGCGGTCTCGCCCCGACCGTCCCCGGGCCCTGTGCGCGCGGCCGGCATTGCCCAAGAGGGGCTGAAGGCGCCCCCGCCCGGCGGAGCCTACCCCAACACGGAGCCCAGAGCGCCACGCCTCGGACCCCGCTCCGGGTAAGCCCGGAGCAAGCCCCCGCTCCGTTCCGGACAGGGGAGCCTGGGCTGCTTTCTGGAACTCTTTCCTTGCTTTGGTCACTGGGGCCCCGGAAGCGTGGGCTAGGGTGCCAGCGACAGCGCCTTCCGCGGAGCGGCGCGCTGGCCCCTCCGGACCCTGGGTGGGCGGCCGCCCGCCCGCCTCGGAGACCAAGGCTGCCATCT…
chr1	39097402	39098308	seq923
CGGAGGTCTTGGGCGGTGCCACCGGGCACCTGCCTCCCGGCAACCAGTTTCGCCTTCAGCGCTCCACTTGGCTTCAGCTGACTTGGGCGTGGACACAGAGGTCGGGGTCCCCGCGCGGGCCGCGCCTGTGCGCTCGCAAGAGTGGAAGAGAAAGTGCGGAGGGACGGAGCGCAggcgggccccggccgccgccctcccgggcgTCCCCGCTACCGGCCACCTGAGAACCGGGGAGGGGGCGGGGGACTGGGCGCAGCCCTGCTCACCTTCTGGATGGAGGACTTGCCGCTGCGCCGGAGTCCCATGAGCAGAATCCTCGGCTTGGAGCTGTCAGCGCCCCCCGGACCACAGccaccgcctgcccctgccccaacccctccgcccgccgccgccgcctcc…
chr1	39111066	39111936	seq924
CGGTGCGGAGAAGGGTAGCGGAGCTAGGCTACCCCACCCGGGCGGCGTCCAGCAGCCAGGTCCCTGCTGAACCCCGAGGCCCACCTCGCTGGACCCCGGACGGGCCCCATCTGTTTCCCCTCCTTCCCCACGCTACGGCCCGCTGGGGAACGGGGCAGCGCCGGGGAGCACGACGAGGGCACGAGGTACCCTCTCCTAGCCCAGGCTCACCCTTGGTCAGCGTGTCCAGCACCCCCGACTTCTCCAAGTACCTCCGGAACTGCTCACGCTTCGAGTCGGCGGCCTGAAGAGACACCGGGGGTCAGTGGCCAGAGCCCGGGAGCCGAGCAGGAAGAAGGCGCTGGGAGTCCGGCAACCCCGCCTCCGCCTCACTACCTCGGGGCCCTCCCGCCCAAACCT…
chr1	39229242	39229858	seq925
CGCCCGCGCAGCGCAGGTGCGAAAACCTTAGGGGCCACCCGGGCGCGACAGCCCCAAAGCGGGGGGGATGGGACCCTGGGAGGGGCGGGGGTGGGGGTGGGGGCCTTCCCGGTGTTGCTTGGTGACCACGCTCTCCGCCCAGACCGTTCCATTTCTTCAGCAgggggcgccccgggccgggccggcACTGACCAGCCTCGCAGAGCCACCCTCTTCCGGCCTGCCCCCCTCTGCCGGGCGATGGTGTGCGCCCGTGACGTCACAGAAGGCGGGGCCAGCGCCGCTGCCGGGTGCTGGAGGCGCCATTGGAGCCGGCTTGGCTGGCGAGCCCGGCTGAGGAGCCTCTTGGGCCGCACTTACCGCCGCGTCCGCTCCCGGTCCCTGGCCCCTCAGCGGCAT…
chr1	39319600	39320546	seq926
CGGCTGCGCCGGCTCTGCTTCAGCCGCTGCCGCTAgggcgcggggggcggggggctcggcgccgcgAGCTCGGCCATTGTGGGAGCCGCTCCCCTCGGCTCCGCCACGCTCCCCTCGACTGCGCTCCAGCCTggggcgcgcccggccgccgccgccTTCGCTGCCGCCACGGGCCCGTCTTCTTCCTCCTTCGGCTCCCAGGGTAAGGCGCGGGGCGCGGGGTTGGATGCAGGCGCCCTGCCCGCTGCGCGGGATGCGCAGCGGCGGCTGGGGAGCGGTGATTGATcgcccccggcggccgcgccccagctcccggcagccggcggccgcggACAGGCGGCTTGACAGGCGCGGGCACAGCGGCAGTGCGGGCCTCGCACCTGCAgcccccgcggccgg…
chr1	39343252	39344446	seq927
CGCTCCCGGCGGCGTAGGTCAGCGCTGACTGGGGCTCCCGCTCGCCCTGTGGAGCCGGCCCGGGTCTCCCTGCCGTTCGGCCGGCCCAGCCTTTCATCCTGACGCGCGGGGCCTCCCACCCAGCGGGACTCCCGCGTGGGCCGGCCTCTCGCGCCCCTCGGCTCGGGCCCCAGTCCGGGCCGGGCGGGGGTCGGCAGCCCCTGGGGGACCCGTGTGGGCAGCCCGGGCCCAGCCGGCCGCAGCCTGGGGCCGAGGACTCGCCGGGACCCGGAGGCGGCGGGGAGAGGGGGCGGGGAACGGGCCGGGCCTGGCGCTCCTGACAGGAGGAgccgccgccgccgcccgccgcTGCAGCCGCGCcggggcgggctgagggaggagcggagccgaggggtgagg…
chr1	39646605	39647826	seq928
CGTGACCGAATTCCTTTGGGACACCGGGAAAGTGCCGGGTTTAAGGCTGGAGTGTTCTTCGGTCCGGCAAGGGGCGCGCTAAAGGTGACACTGGAAGGAGCAGGGACAGCCTTTGGCGGCAGAGATGGAGCCGAGAGCGATGCAGGCGGCCTACCCCAGCCGGCGCGACCTGCCGGCACACGGGAACTCGAGTGGCCGTCGCCAGAGCCGGCTAGCTGGGGGAGCGCGGGCGCCCTTTCTGGATTCGTTCGCCTTTGGGCTGGGCTCGGAGCCGGGCCGGTTGGAGCGAGACAGGGGCGGGAGGGGCCGGGCCAGCGGGAGGAGGGCGGGGCTTTCCTTTGTCAGGGGATTTGCGCCGCGCAGCCCAGACTCGCGCGGGTTCCGTTCCTCTCCTTGCGC…
chr1	39729011	39730724	seq929
CGCAGCGCCTGAACCACACAGGAATAAGTAAGGCGAGAGCGCGCCCAGGGAAGAGCAGGTGTGCAGAAAGGGACTGAGTCAGTCGAGACGTTTCCGCGGGGATCCTTCTCTTGGCAGGCCTGCACCGGGGCCGTGGGGACTGAGAAGATGTGCACAGGTGGCTCCCGAGTGCTCGGGAAGGGCCCCAGAGCTTCTGGCCCAGCTGGAGGCAGGAGGCGGAGCCTCCTCCGCAAAGCTGGATCAGTACCGGGGACGCAGGGCGCACAGCTAGGGCTGGCGGGGGCGGCCCGACTGGGGCGCTGCCTGGGCTCACGCGGGAGCCAGGTGGGGGACGCAGGGAGAAGCAGCCGAGCAGGTGCCGAGAAGGAGGCGCCCGCAGAAGCGCATGCAGGGGCCACG…
chr1	39752952	39754355	seq930
CGCGGAGCCTGACCTCAGCTCTGTCCTGCGCCCGGGCCTGTGCGCTGGACACGGAGGACTGACTCGGGGCCCCCAGCCCAGGGCGGAGCCGGCCCCCTCCCTGTTGCGGGTCGCGGGCCTGGCCTAGAGCCTGCGCCTGGCCGGGGAGACCTGCTGGGAGGGAGTGCGTCAGGGCGCGGGCGCCCGCCCTGCTCTGTGACGCGCGGCCCGAGGCGCACGCAGGGCTCACACCACTTGTCCTGGCCTCCGACCCGGGCCGACTATGGCGGCGCTGCGGCTCCTGGCGTCAGTGCTCGGGCGCGGGGTCCCCGCCGGCGGCTCAGGGCTCGCGCTGTCCCAGGGCTGCGCCCGCTGCTTTGCCACCAGTCCCCGGCCCCGTGCCAAGTTCTACGCGGACCC…
chr1	39813904	39815254	seq931
CGGTGGCAACATGCTGTCGTGATGCCGCCCTCCTCGGCAGGAGGGCCCTGCCAGAAGACGACTCCCGGGGTCCTCCGGGCTCCCACGCACGTGTGGGCACAGCTTCTACTCACCGTCGGCCGGCTGCTGGAAGTTGACGTAGGCATAGCCCAGGGAGCGGCGGGTGATCATATCGCGGCAGACCCGGATGGACAGCACAGGCCCCGCGGGGCTGAACTTTTCGTACAGCATGGCCTCGGTGACGTCCGAATGCAGGTCGCCCACGTACAGGGAGGCCATGGGGTAGCTGCTGGCCGCAGCGTTCATCTCCCCGCCCCCCACCACCCCGAGCCCCGCCAGGAGGACTTCTTATCGGGCCCGCCGCAGGACAAAGGGGCGCCTTCGGAGCCCGGGCCCGCG…
chr1	39877597	39878294	seq932
CGACCGAGAGCGCGCAGGATCCAGGCACTCGTGCGTGTAACGGCACGGCCCGCACACGCCCCCTACGCCGACACCTGTGGCCCCCGCGCTCACCTGCCTCTGCCCAGGCGGTGCTGGAGGGCTGGCCCGCCTGCTCGGCGAGCCCGTCGGGCCGACCCCCACCCCGCTCGCCCTCCGCCTGCTCGGTCCCCGCATCCCGGCCCTTACCTCAGCTGGCCCTCTTGGCCCACGTCGATGGGTCCGTCGGACTCCCCGTCGGAGCCGCTCGGCTCCTTGGGTCGCTTCATGGCGAACGCAGGCTGCCTGGTCTCAGCCCCGCGGCTAAGGCTCCCAGTCGGGAAGTCAggccccgccccggccccgccccggccccgcctcgggggcgccgccACCGCCCTT…
chr1	39909575	39910674	seq933
CGCTGGGAGCCTGCGGCCAGGGGCGCCGATCGCCCCCCAGCGCAGAGTGTGGATCCCAGTGCCTGGAGAGAGCAGCTCCCTTTCCTTAGGACGCGGGGAGCGCACTGCCCCCAGCCCAGGGCCCAGGACCCAGAGCCAGACCCCAAACGCAGAGTCTCAGGTCCGGAGCCCGATGCCCAGATGGCGGAGACCGGAGCGCACAGCCAGGAACCGGGTTCCCAAAGTCTGGTTACCCGCGCCTGGGGCGCTTCTGGAAGCGCTGCGGACCAGCTTCGCCAACAAGTGCAATCCGCGCTCCCCGGCGGCCCGAGTGGGGAGGGGCTGGGGCTGCGGGCCTCTAGCTGGGCCCTGATGACAGCATGGGGGAGGGGGAGCCTGGCGTGGAACCCGAGTCCCGGT…
chr1	39922018	39922600	seq934
CGCCCCGTCGAGTGTCGGGTAAAGCATTTAGCCCGGGCCTGTAGCGGGGTGGTAGGAGGCGGGATCGCAGGCTGGGGAGCAGCAGGGAGGCCCCGAAGCCCGAGAGCAGCGCGGAGGCAGGGGCGGGGATGGCGAAGCGCTGGCCTCGGGAACAGCAGCGCCCGCGCGGCCCCGCACCTCGATGATCTCCAGCATCTCCAGGCGCGTGATGCGCCCGTCGCCGTCCAGGTCGTACATCTCAAAGGCCCAGTTGAGCTTCTGCTCGAAGCTGCCGCGGGAGGTGACCGACAGGGCGCAGATGAACTCCCGGAAGTCGATGGTGCCGTCGCCGTTCTTGTCGAAGGTGCGGAAAGCGTGCTGCGCGAACTTGGAGGCGTCGCCGTAGGGGAAGAACTGAGG…
chr1	39929517	39931101	seq935
CGCCCGGTGGGTTTGTTGCCTTGAGGACCCGGTCCCACTCGCATTACCTGAGGCCGGTCGCCGGGTCGCTGGATGGCTCCGAGCCTCGGCGGGCCGCGGGAACCGAGGCTGGCTCGCGGGCCGGCAGCTGTGCTCTCCAAGGTCTGCGCCGGAGCCGCCTTCCAGCTCTTGTATCACTATGTGCCTCCCGAAGGCGACACTATTTGCATAAGCCCCGCCCCATCCCGGGCAGGTTGCACGGCTATTGGCTCCTCTGGAGCGGAGTGGCAGGCGGGGTTTCAGGTGGGGACCGGGTGGCCGGCGAGGCCCGGCCGCAGGAGCGCGCCCCGCCTGCCCGCGCTGACCTTCCCGGAGTCGCCGGGAAGCGGGAGGGCTGCACCCCCATCTGCACCCCTGCCC…
chr1	39976899	39977326	seq936
CGTTTGCCCATAATAATCGGGTTGATTCGGCCAAGGTTTCCCTCCCCCAACACGGTGCGCACTGGGAAGCGCGAGGACCACGTCCCTTGGTTTACCACTGCGCACCTCACAAGGCGCCCAGTGCATCCGGGTAGCGGGATGCCGGTTGGACCAACGCGAGGGTGGGCGGGGTCTAAGAGCTAAGCGTTGGGGGCGGGGCGGGACAGTGGGGAAGAGGACGGGTCGAGTGCTGGCTTCCGGCGGAAAAGCGCGCGAGCAAGATGGCCACCACCAAGCGCGTCTTGTACGTGGGTGAGCAGGAGGGGTTGCTAGGCGGAGTCTGAGTGAACGCGACCCCCAAGGGTCGGGGCGTGGGGTGGGACGCATCTCTGAACCAGGAGGACGGCGAGCTGCTGTCAA…
chr1	40008354	40009777	seq937
CGGATCATGGCGAAGGAGTCGTCGCTGGCGAAGAAGCAGCCCCCGGGAAGCACCGTGACCGTCTGCTTGCCTGCATTGATGAGGTCGGCATCCACCTCATCTTCCGTGGGAAACGGGCCCAGGCCCAGGATCCCGTTCTCACTGTGAAGATGGACAGTCATGCTGGGACTGATGAAGTTGCTGGCCAGCAGGGGGATGCCTATGCCCAGATTGGCGTACATGCCGTCCTCAAATTCCAGAGCTGCGCGTCTGATGATGCGCGTCCTGGCGTCCTCTTCCTTTCCAGCGTCTCCATCTTCCTCTTTCAGGATCGTTAAGCGCTCAATTCGTTTCTCGTATTTCTGCCCCTTTATCACGCGATCTACATAAATGTTAGGAACGTGGATGTCTTCTGGGGGG…
chr1	40026270	40027759	seq938
CGGCGGTCCCACTCCCCTGTGGTTCGCGTCCACCGTCTGTGACTCCCCGTTCGGCCAGGGCCCGGCACAGCCCGCGGATGCGCGCCCCTCCCCTGCAGCCAGCTTACTCCGAGGGTCCCCGCGCGGGCGGCCGCACTCACCCATGTTAACGAAGCTCATGACCAGGTcggcgcggcccaggcgccgctccgcgggcgcgccgTCCTCGTCGTCGTCGCCGGCCATGGCGTGGTACAGGTCCAGCATGAAGAgcggcgcggacgcgggcagccgggaggcggcgggtggcgcgcggggccggggccgcccAGGCAGCCCGAGCACCGCCAGGATCTCGCGCTGCACGTCCCGGCGCTCGCGCGCGCCCAGACGTCGCTGGGGACAgccgggcgggggtcg…
chr1	40121528	40121875	seq939
CGCGGCCTCCGGGGTCCCCAGGCGCCCGGGCCAGCCGCACTGCCATACCTGCATGGAGTCAGCGCTGACGATCTCACCGCCGAGCCGCTGGCCTAGCTGCAACGCCAGCGTGGATTTGCCGGTGCCCGTGGCCCCGAGAATCACTACAAGAGGTAGGGTCCGTTGCAGGCCCCTGAGCCCACTGCCCACGGGAACTGCTCGTGCAGCCGCCACGGACGCCATCTTATGGCAGTCTGCGCTTGCGCCGGAGCAGCTGTCCCCATGGCAACCGTCTATGCGCCTGCGCGGATCTCAGGCTTTGTAGCGAGGTTGCTTAGGGAGGAGGGAGCGGCAGGACCCAGGCGACGT
chr1	40139182	40140800	seq940
CGGGGAGGTCCTTACCCGAGTCGCTTGGGCTCTCGGACCCGGAGCAGGCCTGGGTCTTGGGTTCGCCCAGCGGACAGGGGGCGGCGGGCGCCGGGTTGCCGGCTTCGAGGCTGGGAGTGCAGTCCGGGGCGGCGGACGCCTTGGGCGGGTTCCCCCGGGGCGCGCCAGGAGCGAGCCGGTCGCTCACAGCTCTCTCCAGCCGTTCCCGGGCCGAGAAGCCGCTCCACATGCAGTCACGGCGTATGATGGAGGCGTAGTTCCTGCCCCAGCCTTTCGAGTGGCCCCGGGATTCCGCTTCGTCTCCGGTGCACCCTCCGGGCCACGGCTCCGGGGGACCAATCCCGGGGGCCGGGTCCCCTGCGCCGGGACCCAAGCCCCAGGGCGGCGACGTGGGGGGCG…
chr1	40193074	40193953	seq941
CGACTCGGGGAGAGTCGGACCTTGGGGACCTCGGGGACCTCGGGCAGATCGGGGACCCCGGGCAGATCACTTTCAGCCTGGGGCCTCGGTTTCCTCGCGCGTGTCTGGGAGGTCTCGCGGCCTGCTTCTCGGATTGCTAGGAGCCAGCGCAGGCAGATGCCGGTTCCGGGGCTTGGAGAACGTGGCTCGGTGGCACAGAGCCGCCGGGCGAGGCGGGGGCAGGGAGGCGGGCGACGGGATTGGCTGGAGGCGGGGCAGCGGGGCTCGGGGATTGGCCGCAACCGAGAGGGCTGGGCAGAACTATAAGAGGCGCGGAGGGGGCGTGCAGCAGAGTGCGTTCCTCGTCTGCCAGCCGGCTTGGCTAGCGCGCGGCGGCCGTGGCTAAGGCTGCTACGAAGC…
chr1	40277998	40279290	seq942
CGGATCTCCCGGCCCAAGGAGTACGGAAGCGAAGCCTCCCCTGCGCGCGGCAGCCACCGTGCGTAACCTCCCCTGAACCGAGTAGCAGCCGCCTGAGCCCACCCAGCCCTGGGCGAGGCTGCCTCAGAAGCCGGATTTCAGCAGAGTGGGTGCAGGATCTGCTTTAATTCTGCTCATCTTATTCTCGGGGACCACACCCTGCGCGCCGGGAGGAAGGGCTCCAAAACCACAGGGCGGAGGCTTCCGCGCGGCCCCAGACTTGACCATCTATGGTCACAGAACACACCGACCAAACAGGAAGTGGGGTGAGAGCGGAGGGTTCCCTACCTTCCCAGCCCCGCGACTGCCAGCCGGGCTGGGGCTGACCCACCGCGCCCTCACTGACCCCCACGCCCTGCG…
chr1	40335253	40335715	seq943
CGAGGCAGCCGCGTGCTGTGGGACCACGTCCTCGCCCTCTACACCCGCATTTTGCAGATGCGAACCCAGGCTAGGAAGAGAGAGAATCGCCAAACCCTTTTAAATTTCTCACTCACTCACCCATCCCATGCCAGATCACCAACGGCAGCGGCGCCGGCGGGTCCAGATGCTGCAGCGCCCGAGAAGCGCAGGTCCATGGCAGGAGAGCCACAGCCAAGAGCCACAGGCAGCCGGGCGACGCCATCTTCGCTGTGTCACATGACCGCGGGCGCGAGACTCCGGGAACCGCGCTCCGCCCGCCTGGGCGTGGCGCCGCCGGTTGCAGATCGCAACCTGCGCATCCCGAACGGATGCCCAGCCTGATGGGCGTCGGCCCTACCCTGGAGCTTTCAGCGCGAC…
chr1	40371095	40371796	seq944
CGCCACCGTCCACGCCAGCCGCACCAGGCCGCTCCTCAGCCTGCACAGCCGCAGCGGCCGCAGCAGCAAGAGTTCCAGGGTCTCCCTCCGCTGCTGTAGTAACCCGGTCCGGGATCTCGGTGGTGCTCCTGATGCCCCTCGCGCACCCCTGATGCCGGTCGCCCACCCCTGAAGATTCCGGGTGGGCGAGGGAATCGTCAGAGGGATCACGATCTTTCAGCTACTCTACTCCTATGATCGACTGCATGTAACAGAGATTCTAACGTTCAACGACAAGAGGATTCTCAACGTCCACTCCAGGCTCACAGATGCCAAACTGGCATTAACTGGCGAGCCGTGCTGAGCGGCGGCAGCCTCTGCATCGGAGATTCCTGGTGGTGCGCTGCCCCAGGGGAGCGA…
chr1	40399500	40400199	seq945
CGATGCGTAGGCCACTGAGAGCACCCGGAGTCCGAGTGACGGAATCAGGCGGGCGCCCGCGTCGCTAAGGAGTGCGTCACAGTGCGCGGGCGGCCGGGGGCAGGGCCAGGGCTGAGTCACGTGGCTTGGTTGCCTACGCGCTGGTGGGCCGTGGGAAGATGGCGGACGGAAAGGGAGACGCCGCCgctgtcgccggggctggggctgaggctccggcggtagcgggagccggagatggagtcgagactgagTCCATGGTTCGGGGTCATCGCCCCGTATCTCCAGCGCCGGGAGCCTCGGGACTGCGGCCGTGTCTGTGGCAGCTGGAGACAGAGCTGAGGGAGCAAGAGGTGTCGGAGGTCTCATCTTTGAACTACTGCCGGAGCTTCTGCCAGGTGA…
chr1	40495973	40496285	seq946
CGGGAGCCGCGGCCCACTCAGTCAGTTGCGGCCCACTCAGTCAGTTCCGGCCCCAGCCCCGACTACCTGTCGCCTTGTTGGGGGAAGGAAGGCAGATACCGCAGCCCAGTCAGGGTAAGCCGCTGACCCAGAGGATGGAACTGCGGCTCTGGAGATTAGAAAGAGGAGGACTTCGCCGCGTTCACTAGCCCAGGAGGAAAGCCAGAACCCTAGGCCGGAACCCAGCGTCAAGACGTGGGGGAAGAATGTTGATGCAACACAGCTCAGCCGGGCCCGGAACTCGGCGTTTGGGTCCCCGCCCTCTTTGGGCCGG
chr1	40496383	40496597	seq947
CGCGCAGAGGGAGGGATGGGGGCGGGTATCGGCGTAGGGGCCCTCGGAAAGAACGGATATTGCTGTGACACCGCGGGGACGCTCTGAAGGGACGAGTGTCGGTGTGGCACCGGTGCACGCTGAAGGAGCCGGCGGAACCGGGTGGCCATGGGGATGTGGGCATCGCTGGACGCTTTGTGGGAGATGCCGGCCGAGAAGCGTATCTTCGGGGCCGT
chr1	40541773	40542458	seq948
CGGGGCCCGACTCACCTCCACGCCCTGTCTCCCGGGCTGTCCTGGCACGCCTCGGTTCCCGGCCAGTCCTCGAGGGCCGGGGGGACCAGGGTAGCCCTGAACCCCTGGGGCGCCCGCATCCCCGCTGGGGCCAGGGTAGCCGGGTTCTCCACGTACTCCTTGCTGCGGggggatgggggtgggagcagagccgggtgagaaggcgcccgggtgggcgagagtggggggtgggggtcgaggaagggagtggCCGCCCAGGAAAGTCGGAGAACGCCGGGAGGGGAGGACTCACCTGTCCCTTGGGCCCCGGCTCGCCGGACTCGCCCTGCAGGCACAAGGAGCAGCGGTCACGAAGCCGCGGGGACCCCGGGGCCAGCCGCCGCTCCCCGCCCTTCCCTA…
chr1	40553591	40554032	seq949
CGCTGTGAGCTGCGGCCGGCGGACTGAACAGCAGCTCCTTGTCTGTCGGCGGCTATAACGGGCTCCGCATGTCAGGGCTGGTTTGAGGTTTTTGCAGAACAAACGGCGTCCTTGTGGTGCGGGCCGGCGCCGCCTATTGGCGACGAGGGGCACTACATCTCCGGGCACCCCGAAGTCCCCACCCCCACCACAGCGCTCACAAAGTTCTCCTTTGTCTGCCGCCTCCCTCCCGCCCTGGTCTCAGGTTAGAGACTTACGTCGATGCCGTCGGATCCAGGCACTCCCGGCGGTCCCGGGGGACCCGGGGGGCCCCGCTCTCCCGGTGGACCTCTCTGAAAAACACACACGGGGTGGGGCAGTCCTCAGACAGTGCAGGAAGCTGGGCGTCCCCGGGGCTGC…
chr1	40554266	40554543	seq950
CGCGGTCGCGGTGGGGAATAGATGGAGACGTGGACAGCTCAAATAAATCACAGATGGAATGTAAGGTTGTGCCTAGCAGGCTGCCGGCCCTCAGTGAGCGGTGGCTCGGGTTGTTGTTCTTACGTGAACGACAGGCAGAGACAGCGCCTCCTCCTCTCCCCATGGTGCGGGAAAACCCGACGGGAAAGTGGGGGAGGCGCAGAGAAAGGAGGTGTAGGGAGGTGAAGCGGGTACTATCTTCCCACTCGGAGCGCCCCTTCGGCAGCACAGCTGCCCGG
chr1	40554807	40555732	seq951
CGGTGCCCACGACCTCCCCAGGCCGCGAAGTGCCAGGCTGGCGCCCCGCAGGCGAGCTCGAAACCACACCCAGCACCCGACCGGGCCCAGTCTCTGCCCTAcccgcgcgcccgcagcccccggcggcccTCGGAAGGGAGACGTGGGTAGGCGGGCAGGGCCGAGAGGCCGCCTCGGGGCGACAGCGGCGTCTGGTTGGAGCCGGCGCCCCCTGGGAGGCGGCGGGGGCGGAGGCTGCGCAGCGGGTGAATGAGCACCATTGTATGCCCCGCCACCTGGGCTCCCCGGGCTGCCAGGACCGGGCGCCAGCTCCTGCCCCACGCTGCCTGTCCCGGGCCGGGCCGCGCGTCTGGGGACGGGTCCCGTTTGACTCTCCGGCTCAGCCACCTCCATTCACGG…
chr1	40611802	40612609	seq952
CGCAGGGGGCGTGCCCACCCCTTCCCTCCGCCCCCACCCAAGGCCCGCCCCCCGCTTCTCCACGGATTGGTTCCCGAGAGGCGGAGCTGAAGGAAGAGCCCAGTGCGGCGCGGTGGGGGCGGGGCGCATGCGCGAGCTGGGCAGGGTGGAGGTGGGGAGGAAGAGCTGCCGGAAGTAGGCGGTGGAGGTGGTAGCGGAGCTGACGGCAGCTGCCAGGGAAACCGAGGCGCGGGACGCAAGGCCAGCAGACAGGCCGGCCAGAGGGTCATCTGCGTCCGGCACCCAGGAGGCTCGTGGTCCGCCTTTGCCTGGGCTGAGGGTCTCTGGCCCCGCAGCCTCTCTTGGAGGCGGGCCTGTCCCTAAGCCCGCCAAGGGGCGCCGCGCCGAGGGGCTGCGGAG…
chr1	40688192	40688659	seq953
CGCAGGGATCGGATACTGGGAGCCCCTGAACGCAGCCAACCCGGCGCGCACCGGTGGGGGCGTCTGCGCTGGCGGAGCGGCTCCCCGGGAGGACGCTGGGAACCATGCTCTAGCCAGCCGCTGCGCAGGCGCACTGGGCCCCGACTGCCCGCCGCAGCGCTACGTGGGAGCTTGGCCGCGCAGTGCCGGAACCCGGCTGCAGCGGTGGGAAGGCGGGGGCGTGCCGGCCCAGCGGGGAGAGGGTGAGCGGGTGGCTGTCCCGGGCTTGGGGAGCTGGGCGAGCCGGGAAGCGCGAGTTCCGCCCGCGGCCACCCTGTCGCGCGCGGTGCTCTCCGCAGCCCCGGAGTCGTGCTCAGACAAAGGCTGGGAGGCTAGGGCCGGGGGCGTTTTGCTTTGTGG…
chr1	40715371	40715974	seq954
CGCTGTGAGGAAACGGGGGGCGGCGTGGGTGGGTGGCCGCTACCCACGGTTCCGGACGGCCCTCGGGGGCGCGCTCGGGCGGCTTCCAGCTTCCGGGTTCGAGGGCGCGCGCTGCTTCCCGGGAGAGGGCGGGCTCCGTGGCAGCCCCCTGTGGGCGGAGCCGGCGGCCGGGGCTCACAACCCGCCGGAAGACGCGCGGGTTGTGGCAGCTGCAGCGGGACCGCGTGGGGTGGGCCCCGGGACCGCCAGGGCTGCAGCGAGAGCGGCCGGCGGTGCAAGCGGCCGGGAGGGCGCGGCCGGAGGCAGAGGCCAGGCGAGACACCCGGCTGCGGCCTAAGAGGCCAGGCTGGGTGGGCTTGGCTGCAGCCGCCAGCCCCGTGTTAAAGCGGCAGCCAGGGA…
chr1	40746643	40747373	seq955
CGGCGGGAGGTGCTAAGGTGGGGATGCTGAATCCACGGATGGCCAAGCGGAGACGCGGCACTTCACCGGGGGCAGCGAGGGGCCCAGACCTTGCTCGGATTGTCCCGGTGGTAACTGGGAGACCTCGCCAGTGAGGGAAGTTACAGATCAGCTGCGCCCGGAATTAAACGACCCACAGACAACGGCGCAAACAGAGGGACTGACCTGCTTTAGTGAGCTCCCAAAACCTGCTCTCGCATAAGCACACCCTCCTCCGCTCACAGAGACGGATTTCTGCCCCAGCCGCAGCCTCGCGAGGTAGGCGGCGCCGCGAGGGCCTCTGGGAAGGCGGTCCGTGGGCAGCCGCGGGGCACTCTGGGACTGGGCTCTGGGCGGCTTTTTTGCGAGTGGCGGGCCGAC…
chr1	40769747	40770026	seq956
CGGGAATCTCCGCACCACCCCCCAAGAGGAAGCAGCGTCTGACGTCTTCCGGAAACGAGCTCCACTGGCCTTATGGGAAATGTGGTCTCCGACGGATGGCCTACACCCGGGAGGAGTCCAGGAACTCTAGGTGGACAGTTACTTCCGCACACGCGTAGTAGGACGGTAGCCGGTATTCAATCTTCAAATCAGCGCCGCGGGAAGTGCGGGCGGGTGTTGCTCCCCTGTCTCTGGACGACGCTGTGACTGATCCCAGGCTTGGAGCCGGAGCTGCGAGCGA
chr1	40892439	40892723	seq957
CGCGCCGCTGACGAGGCCGGATCAATATTTCATGGGGGGAAGGGGCTCCAGTTACCAGCCCCGCACCAAGCCGGAAGGCGCCGCCCGCGCCTGCTGCCCACCCTGGGGACCCTCCTCAGAAACCCAGCACAGGCTCGGCCCCAGGCCAGACAGACACCGCCCAAAGAGGTGCACGCATTCCCTGCAACCTCTCCACCCCCGGACCCTTTCAGGGCACAAAGACCCGCACGCAAGCCATACACCTCCGGTTGGCCACTCCGACGCGCCACAGAGCGAGATGCACGC
chr1	40903698	40903965	seq958
CGAGGCGGCTCCGCAAGGCGGGGCAGGTGCTGCCCCGGGACCCCGCCCCGCGAACCCGGCAGTAGGCGCGGCCCGGCCCCAGGCTGGCGCGGACTCCGAGTGGATAGGCACGCGGGGCGGGGAGGGGCGGCGAGGGAGGCTCACGGGGGCATCGCCCGCCACCACGGGGGCAGCTCCGCTCCGCCCGCCTGCGCTGCCGGCTCCGCAGCAGCCACCGTTTTCAGTCGCCGCCGGGTGCAAAGCCCAAGCTTGGGCCGGCGGGAGGCGA
chr1	40929749	40930562	seq959
CGCCTCCGGATCCCCCGAAAGGGGGCGGGGTCAAAACTCAGATCTCGAGCTCCCGAAAGGGGGCGGGGTTAAAACTCTCAGATCTCATTCCGCCTCCCTCTGTCGTCGCCCCTTCCCAATTCTCGCGAGACCTCAAGGAGCACAGCTTCTGCGCACCGCACGATACTGGGAGTCCAGGCGCCAAGGGAGGGGGAAGGGAAAAGGGGAAACGGTGCAAACGGCGTGGCCGCCATCTTGCTTGTGCCCCCGCTTCGCGCGCGCTCCGTTCTCCGTGACGCACACTTCCCCCTCCCCTCCGCCGCGCCTGGGCCTCTGCATTGCCCGACTCCGTAGGAGCGCGGGGGCGGCTCCTGCTCTTCCTGGACTCCTGAGCAGAGGTGTGTGAGTGTGCGGGAGTTT…
chr1	41021677	41022748	seq960
CGCCGTTCCACCGGTCTACACCTAAACTCCACGGGACACTGCGTCCCTTCCCCTGCCGCCCGCGGCCACAACTCCACATTCCACTTTCCACAAGCACACACGAGGCGTCCCACCCCGGGCTGGCCTTCGGGGCCACACTGCCCCACGCAGCGGTGGACACCACTTGCACGCGTCCGGCTTCCCGGCCCCGCGCGCTGCCCCCGCCACGCGGTTCGGCCCAGGCACCAACTCGGCCGCCCGTGCGCCCTGCCCCGCCGCCTGCTCCGCGCGTTCCCTCCCTCCGCCTCGCCTCGCTTGCTCGCTCGCTCCCTCCCGATTTGGGAAGGCGGCCgcggggcgggcgggggaggggcggggcggggGAGGGTGACATGTGAGCGGCGCGCGCCGGTGGCAGGT…
chr1	41040506	41040985	seq961
CGAGGCCGAGGCGGCGGTGGCGTCGCGTCCCCCCTCTCCGCCCCTGGCCTCGGGGACGCGGCGGCACCTTCACACTTTCCGCTTGGCCCGCTGCTCGCCTTTCAGGCCGCCGCGTTTTCAATTGTTAATTTGGAAACGGAAAAAGTAGCCGGCCGGGCGGGGGAGGCCGCGGGGAGGTAATCGGAGCCGCAGCACCGCCCCGGCCCCTCCCGCTCTCGGGGCCTGGCATTGGCAAAGCCCCGCCCCTCCCAGGGACGCAAGAGCCCCGCCCACCATTCCCCGCCCCCGGCATGCCCCGCCCATTTCCGTAAGCCCCGCCCTCGCCGAGGCGGGCTGGGGGCACCTGGGAGTGCCGAGCAGTGGCGCCCCTGCTGAGGAGAAGGAGCCCGGGCGGGGGAA…
chr1	41056427	41057178	seq962
CGTGATGATCGTGGTTTTCGGCTTGGAGTACATCGTCCGGGTCTGGTCCGCCGGATGCTGCTGCCGCTACCGAGGATGGCAGGGTCGCTTCCGCTTTGCCAGAAAGCCCTTCTGTGTCATCGGTAATGAGGCGCGCCCCGCCCGACCTGACCCCTGACCCCAGGAGCCAGGGTGACGCCTTTACTCCCAATCCCGACTCTGACCCTGGAGACCCGCACAGATTCAGCGGACCCTCCCCCTCCCTCCCCAGTCCCCTGCCACATCCCCAGAAGTCCCCGCCTCCGGGTCCGTGCGCGGGGTAGGCTGGCTGTGATCTCGCCGCCCCCGCCCCTGCAGACTTCATCGTGTTCGTGGCCTCGGTGGCCGTCATCGCCGCGGGTACCCAGGGCAACATCTTCG…
chr1	41057434	41057736	seq963
CGGTTTCGCGAAGGCCGGGGCAGGGTCGCCGTGATGGGAGGAGCTGAGAAAGAAAAGCGAGCCTGGGACTCCGGGAGATGGGGGACCTTTATCCCTTTCCCGTGTGGAAGCCCCCCACATCTCCCAGGCAGGCACAGCGCTCCTCACCGCGCCCCTCCGCCTGCCCCGCAGGAGCTGATCACCGCCTGGTACATCGGGTTCCTGGTGCTCATCTTCGCCTCCTTCCTGGTCTACCTGGCTGAGAAGGACGCCAACTCCGACTTCTCCTCCTACGCCGACTCGCTCTGGTGGGGGACGGTGCGT
chr1	41075942	41077023	seq964
CGGGGGCCCGGGGACAGGAAGGCCCGGGAGAAGGGCGACAAGGGGCCCTCCGACGCGGAGGTGGTGGATGAAATCAGCATGATGGGACGCGTGGTCAAGGTGGAGAAGCAGGTGAGTGTAGGATGGGGTGGCGGAGCTGGCCATACCAAGAAGCTCTGGGGGCCGCGGTGACATGGGGAGGATGCGTTTCCCACAGCCACAGCCCAAGGGTCCCCGAGAAGACCTAAGAGCCCCCTCCCCGGCCGAAGCCCCCGCCCTCGCCGCCAGACATTCCCATAAACCCGCCCTCTCCTGCTAAGCCCCGCCCCCAGGCTGCATAAGCCCGCCCATAACCTTCAGATAAGCCTACCTCAGTTCCCCCTACTCCATTTGACCCCGCCTCTCAGTTGTCGCTGTAGC…
chr1	41099536	41100872	seq965
CGGCGAGGGGGAGAGGACACGATCCAAGAACCAGAGTCCGAAAGCTGAAGCTGGTCCGGTCTCTTTCACTTTACGGCCGAGGCTGGGGTCAGAGAAGTGAAGCCAAACTGTCCTCCCGCAGGAGGCAAGGCCTGGAGGGACGCCAGGGTCCCAGTCCGGTGCCGGGCCCTGCGCACACAGCCGCCGCCTCCACCCTCGCGGAGGGCGCGCGCGGGGCCCAGTCGCTGGGTGCAGGGTCCGGCGGGCAGTCGGGCCCTTTCTCCTCTCCGGCAcgccgggcgggcgccggccgcccTCAGCAGCTCACGGAGCCGGCGGGCGGCGCGGACCCCAAGTCCGAGAAGCAGTCGAACTCGCTCTGGCCCAGGAAGAGCTCGGGCAGCTCGCGCACGCGGTGCA…
chr1	41122327	41122880	seq966
CGGATGTGCGTGGACTCTGCGGGCGGGGCGCCCGTAGTCTCCCTCCTTCGCACCCCGGGCGCCTGGGAACCTCCTCGCGCGTTTGGCCACTCGCTGCTCCTGGCAGTAGGGGCTTCGGGCCCCGCCGCTGTCCCCACCCAGGTATGGGGATGCGGAGTTGATGGGTGCGGGGCGCTGGGAGGGGGCAGATGAAAGGGGCAGTCGAAAGGGGGCCATGCGCGCCGAGCGCAGCCGGGTCATTAGCCGCGGGTGTGAGCGGCGGGGCAGGCTTATCGCCCATCCAGGCCTGGCGGGCGGGCGAGTCCCCGACGCGGCTGCCGCCGCCGCCCGCGGCAGAGGGCACGGCGGTTCCCACGCTCGGGCCCTGGTTCGGGGGCGTTCTCGGGACGGCGTGGCCGC…
chr1	41217457	41218793	seq967
CGTACTTTTCGGGATCCTAGTCCATCCAAAGCAGCCGCCTTCGGGGCAGGTGTGGGGAGGAGGGAGGCCGACGAGGAGCCAACGCCGCGCGACCCTCCGCACTTCCGTCTTGGAGGCCAGGGTGGCGCTGCCGCCGTCCCTCGCCCGGAGGCAGAGATGCGCTGGCGCATCACCGCCAGGAGCCCACAGTGAAAGACCATCGGATGGAAGGCGACGCCCAGAACTCCAGGAGACCGCTGTGGGAGGACGCGAGGCCAGGTGACGAATAGGCCAGGCGTGAGTTCCCAAACAGCCTCCTCCCCTTCAAGAGAGTAAGCTTGGGCCACAGGCTGGGACGGAAGCAGAGGGGCAGACACGCCACCACCCGCCCGGCCTCGAACCTACGGCGGCACAGTTCAG…
chr1	41256005	41256280	seq968
CGTGCGCGGTCCTCGTCACGGTGGCTGCAGCGGATGCCCTGCACCAGGCCGCTGTCCTCTACTCCCACGAGCAGGCTGCCGCCCTCGCTGTTGAGGAAGGCGCACACGTAGCGCCGCACGTGGTGCTTGAAGGCCAGGCTGAGGTACTCGCCGCTACCCCGCTTGAACTCCATATTGCGGGTCTCGCTGCCCAGGAAGGCACCCTGGAAGAGCTGGTCCTTGCCCACGATCTGCTGGTGCACAATGGCACTGTCGGAGCACACGCCGCTGGGCCGG
chr1	41479544	41480914	seq969
CGGCTGGATACCACTTTCGATGCTCTCGGGCTGGCACACAACTGTGCCCACGTGTCTGGCCCCCAGGGCCGCTGTGGCTCACTTCGGTGCGGGGCCGCTCTCCCTGCCCGTTTCCGGCGGGGCACTGGGGCAGGCGGCACACGTGAGTCGGCCAGCCGGGGCCCAGCCCCCAGGACGCTGCTGACAGCTCCGGGCCCTAGGCGCCCCAGCTCTCGGTGGGGGCCACGCCGCCCCGTCGACCTCTGTCTCTGCCTTCCCCGAACCGGGACCCGGCCAGCCAGAATCACAGGCATTCCCACCTCTGGCGCCGGAGGGGACCGACTGACCCGCGCAGACGGGGTcgcgccgccgcccggccctcggcccccagccagcctgccccggcccacccggccccgc…
chr1	41599267	41600877	seq970
CGGGGCAGTCCTCTCCGGAGTAGAAGGCGGGGCCAGTGCCCTGAGCCCCGCCCCATCCCGTTGCCCCGGGAAACCCCGGGTTGTAACAATAACCGGTGACGCGCTTCTGGGAGGGATCCTGTCGAGCCCATGGGCAGGACAGTCCAGCCGCGGACCAATGGGAGTGTTAGGGCTCCGCCCCCTAGCCCCCCCGCCTCCGCGCCGAGCAGGGGGCGGGGTCGCGCCAGCCGCTCCGCCCCTGCTCCGTAGGCGGCGCTGTTGCTTGCAGGGGCTGCGGCGGGGTCGCCCCGAGCTGGGAGCTCAGCGCCCGGTCTCCCAGCCCGCGGGCGGGGCACCTGGGCTGGCTGAGGATTCCGCGGCCGCAGGCGAAACGccccgccccctcccgcgtcgggcccg…
chr1	41604563	41605129	seq971
CGCCTCCTGGGCACGAGCCCGTGCCAGCCGCTCCTGGCACAGTTGCTGGCACGCCCGGCAGACTCCCACGACCACCTGCTCACACCCACCCACGAGCGCTGGCGCGCTTCGGGCCCTTCCGGCTTCCCGGGCCTCCCGGcgcccctcccccgccgccgtgcccagcccccccaccccgctctgctccccgcggaccccctcgctcccttccggccccacggcggccgcccccgccacaccccCCGCGCAACTTAGGGAGCTGAGGAGGCGGGGCTCAGGGAGGCCCCTGGGGCAGCCACGCGGCGGGAGAGGAGGGGGCCTGGAGGCAGACAGACCGACAGACAGGGTGAGGGCCCCGCCTGCCACCTGGCGCCGCTCCAGCGGGACGATGGCGGGCAG…
chr1	41619851	41621791	seq972
CGCGTCCTTGTCTCTGGCCACAGAACTCCATCCGGCACAACCTGTCGCTGCACACCCGTTTCATCCGCGTGCAGAACGAGGGCACCGGCAAGAGTTCGTGGTGGATGCTGAACCCCGAGGGCGGAAAGACAGGGAAGACCCCGCGGCGCAGGGCCGTGTCCATGGACAACGGGGCCAAGTTCCTGCGCATCAAGGGCAAGGCGAGCAAGAAGAAGCAGCTGCAGGCGCCCGAGCGAAGCCCGGACGACAGCTCCCCGAGTGCGCCCGCCCCGGGGCCGGTGCCTGCCGCAGCCAAGTGGGCCGCCAGCCCCGCCTCGCACGCCAGCGACGACTACGAGGCTTGGGCCGACTTCCGCGGCGGCGGGAGACCCCTGCTCGGGGAGGCGGCCGAGCTGGAGG…
chr1	41661857	41662213	seq973
CGCGGCCCCCTCGCACGTCGCCCTGCGCCCGGGGACCGGAATCCCCGACAAGGGGTGGTCAGCTCAGCGGCAGCACTGGACCCTCTACCTGCCCCCGCCCCCCGATTGTACGGAAGTCTGCAGCGTGTCTCAGGCCACACTGCGAGTTGGGGGTGGCCCTGGCCGCCAGCCTGGTGTCCTTGCCTGGAGGAAATGCGAGGTGTCAGATGACCCTGCCCGCCCTGCCCCTCCCAGGCCACCCTCGCAGAGGACGCCTCTCCCTGGCAGGACACCCTAGGGCCGTCTGGGCCCAGCATGCCCGCTGGCTCGTGAGCTGGCCCTGGAAACTAGCGGCTGGCGCAAGTGGGCGTTCGGCGG
chr1	41734437	41734903	seq974
CGGCAGGGATTCGCCCCCCGCCACGGGCCCCACGGCCGGGCGGTTCCTGCAGCTGCCTCTCCCTCTCCGACGTGTTTGGGAAATCCTCGGGCTGGGGGCCCGAGCGCGAGCAGCCGCGGCGGACCTGCAGGCGGCGGCGCTCGGCCCGCCCTCGCCTCCCGACCAATTTTGGGCAAAGCAGGGGCGGCGGCGCGCTACGTGCCGGCCATGAGTCAGCGCGCAGGAATGCGCAGGACGCTTTGTTCCCTGCGCGGCGGACGAACGTGCTGGGACCGGGGCGCGGCGGGGCCTGACACGACCGCACGGGCAGTACGGCCACGTGCGCCCCCAACCCCACCTCCGAACCGCAGGGCCACCCGCGCCTCGCCTTCCCCTGGGGCCCGGACCCCTGCGGGGGCC…
chr1	41754375	41754630	seq975
CGGGGCTGGCCGGGGCCTCCACATCTGCGTTCCTGCAGGGCGCTGAGGGAATGCCCCTGGCTGGGCGGCCCCGCCCCTGCTGGGATCCAGGCCAACGCTCCACAAATGAGAGAGCTTGAGCGCGCGGCGGGCGCCGCTGGGAGAGGCCACACGGTGGCGCTAGCGCCCAGCCTGGCCAGCACCATGGGCAGGGCCGGGGCGCCTGGCTCCTTCCAGGCAGTTCTCCCACGCGCCACCTCGCGTCCCACAGACACGA
chr1	41899967	41901219	seq976
CGCCGGGTGTGCCGTGTCCCACGGTATGCGTGGGTGCGAGGGGTGAGCGCCGCGCCGGGGTGAGAGTCTGCGCTGGACACAGGAGGCTGTGCACGCCAACGGCCGTGCCAGGCGCGAGTGTGCCAGAGAAGTGTGTGAACGCGGGAACGCTTGTGTCGCCCTAGGGTGGTGACAGAAGTAGTGTCTGGAAAACGCTGGCTGAGAGCGCGTGCATCAGGCCACCGCAGGCTGCGAAGAAGCCGGGGCCCCTCACTCCAAGGGTCCCGGGAGTTGGCACCGACGCACTACTGCAAGCGCGCCCGCGCCCAGCCCTCTCCCACCGACGCGGCTCCCTCCGGTCCCTCTGCCGCCCGCTCGGCGGTGCCCGGTCCCTGGGCTGCCAggccgcggcgggggcgc…
chr1	42156227	42156590	seq977
CGCCGGTGCCACGGAACGCGATGCCTAAGCCCCCCAGCCGAGGCTCCTATGGAGCCGGCCGCCAGTGCGCGGGTGCAGAGCCCAGCAGAGCCTGCTGCAAGCAGCGCTGGAGCGCACGGCGCGCATAGGGTTACAGCCccgccgccgccgccgccgccgccgccTGTGATTGACGCGCGGGGGTCACTTGAGGCTCGCGCCGCTCCCCAGCACCAGGCCGAGCAGCGCGCTCAGCCCACCGGGGGCACTGGCCGCCACGCGCAGCCCACCCGGCCGGCCCCTGCGTCTCGGCAGCCGGACACCTTGCCTAAGAAAGGCATACACAAAATGGAATCGCAGCTCGCTATTCTGCTTCGCGGTGCGG
chr1	42273442	42274567	seq978
CGCGAGAGACTGAGCCGTCCCCAGACTGCTGCAATCCAGAGCTCGCTAACGTAGAGACGGAGAGACCCGGGCGCCCTGCAGCAGCAGCCTCCCGGCCCAGAGCCGGGATGCCGGCAGGACTTCTGGAAGGGAAACCTGGACCAGGGCCACCCCGGGCACAGGGAACGCGGCTGGCAAGGCGCATCCTCGCCGCTCAGTCTCCGTCTCCCCGCATCTCTCAGACGTCAACAAACCCCTGACCACAAAGTGAAACTTTCCCGGCCCCCGCTGTCGCGCCAGGTCTCTGCCCTCTGCCTGGGAGCGCGTTGCGGGGACAGGTGTGGGGCCCGGGCTGAGGAGGGGCCCCCGCCCCAGGACCGGAGGTTGTGTAATCGGCCCGGGAAGGGGGGCTCGGGACAG…
chr1	42384072	42384278	seq979
CGCCCGGCCGGCTGCTGGGCGAGACAGGGAGTTGAGGAAGGGCGATCCTGCTGGCGCGGACGGTGTGGGCTAGGCGCGCTCCGGGTCCTCCGTGAATTCCCAGTTTCCAGGCAGCTGCGCCCGGGCCCGCCTCCCCGAGTCGGCCCCCACCTCTGCACGCAGAGACCTCTCCTCACCTCCCGCCCGGCCAGATCACAGGGCCGCCGA
chr1	42572852	42573957	seq980
CGTGAGGTACAGCCCGCCCTGCCGGCAGAAAAGCGCCCCCAAGCTTAAAGGGAAGAAGCCGCAGAGTGCCGGGGTCGGGGGCTAGCCCAGGCCAAGGGACAGGTCATGGAGGGAAGGAGACGGTCGCTGCCCTCGGACTAGGCGCCCCCGGGATCCACGTCTGGTTCCCCGGTGCCCCGCCTGGGGGAGGGGCGGGAGACGCGAAGCCGCTGCTTCCCAGCTGAGGGGCAGCAGCAGCTGAGAAGCGCCGCGGGGGAGGGAAGGACCCAGCCCTCGGCGTCCGCCAGGCCCCAGCCGGGGCCCAGGCCCCCTGCCCCACCCGCCGCCCACCCCGCAACGCGGCTGCGGCTGGAAGAGAGAGGGCGTCTCGCGGAGGACAGCCCCTGCCTCCGTCCCGGG…
chr1	42618565	42619575	seq981
CGTGTGACCTTCGCCATACCCCGGAATCTCCTTTGGGACGTCCCCGAGGCCCTCCCTGTCCGGGGCTCAGCAGGCGTCCGCCCGTGTCCCAGCCCCCGAGCGCCCGGGATCGCCTGGGAGACGCATCCGCCGCCCACTGCGCATCTCTGGCCCGTCAGCTCGGAAACCCTCCGAGCCTCACAGGGCCGCCGCCCCGGCCCCTCCTGCTCCGGCTGTCCCACCCCAGCCCGCAGCGCCACGTCCACCGGGTGTCCGGGGCCTGCCGGGGCTGCCCTCCTCCGCCTCGCCTGCGCCCGCCGGCGGCTCGCTCCCCGGAACCCCGGGTCCTTTCCCCCGCCGCCGCAAGCCCCCCACCCGCCGTCCTTCCCCGGCACCGCCCGCCAGGGTCGCTTCTGCAGC…
chr1	42694303	42695162	seq982
CGCTGAACCCCGGCGTCACGTGACGATCGCGGGGCTGCGTACTTGCCAGCATTTCAAGGGCAGAGGGCGGCGGGACGTGACTCGACTAACATCTGGGTGTATTGCTGAAGTTGGAAAAGGGGAAGAAAGAAAGAAAAAGCAGCACAAAACCCACAAGTCCCACGGGTCAAATGGCCGAGAAACGACTCCCAAGGAGTCCAAGTCCAGAAAGGCCCGTACAGTGGCCGGTAAGGGTCAAACATGGCCAGTTCTTCACCCAGGCTAGGAAACGAACGTGAGGGAACGTGACCCTACCAGATGCCCACCCAGCCGGGGATCCCCCTCGTTGCAGTGTCACTTTCGCTGGGCTCTGGGGCAGAACAACTACGCATTTCCAGACTTGGCGAGATCGGGACCTAG…
chr1	42701384	42702087	seq983
CGATACGGCCGGGACAACTCCGCCCCCGACCCGAAGGCCAATGGTGTGAGACATAATAACAGTCTCCACAAGAACCACAGTCTCTGGTTCCACTGGCGTGCGTCGTCTCTATGGTTCCCGCCGGAAGGACGCGTCTGCGTCTCTGCGGCGAGCGCGGTTGCTATGACGCCCAGGTCTCCGTAGGCACCTGCAGCTAGCAGCTGAGCGCGTAGGGGCCGAGCGACCCCGGGACGCTCGCGGCACCCTCCGCAGGAAAATTTCCGACTTGGTTCTTGAGGTTCCTGCCTCAGCCCCAAGGAGGAAAGCACCCATTCTCCCCTCTTTTCCGCATTACGGGCCTTTTCTGCTTCTCCCCAGTATGGTCCGAAACTACAGGAGGGGAACCCCTCCTGGCCCGGC…
chr1	42896564	42897009	seq984
CGCACGGGGCGACAGCTTCCGGGGGCGGAGCCTGGTCTCGCTCCACGTCTACCGCGCCTGCTCCCCGGACGAAATCCGCGGACCGGGCTTTAGGTTCGCCGGAATCCCACGCTCCCGACTTCTGCTTCCGGGTCGGAGCCATGGCGGTGGCAAATTCAAGTCCTGTTAACCCCGTGGTGTTCTTTGATGTCAGTATTGGCGGTCAGGTGAGATCCAGGAGGCTGCCCACACCTGCGCCGAAGGGAAACTGCTCGGGGCTAGGCAGGCAGAACTCACCCAGAGAGAGCGGACTCGGGAAGCCAGCCAGAAAGTGAAATTGCACCCGAACCTACCGACCTGCCGGGCGGGGGGAAAGGAGGAGGAGGAGTCTCCCCAATCCTAGCGCCCCGCTTCTGGAGG…
chr1	42920087	42921603	seq985
CGACAAAAGGGTACGCTCTTCAAACGCATACGTTTAAGGCAATTCCAGAAACCCTCGGCTGTGCCGCGACTACACGGCCATTAAAGAAAAGACGACTCTATGCCCGCCGTAATGTTCTCAGATCACAGGGACCGTATTTGGAGCTGGGAGGGAGGGAAGCCTTTTCTTCACGGGGGGCTAAGGCGTCTTCGAGCCCCCTTCCAATCCCGGGTCCGGCCGGGTAATCCCTGCCCAGCGTTCGGGCGTGCCTTTTTTTCAGCCGAGACACAACCCTGAACGTGGGGCCCGCCAGCCCGGCGGCTGCCTCGTGGAAGTCACGTTCCTTCTGCCCGTCCTCTCGGGTACTCTATGGTTTTCGTGGCCGACTACTCTAATTCTAGTTCCGGTCTCTATGGCGGC…
chr1	42976702	42976910	seq986
CGGCGATGGCAACACGGCCCTTGGCAATGGGGTTGCTGTCTCCCACCCGCGTACACTTCATGCCAACTACGCTGAGGACCATGGCCACGAAGCCCAGGAGCACGGCCACCACCATCAGGGCCCGCGCTGATTGGATGTGACCTAGGGTGGGCGGGATGACACTGAGTCGGGCTGGCGGGGATGGGGGTTGGGTCGGTGCCTGGGGTCGG
chr1	43004801	43005946	seq987
CGCTTGCGGAACTCCAGCTCCATCTCTTCGCTGAGCGAGTGGGCGGCCGGCGGCCCGAGGCAGCGGCGCAGGCAGGCAGCGCGACGCAGAAGGCCCCCGAAGAAGCTCAGGTCGCGCAGGGCGGCGGCGCCCGAGGCCTGGGCCGGGCTGGGGGACCAGTCGGGGTCCAGCTCCCACGGGAAGTCGGCGGCACACTGGGTGCGGCAGCGCAGGCGAAGGGCGCGGAGGGCTGCCCGGGAGCGCAGCGCCCGTTCCATGCTCAGGACCACCCCGGGCCAGTCCCCGCGCGCGTAGGCTGCGGTCCCCTCGGCGAAGAGCAGATCAGGCGTCACCATGCCCCATCCTGCCTCGGACTCGACCTCGGCTTGGGAGGCAGCGGCCACGACAGCCAGCAGTGTG…
chr1	43023349	43023669	seq988
CGCGGCCGCGTGGAAGGGGCGAGAAGGGCGCTGCCCGGGTGCTGTCGGCGACCAGCCCGGCTCCATCTTCCCGATGTGGTCGCGGCTGAAGCCGGGCCTGGGCATTCTCGGGACAGCCAGAGTGGGCCAGGGGACCACGTCCCATCCCCAGAGGCCGGCCCTCCGTCGGAGGGTTTCCAGCCTCCAGGAAAGGAGCGGGGGCTGGGAGGGGAGGGGGTCTGTAACTGGCATGAGCGGCGTCGTCGCCGTGCCTGTGCCACGCGTGTCGCCGGCTGGAGAGCTCCGCCTGGATGGTTTCACTCCGCGGAGGCGCCGCCCCGC
chr1	43055147	43055677	seq989
CGTTGCCCACTGTGCGGCGTGCGGCACCCAGCGCGGAACCGTCCTAATGGGACGCTGAGACCCAGAGGGCGCCCAGGGTTTTCCCACTGCGGCCGGCCTAACTCCGCCGCAGCAGCCGCTCCTGGGGCCAGGGGGCCGGGCCCCATAGCCAGCCGGGcccgccccccaccgcccggccccccgaccccgccccggcccgcccggccccAGGGGACGGCCCCCGCCTCCTGCCCTCTTCCCTCTCCTGGAGGAAAATGGCGGTCGCTGGAGCCGCCGACCAAGAGGCTTGGGAGTCTGTACCTTTCCCGACCGGGCCACTGGAAGTTGGAGCCTCCGCCGAGTCGCAGACAACGCCTCCGGGAGGGTAATCCTCGCCTTCCCCCGACCACTGGACCCAGC…
chr1	43084845	43085100	seq990
CGGCTCCGGCTCCAGCTCCTTCCCTCGCCTACAGAGGCGGCGCTGTCCCTGATCGAGCGGCGGGAGCGAGGTGGGTCCGGGTTGGGCCCGAGGTCGCGGGGGGAGGCGGACACGACTTCGCGGGAAACTCTGTACACGGCCACTTCCCTCTCACCGAGGATCTGGATGCTGCTGCTTTGCTCCCTGGACCGAGTGGGAAGCCAAGGGGCCTTGTGGTCCCTCCGCCGCGACCCTCGCCCTGGCCCCCGGCCCACGC
chr1	43125372	43125581	seq991
CGTAGAAGACGAGCAGCAGCTTGATGATCTGCACCGCGTGGAGGAGCGGCGAGAAAGAGCACCCCCAGCCAGGTCAGAGTCGGCCCGTAAATCAGCTCCAGAACATTCCGGGCAATGTCAAACTCAGGCTTCCGTCTCCTCTTCAGCTTCTTCTCGGAGATAATCCTCCACATCAATTCCCCGAAAAGCGTGTCCAGCACGTGAGGACGA
chr1	43125828	43126029	seq992
CGCGGGCTCCTGGCCAGCAGCCTCCGGATTCTGCATCATGAACTCCGAGAAGATGTGGACGGCCACAGCGCAGCCCAGCGCAGTCCCCAGACACAGGAGCCACATGAGCCCCAGCATGGCCGCCTGCCGCAGCCTCCCGCACACGCTCCTGGGGCTCTGCCGCAGCTGCTGCTCGGGCCAGCAGCTCCTTCTCCCGGTGCGA
chr1	43126534	43126757	seq993
CGCTCTGGGTTCGGCTCTTCTCTCGCAGGCCGCGTTTCTCAGCCAGGCTTAGGGGAATCCCTCGAAGCACGTGGTCCCGCTGCGCCACAGCCAGGCCCTGGAGCTCCTTCACCAGGAGGCTCCGCTTCTCCTCCTCTTCCTCCCAGGACGTGGGGTCCAGCTTCAGGTCGTACAGACGCAGGCTGTGCCGGGAGGAGCGCACCAAGTCTGCGAGCAGGGGCCGG
chr1	43162422	43163138	seq994
CGTCAGAAACCGTAGACGTCACCTTACGCGGGATAGGAACCCGGGTGAGCTACGTCCCCAGGGATGCCCAGCGATACACAAGTCACCGTCACCCCCTCCAGAGTAAACCGCATCGCCTGGCAAGCAGGCGCCCAGGTCGTCCCCAAGGGCCAGCGCCTGGAACCGCCAGGGTGTGATTGGTGGAGTCTTGGAGCCCGCCCCTCGTCGGGCCCAACAATGCGCCTCTGATTGGTGGAGAAACCACCTGGCCCCGCCCATCCCCAATCGTGTCCGTGCGCCGCCGGTGGCCCGGCTTAGGGGACCGCTGTGAGGTCTGGAGAGGATGCGCCATCGACCCCGGCAGTAGGCGGCCGAACCTTGGCCCCAAATCTTCTACCCCGGGGTGGATTGCGGCCCCTA…
chr1	43196054	43197355	seq995
CGTGGCGTGCGCGCTTCCCGCTAGACTTCAGCCTGGGGCTCTTTCCTGGCCCCCAGATCCCCCGCCCCTCCGGTTGCGCTCCCCGCCTGGCCCCGAGGGTAAACCTGCCTCCGCGGAACACATCTCCGCGAGACTGGGCCAAAGCTTTGGGGCCTGCACTCCTCGCAAAGGAGAGCCTCCGAGACCGGAGGTTCATCTCAACCCCCGCGTTCGAGCCCGGGCCTGGAGAAAAGTGCCCTCCCCTCGGCCTCGGCCTCGTCACCGCGGGGGACTGGCGGGAGGAGTAGGGGAGGCCGGTGGGACACCTCGCACCAGGCCGCCCACCTACAGGGGCGTCCGGGCTAGGGGAGCAGACGGAGAGCGGGGGCGGCTCCTGACTCCTccgcgcgccggggccgg…
chr1	43245454	43245921	seq996
CGGGGCGCAGAGCCGTGCACCCGAATATCCATGCATCCGAATTCCAACTCCGCTCAGAAGCCTGGGGCAGACTCCCCGCCCCACCCAGCGAACGAGCATGTGGCCGGGACCTGGGTGAGGATTTCCTCGCCAGCCCTCCTTGGCACAGAGCTGTGCATCTCACGACTCCTGCGCGACCCCGGGCCAGGCCCTATTAGTGTCTGGGCTTCGGGCATCTAGTCTGCAAAACCGACTGTGTCGCTTTTCTCGGGCTGCGGCTCCGCTGGGGAGGCTGCGGCAGGGGAAGGCTCGGCAGAGCGCAGGCCGCGGCCTACTGTGCCCAGCAGCCCCCGCTGCCCTCCCCTTTGGGGCCCCGGCCCCCCGCCAGACAGGTATCGGGCAGCCCCGCCCCGCCGCCGG…
chr1	43306477	43306921	seq997
CGGGCAGGCGGGGTGTGCGCCCCGGCCGCTTCCAGTCGGCGCGGGAGCTGGGACGGAAGCTGTGCGCCCTCGGAGCCCCTGCAGTCCCCTCACCGGGCGCTCCCAAACAGCCCGCGGGGCGCTGGGCGCGGGGCCAGGAAATCCGGCGCCGGCCCTTGAAGCGCAcccgggccgggagggggcggcgggggcggcgggggcgggcTGGGCGCTGGCACCACGACCGCCCGCTGAGCAACGTGACTGCGCGGGCTCGGGTCCCCACCAGGACAAGGCGGCCTCTGTGCCGACCCAGCTGATTCCTCTCGGGCTGCAAATCCCTTCCGGCTGACAGCCCTGCCGGCTGGGGCCAGGCAAGGGAACGGGAAGCGGGGTTGGGGGCGAGGTGGGCGCTGAGGA…
chr1	43386075	43386429	seq998
CGCCCCGACCGGGCAGCACTACCCGAGCGCTGTTGCCTGGAGACCACGGGACGCCGTTGCCTGGAGACAGCGGGGACGCGTTGCCTGGAGACTGTGGAAGGCCCAGGCAAGAGGGCGCGTGGCAGCCCAAGGCCATGGCGGGACACCCAAAAGAGAAGGTGATTCCAGATGAGGTCCATCAGAACCAGATCTTGCGGGAACTGTACCTCAAGGAGCTACGAACCCAGAAACTCTACACGCAGTATCACGTGAATCCCCTCCGCAAGAGTGAGAGGCACGGCGGGGTGGGGGAAGGGCGAGAGCGGGAGGGCGCCGGGGAAGGAGGAGCCCTCCGGGTTGCGGGGTGGGAACGCGG
chr1	43410090	43410639	seq999
CGCCTGAAGCGCATCCCATGTCCGAGTACCCCCGACCCTGTGCCCACGCTCACCACGTCGTTCACGGCCTTCTTCGGCCCCTCTAGCACGACATTGAGGCCTGGCTTCAGAAGCCCTCGGGAAAACGCATCCTGCAACTGCAGGACACAATCACGGTCACTCCCAGGGGTGTAAGGCCCCCTCTCCCACGCCCAGCCCCACGAGCTCGGCTGACACCTACCTCTCTGTCTGTGACAAGGGATTCATCGGATTCCGACTCCGAATCCGAGAGCGGGGGAGTGTCCATCTCGCCGCACGCACGTCCCACACCTACAGGAAGAAACGGGGTATCCCGAGACCCAAGCGGCTAGCAGAGGGCGGCCCTGGCCGCTGCTGCCTGCCTTCAGCCCCCTACTCCCA…
chr1	43511071	43511416	seq1000
[truncated: 54,455 more rows]
