# Supplementary material for: Factors to preserve CpG-rich sequences in methylated CpG islands
Source: BMC Genomics. 2015 Feb 28;16(1):144. doi: 10.1186/s12864-015-1286-x (PMC4417305; doi:10.1186/s12864-015-1286-x)
Supplement: Additional file 14: Table S10. — The table shows the number of CGIs with a CpG → TpG/CpA substitution rate of <0.03984 for each methylation status in mature sperm cells identified by WGBS and their average base substitution rates. Note that hydroxymethylated CGIs in H1 cells are removed in these CGIs. [file 12864_2015_1286_MOESM14_ESM.xlsx]

## Sheet: WGBS removing 5hmC Table S10
								average CpG→TpG/CpA substitution rate		average TpG/CpA→CpGsubstitution rate		average CpG→GpG/ApG/CpC/CpT substitution rate		average GpG/ApG/CpC/CpT→CpG substitution rate		average A/T→G/C substitution rate		average G/C→A/Tsubstitution rate
						sperm LM	sperm HM	sperm LM	sperm HM	sperm LM	sperm HM	sperm LM	sperm HM	sperm LM	sperm HM	sperm LM	sperm HM	sperm LM	sperm HM
CGI	H1 methylation	associated gene	CGI number	CpG→TpG/CpA <0.03984	sperm sample	CpG→TpG/CpA <0.03984		CpG→TpG/CpA <0.03984		CpG→TpG/CpA <0.03984		CpG→TpG/CpA <0.03984		CpG→TpG/CpA <0.03984		CpG→TpG/CpA <0.03984		CpG→TpG/CpA <0.03984
5'CGI	HM	coding	596	450	BCMsample25783	247	172	0.0119285	0.0136985	0.00551084	0.0064592	0.00886202	0.00491183	0.00178835	0.00104595	0.00208917	0.00170054	0.00382353	0.00283823
					BCMsample25784	250	172	0.0118996	0.0133041	0.00578179	0.00559799	0.00915845	0.00491214	0.00189246	0.000886841	0.00219331	0.00174651	0.00382296	0.00283653
					Molaro_methylation	252	165	0.0121209	0.0136117	0.00582	0.00555322	0.00908602	0.00398572	0.00197623	0.000934007	0.00227854	0.00168036	0.0039327	0.00276434
		non-coding	150	97	BCMsample25783	54	35	0.0080021	0.0194743	0.00942441	0.00962035	0.0106392	0.00562812	0.00275497	0.0016896	0.00536872	0.00418954	0.00593846	0.00282787
					BCMsample25784	52	38	0.00752907	0.0179369	0.00922128	0.00913497	0.0107737	0.00735484	0.00286093	0.00155621	0.00538291	0.00408	0.00579477	0.00274076
					Molaro_methylation	56	35	0.00756437	0.0192702	0.00935043	0.00800688	0.0130226	0.00798526	0.00329409	0.00147952	0.00575056	0.00373855	0.00642738	0.00282509
	LM	coding	10225	10106	BCMsample25783	10074	2	0.00899581	0.0194633	0.00370981	0.00847458	0.00862147	0.0143613	0.00166549	0.00348476	0.00238057	0.00131579	0.00475489	0.00460157
					BCMsample25784	10064	2	0.00900126	0.0102041	0.00370813	0.00847458	0.00862822	0.0143613	0.00166413	0.00335025	0.00238149	0.00645278	0.00475576	0.00624099
					Molaro_methylation	10100	2	0.00899439	0.0102041	0.00370883	0.00847458	0.00862657	0.0143613	0.00166378	0.00335025	0.00238105	0.00645278	0.00475625	0.00624099
		non-coding	340	336	BCMsample25783	331	0	0.00984786	-	0.00593369	-	0.0105666	-	0.00222291	-	0.00393397	-	0.00521668	-
					BCMsample25784	332	0	0.00980787	-	0.00587437	-	0.0105386	-	0.00219907	-	0.00385896	-	0.00520825	-
					Molaro_methylation	336	0	0.00980271	-	0.00588635	-	0.0105387	-	0.0022304	-	0.00391994	-	0.00522102	-
3'CGI	HM	coding	666	484	BCMsample25783	168	281	0.0100748	0.0147439	0.00381326	0.00641426	0.00515684	0.00402452	0.00115014	0.00101421	0.00160649	0.00140644	0.00240796	0.00272908
					BCMsample25784	164	280	0.0101325	0.0147292	0.00392936	0.0066191	0.00568065	0.00387378	0.00125978	0.00106644	0.00175516	0.00149321	0.00242859	0.00276169
					Molaro_methylation	162	280	0.0102409	0.0146741	0.00414723	0.00657041	0.00557247	0.00396706	0.00118265	0.00099875	0.00182236	0.00147426	0.00251719	0.00272546
		non-coding	47	26	BCMsample25783	13	12	0.0160335	0.0131884	0.00688603	0.0102976	0.0131845	0.00231481	0.00300022	0.0015315	0.00301435	0.00267916	0.00541647	0.00291328
					BCMsample25784	10	10	0.0158682	0.015826	0.00895184	0.0101832	0.0135157	0.00277778	0.00390028	0.0018378	0.00391866	0.00250071	0.00436809	0.00349593
					Molaro_methylation	9	12	0.0148535	0.0131884	0.00994648	0.0102976	0.0150175	0.00231481	0.00433365	0.0015315	0.00435407	0.00267916	0.00485343	0.00291328
	LM	coding	408	402	BCMsample25783	393	2	0.00731901	0	0.00370186	0	0.00806004	0	0.00143926	0.00301205	0.00233549	0	0.00397726	0
					BCMsample25784	389	3	0.00728117	0.00757576	0.00362389	0	0.00800487	0	0.00145406	0.00200803	0.00232901	0	0.00395079	0.00357143
					Molaro_methylation	396	2	0.00736069	0	0.00367381	0	0.00799898	0	0.00142836	0.00301205	0.00232828	0	0.0039733	0
		non-coding	55	54	BCMsample25783	54	0	0.00868825	-	0.00440555	-	0.00930932	-	0.00192613	-	0.00248546	-	0.00400742	-
					BCMsample25784	53	0	0.00885218	-	0.00448868	-	0.00927056	-	0.00186813	-	0.00245032	-	0.00400664	-
					Molaro_methylation	54	0	0.00868825	-	0.00440555	-	0.00930932	-	0.00192613	-	0.00248546	-	0.00400742	-
intragenic CGI	HM	coding	1705	919	BCMsample25783	245	606	0.0118017	0.0167907	0.00823291	0.00908011	0.00749482	0.00585574	0.00196274	0.00149906	0.00341796	0.00235819	0.00350339	0.00342621
					BCMsample25784	230	621	0.0114705	0.0167695	0.00792902	0.00932999	0.00713806	0.00597775	0.00183934	0.00144779	0.00322399	0.0024533	0.00333556	0.00342092
					Molaro_methylation	232	591	0.0114365	0.0168773	0.00746257	0.00868122	0.00765874	0.00551952	0.00193208	0.00136648	0.00318417	0.00227314	0.00341143	0.0034567
		non-coding	57	33	BCMsample25783	24	6	0.0115896	0.00555556	0.00505131	0.0320953	0.0125777	0	0.0028237	0.000615006	0.00403425	0.000881834	0.00530912	0.00508472
					BCMsample25784	25	7	0.0117712	0.0047619	0.00521792	0.0275103	0.0123971	0	0.00282488	0.000527148	0.00400303	0.000755858	0.0052279	0.00435833
					Molaro_methylation	27	3	0.0108992	0	0.00536051	0.00863504	0.0128506	0	0.00308248	0	0.00434508	0.000529101	0.00591365	0.00300161
	LM	coding	807	784	BCMsample25783	774	5	0.00827947	0.0199157	0.00392814	0.00842105	0.00831706	0.0115848	0.00161514	0.00298884	0.00218669	0.00138889	0.00391588	0.00164055
					BCMsample25784	771	4	0.00825315	0.0208437	0.00386076	0.0183388	0.00835534	0.00290698	0.0015961	0.0013551	0.00216497	0	0.0039385	0.00109649
					Molaro_methylation	777	2	0.00823538	0.0241279	0.00388733	0.00438596	0.00829082	0.00581395	0.00161072	0.00134409	0.00217965	0	0.00391337	0
		non-coding	88	79	BCMsample25783	79	0	0.0100878	-	0.00644022	-	0.010277	-	0.00194456	-	0.00216676	-	0.00379203	-
					BCMsample25784	77	0	0.0103498	-	0.0066075	-	0.0102842	-	0.00199507	-	0.00222304	-	0.00378878	-
					Molaro_methylation	79	0	0.0100878	-	0.00644022	-	0.010277	-	0.00194456	-	0.00216676	-	0.00379203	-
intergenic CGI	HM	-	898	539	BCMsample25783	381	105	0.0136795	0.0137187	0.0100754	0.0139641	0.0155486	0.0142083	0.00329147	0.00265802	0.00466817	0.00595556	0.00527984	0.00576126
					BCMsample25784	377	111	0.0136755	0.0133416	0.0100962	0.0138887	0.0152984	0.0168195	0.00329319	0.00249263	0.00459821	0.00612488	0.00528279	0.00629003
					Molaro_methylation	391	95	0.0133221	0.0132578	0.010141	0.012636	0.0144815	0.0145082	0.00325331	0.00261705	0.00470467	0.00562702	0.00518455	0.00562716
	LM	-	1383	1332	BCMsample25783	1311	3	0.0091214	0	0.00542492	0.00416667	0.0105646	0.0111111	0.00210441	0.00238095	0.00301331	0	0.00452292	0.00341024
					BCMsample25784	1304	2	0.00906059	0.0119048	0.00543538	0.0128205	0.0105039	0.0219048	0.00209657	0.0060241	0.00299636	0.00886273	0.00451354	0
					Molaro_methylation	1324	0	0.00909272	-	0.00549125	-	0.0105955	-	0.00210511	-	0.00302098	-	0.00452873	-
Coding and non-coding indicate CGIs that associate with protein coding and non-coding genes, respectively.
Sperm LM denotes CGIs with a low methylation of ≤20% in sperm cells. Sperm HM shows CGIs with a high methylation of ≥80% in sperm cells.
Molaro_pooled, BCMsample25784, and BCMsample25783 describe separate human sperm samples.
