# Supplementary material for: Factors to preserve CpG-rich sequences in methylated CpG islands
Source: BMC Genomics. 2015 Feb 28;16(1):144. doi: 10.1186/s12864-015-1286-x (PMC4417305; doi:10.1186/s12864-015-1286-x)
Supplement: Additional file 16: Table S11. — The table shows the number of CGIs with a CpG → TpG/CpA substitution rate of ≥0.03984 for each methylation status in mature sperm cells identified by WGBS and their average base substitution rates. Note that the hydroxymethylated CGIs in H1 cells are removed in these CGIs. [file 12864_2015_1286_MOESM16_ESM.xlsx]

## Sheet: WGBS removing 5hmC Table S11
								average CpG→TpG/CpA substitution rate		average TpG/CpA→CpGsubstitution rate		average CpG→GpG/ApG/CpC/CpT substitution rate		average GpG/ApG/CpC/CpT→CpG substitution rate		average A/T→G/C substitution rate		average G/C→A/Tsubstitution rate
						sperm LM	sperm HM	sperm LM	sperm HM	sperm LM	sperm HM	sperm LM	sperm HM	sperm LM	sperm HM	sperm LM	sperm HM	sperm LM	sperm HM
CGI	H1 methylation	associated gene	CGI number	CpG→TpG/CpA ≥0.03984	sperm sample	CpG→TpG/CpA ≥0.03984		CpG→TpG/CpA ≥0.03984		CpG→TpG/CpA ≥0.03984		CpG→TpG/CpA ≥0.03984		CpG→TpG/CpA ≥0.03984		CpG→TpG/CpA ≥0.03984		CpG→TpG/CpA ≥0.03984
5'CGI	HM	coding	596	146	BCMsample25783	27	106	0.0605375	0.0698603	0.0101882	0.0135317	0.0283209	0.00870241	0.00509156	0.00146222	0.00538749	0.00347333	0.00625747	0.00434723
					BCMsample25784	28	106	0.059139	0.068763	0.0118836	0.0136465	0.0282797	0.00980791	0.00554865	0.001585	0.00584019	0.00363514	0.00620399	0.0047297
					Molaro_methylation	29	105	0.0600023	0.0689332	0.0114738	0.0122515	0.0276529	0.00851231	0.00560362	0.00148028	0.00561512	0.00353723	0.00550263	0.00420686
		non-coding	150	53	BCMsample25783	9	36	0.119684	0.0821655	0.0245406	0.0180601	0.0346542	0.00988189	0.005066	0.00274534	0.0231814	0.00393631	0.0189706	0.00535923
					BCMsample25784	11	37	0.116715	0.0815928	0.0232975	0.0181125	0.0337647	0.00994441	0.00479619	0.0027511	0.0194519	0.00382992	0.0177495	0.00533723
					Molaro_methylation	11	32	0.0974252	0.0767214	0.0174408	0.0150683	0.0210178	0.00988551	0.00352086	0.00229309	0.0178091	0.0031841	0.0152175	0.004914
	LM	coding	10225	119	BCMsample25783	112	4	0.0500215	0.0633283	0.00783188	0.00480769	0.0163212	0.0140789	0.00305112	0.00138635	0.00476785	0.00231481	0.0102664	0.00141832
					BCMsample25784	111	5	0.0500327	0.0597536	0.00793762	0.00384615	0.0162485	0.0112632	0.0030786	0.00110908	0.00476396	0.00185185	0.0102604	0.00113466
					Molaro_methylation	113	3	0.0499476	0.0668939	0.00779714	0.00641026	0.0162996	0.01	0.00303765	0.00184847	0.00473655	0.00308642	0.010195	0.0018911
		non-coding	340	4	BCMsample25783	4	0	0.056943	-	0.00162338	-	0.00563576	-	0.00117241	-	0.00400641	-	0.00297094	-
					BCMsample25784	4	0	0.056943	-	0.00162338	-	0.00563576	-	0.00117241	-	0.00400641	-	0.00297094	-
					Molaro_methylation	4	0	0.056943	-	0.00162338	-	0.00563576	-	0.00117241	-	0.00400641	-	0.00297094	-
3'CGI	HM	coding	666	182	BCMsample25783	10	162	0.0544651	0.0674839	0.0107408	0.0120325	0.0133938	0.00835856	0.00203161	0.00189074	0.00466618	0.0036164	0.00792722	0.00499931
					BCMsample25784	11	157	0.0555434	0.0668404	0.0117782	0.0118034	0.0131038	0.00867873	0.00197145	0.00182982	0.0051488	0.00357446	0.00781494	0.00501618
					Molaro_methylation	8	156	0.0559934	0.0674387	0.012673	0.0119569	0.013995	0.00819673	0.00253951	0.00188561	0.00537429	0.00356504	0.00884284	0.00503607
		non-coding	47	21	BCMsample25783	2	17	0.0713277	0.10366	0.02	0.0180451	0.00847458	0.0181836	0.000822368	0.004139	0.0130993	0.00426671	0.00710594	0.00853885
					BCMsample25784	3	18	0.0642185	0.101373	0.0133333	0.0177201	0.00564972	0.0171734	0.000548246	0.00390906	0.0141092	0.00429676	0.00813866	0.00868176
					Molaro_methylation	2	13	0.054661	0.0998691	0	0.0118678	0.00847458	0.0131711	0.000822368	0.0034217	0.0149138	0.00350084	0.012208	0.00826114
	LM	coding	408	6	BCMsample25783	5	1	0.0568498	0.15	0.00357143	0	0.0139339	0.025	0.000684932	0.00641026	0.0034973	0	0.00600495	0.0231481
					BCMsample25784	5	1	0.0568498	0.15	0.00357143	0	0.0139339	0.025	0.000684932	0.00641026	0.0034973	0	0.00600495	0.0231481
					Molaro_methylation	5	1	0.0568498	0.15	0.00357143	0	0.0139339	0.025	0.000684932	0.00641026	0.0034973	0	0.00600495	0.0231481
		non-coding	55	1	BCMsample25783	1	0	0.0789474	-	0.0208333	-	0.0789474	-	0.0136986	-	0.0639535	-	0.0947368	-
					BCMsample25784	1	0	0.0789474	-	0.0208333	-	0.0789474	-	0.0136986	-	0.0639535	-	0.0947368	-
					Molaro_methylation	1	0	0.0789474	-	0.0208333	-	0.0789474	-	0.0136986	-	0.0639535	-	0.0947368	-
intragenic CGI	HM	coding	1705	784	BCMsample25783	48	667	0.078938	0.0911444	0.0209932	0.0173335	0.0194336	0.0114111	0.00430536	0.00284799	0.011128	0.00667838	0.0099908	0.00759405
					BCMsample25784	42	665	0.0816062	0.0905257	0.021743	0.0175543	0.0219537	0.0111124	0.00466129	0.00265875	0.0109608	0.00662895	0.0104848	0.00756116
					Molaro_methylation	42	617	0.0829851	0.0896898	0.0300016	0.0165036	0.0193584	0.0110078	0.00450451	0.0025747	0.0114368	0.00609629	0.0101983	0.00719405
		non-coding	57	22	BCMsample25783	8	12	0.0682918	0.090102	0.00564874	0.016937	0.0337738	0.00786869	0.00408859	0.00516462	0.00856368	0.00526371	0.00650542	0.00414549
					BCMsample25784	7	14	0.0709049	0.0865137	0.0038102	0.0157845	0.0385987	0.00747346	0.00467267	0.00449205	0.00692992	0.0047862	0.00625413	0.00384779
					Molaro_methylation	8	12	0.0682918	0.0880406	0.00564874	0.0150491	0.0337738	0.00871903	0.00408859	0.00114144	0.00856368	0.00426199	0.00650542	0.00350058
	LM	coding	807	23	BCMsample25783	20	2	0.0535103	0.0688854	0.0113572	0.0104167	0.0130418	0.0147059	0.00224016	0	0.00598146	0	0.00862484	0.00252525
					BCMsample25784	20	1	0.0535103	0.0588235	0.0113572	0	0.0130418	0.0294118	0.00224016	0	0.00598146	0	0.00862484	0.00505051
					Molaro_methylation	20	1	0.0535103	0.0789474	0.0113572	0.0208333	0.0130418	0	0.00224016	0	0.00598146	0	0.00862484	0
		non-coding	88	9	BCMsample25783	9	0	0.0510214	-	0.0119036	-	0.0256033	-	0.00605761	-	0.0121486	-	0.0132088	-
					BCMsample25784	8	0	0.0519643	-	0.0104153	-	0.0260863	-	0.00437974	-	0.011618	-	0.0123346	-
					Molaro_methylation	9	0	0.0510214	-	0.0119036	-	0.0256033	-	0.00605761	-	0.0121486	-	0.0132088	-
intergenic CGI	HM	-	898	359	BCMsample25783	113	190	0.0725273	0.115487	0.0154613	0.0152873	0.0168916	0.0151565	0.0034648	0.0024151	0.00694467	0.00736379	0.00767123	0.00831235
					BCMsample25784	116	201	0.0732291	0.116835	0.0176389	0.015442	0.017589	0.0151478	0.00383429	0.0025054	0.00845504	0.00753192	0.00893134	0.00824062
					Molaro_methylation	111	168	0.0719366	0.11613	0.0159688	0.0145333	0.0192184	0.0152453	0.00406851	0.00243964	0.008702	0.00679448	0.00846862	0.00828477
	LM	-	1383	51	BCMsample25783	47	1	0.0531819	0.0882353	0.010652	0	0.0188039	0	0.00324387	0	0.0051738	0	0.00886968	0
					BCMsample25784	46	3	0.0527853	0.0994118	0.0108835	0.00462963	0.0192127	0	0.00320234	0.00117371	0.00517422	0.00126263	0.00898138	0.00354636
					Molaro_methylation	47	0	0.0533026	-	0.0107997	-	0.0188039	-	0.00324387	-	0.0051738	-	0.00887505	-
Coding and non-coding indicate CGIs that associate with protein coding and non-coding genes, respectively.
Sperm LM denotes CGIs with a low methylation of ≤20% in sperm cells. Sperm HM shows CGIs with a high methylation of ≥80% in sperm cells.
Molaro_pooled, BCMsample25784, and BCMsample25783 describe separate human sperm samples.
