# Supplementary material for: Factors to preserve CpG-rich sequences in methylated CpG islands
Source: BMC Genomics. 2015 Feb 28;16(1):144. doi: 10.1186/s12864-015-1286-x (PMC4417305; doi:10.1186/s12864-015-1286-x)
Supplement: Additional file 19: Table S12. — The table shows the number of CGIs for each methylation status in mature sperm cells identified by WGBS and their average base substitution rates. Note that the hydroxymethylated CGIs in H1 cells are removed in these CGIs. [file 12864_2015_1286_MOESM19_ESM.xlsx]

## Sheet: WGBS removing 5hmC Table S12
							average CpG→TpG/CpA substitution rate		average TpG/CpA→CpG substitution rate		average CpG→GpG/ApG/CpC/CpT substitution rate		average GpG/ApG/CpC/CpT→CpG substitution rate		average A/T→G/C substitution rate		average G/C→A/T substitution rate
CGI	H1 methylation	associated gene	CGI number	sperm sample	sperm LM	sperm HM	sperm LM	sperm HM	sperm LM	sperm HM	sperm LM	sperm HM	sperm LM	sperm HM	sperm LM	sperm HM	sperm LM	sperm HM
5'CGI	HM	coding	596	BCMsample25783	274	278	0.0167184	0.0351127	0.00597175	0.00915591	0.0107795	0.00635716	0.00211385	0.00120467	0.00241419	0.0023765	0.00406337	0.0034136
				BCMsample25784	278	278	0.0166576	0.0344503	0.00639636	0.00866685	0.0110843	0.00677887	0.00226071	0.00115305	0.00256062	0.00246664	0.00406277	0.00355839
				Molaro_methylation	281	270	0.0170624	0.0351256	0.00640349	0.00815811	0.0110022	0.00574606	0.00235059	0.00114644	0.00262288	0.00240248	0.00409472	0.00332532
		non-coding	150	BCMsample25783	63	71	0.0239567	0.0512614	0.0115839	0.0138997	0.0140699	0.00778496	0.00308511	0.00222491	0.00791339	0.00406114	0.0078002	0.00411137
				BCMsample25784	63	75	0.0265933	0.0493405	0.011679	0.0135639	0.014788	0.00863236	0.00319883	0.00214569	0.00783939	0.00395663	0.00788211	0.00402169
				Molaro_methylation	67	67	0.0223176	0.0467096	0.0106787	0.0113795	0.0143352	0.00889284	0.00333132	0.00186809	0.00773032	0.00347374	0.00787053	0.00382278
	LM	coding	10225	BCMsample25783	10186	6	0.00944691	0.0487067	0.00375514	0.00602999	0.00870613	0.0141731	0.00168072	0.00208582	0.00240682	0.00198181	0.00481549	0.00247941
				BCMsample25784	10175	7	0.00944887	0.0455966	0.00375427	0.00516856	0.00871135	0.0121483	0.00167956	0.00174942	0.00240748	0.0031664	0.00481581	0.00259361
				Molaro_methylation	10213	5	0.00944751	0.044218	0.00375407	0.00723598	0.00871147	0.0117445	0.00167898	0.00244918	0.00240712	0.00443296	0.00481642	0.00363106
		non-coding	340	BCMsample25783	335	0	0.0104102	-	0.00588223	-	0.0105078	-	0.00221037	-	0.00393483	-	0.00518987	-
				BCMsample25784	336	0	0.010369	-	0.00582376	-	0.0104802	-	0.00218684	-	0.00386071	-	0.00518162	-
				Molaro_methylation	340	0	0.0103573	-	0.0058362	-	0.010481	-	0.00221795	-	0.00392096	-	0.00519455	-
3'CGI	HM	coding	666	BCMsample25783	178	443	0.0125687	0.0340303	0.00420245	0.00846879	0.00561959	0.00560943	0.00119966	0.00133475	0.00177838	0.0022146	0.00271803	0.00355927
				BCMsample25784	175	437	0.0129869	0.0334511	0.00442272	0.00848166	0.00614725	0.00560005	0.00130451	0.0013407	0.00196848	0.00224093	0.00276716	0.00357166
				Molaro_methylation	170	436	0.012394	0.0335532	0.00454844	0.0084977	0.00596882	0.00548043	0.0012465	0.00131607	0.00198951	0.00222234	0.00281487	0.00355219
		non-coding	47	BCMsample25783	15	29	0.0234061	0.0662233	0.00863456	0.0148393	0.0125565	0.0116172	0.00270984	0.00306004	0.00435902	0.00360979	0.00564173	0.00621103
				BCMsample25784	13	28	0.0270259	0.0708206	0.00996295	0.0150284	0.0117005	0.0120321	0.00312673	0.00316932	0.00627033	0.00365532	0.00523822	0.00682968
				Molaro_methylation	11	25	0.0220912	0.0582623	0.00813803	0.0111141	0.0138278	0.0079601	0.00369523	0.0025144	0.00627403	0.00310644	0.00619062	0.00569416
	LM	coding	408	BCMsample25783	398	3	0.00794126	0.05	0.00370022	0	0.00813384	0.00833333	0.00142978	0.00414478	0.00235008	0	0.00400273	0.00771605
				BCMsample25784	394	4	0.00791021	0.0431818	0.00362322	0	0.00808012	0.00625	0.0014443	0.00310859	0.00234384	0	0.00397686	0.00846561
				Molaro_methylation	401	3	0.00797776	0.05	0.00367254	0	0.00807299	0.00833333	0.00141909	0.00414478	0.00234285	0	0.00399863	0.00771605
		non-coding	55	BCMsample25783	55	0	0.00996569	-	0.00470424	-	0.0105755	-	0.00214018	-	0.00360306	-	0.00565705	-
				BCMsample25784	54	0	0.0101502	-	0.00479136	-	0.0105609	-	0.00208722	-	0.00358927	-	0.00568683	-
				Molaro_methylation	55	0	0.00996569	-	0.00470424	-	0.0105755	-	0.00214018	-	0.00360306	-	0.00565705	-
intragenic CGI	HM	coding	1705	BCMsample25783	293	1274	0.0228002	0.0557053	0.0103233	0.0134038	0.00945065	0.00875962	0.00234652	0.00220411	0.00468103	0.00461816	0.00456617	0.00561202
				BCMsample25784	272	1288	0.0223003	0.0548241	0.0100621	0.0135714	0.00942576	0.00861949	0.00227508	0.00208072	0.00441864	0.004608	0.00443949	0.0055596
				Molaro_methylation	274	1208	0.0224038	0.0540672	0.0109175	0.0126766	0.00945211	0.00832272	0.0023264	0.00198359	0.00444917	0.00422586	0.00445175	0.00536559
		non-coding	57	BCMsample25783	32	18	0.0257651	0.0619199	0.00520067	0.0219898	0.0178767	0.0052458	0.00313992	0.00364808	0.0051666	0.00380309	0.0056082	0.00445857
				BCMsample25784	32	22	0.0247067	0.0565693	0.00490998	0.0197692	0.0181287	0.00475584	0.00322908	0.00302631	0.00464329	0.00381593	0.00545239	0.0041059
				Molaro_methylation	35	16	0.0240175	0.0660305	0.00542639	0.0142414	0.017633	0.00653927	0.00331245	0.000856083	0.00530933	0.00402398	0.00604891	0.00356026
	LM	coding	807	BCMsample25783	794	7	0.00941879	0.0339071	0.00411527	0.00899123	0.00843607	0.0124766	0.00163088	0.00213489	0.00228227	0.000992063	0.0040345	0.00189332
				BCMsample25784	791	5	0.00939745	0.0284397	0.00405031	0.0146711	0.00847383	0.00820793	0.00161238	0.00108408	0.00226147	0	0.004057	0.00188729
				Molaro_methylation	797	3	0.00937152	0.0424011	0.00407478	0.00986842	0.00841004	0.00387597	0.00162652	0.000896057	0.00227505	0	0.0040316	0
		non-coding	88	BCMsample25783	88	0	0.0142742	-	0.00699897	-	0.0118445	-	0.00236521	-	0.00318764	-	0.0047551	-
				BCMsample25784	85	0	0.0142664	-	0.00696589	-	0.0117715	-	0.00221951	-	0.00310728	-	0.00459309	-
				Molaro_methylation	88	0	0.0142742	-	0.00699897	-	0.0118445	-	0.00236521	-	0.00318764	-	0.0047551	-
intergenic CGI	HM	-	898	BCMsample25783	494	295	0.0271406	0.0792642	0.0113074	0.0148164	0.0158558	0.014819	0.00333112	0.00250157	0.0051889	0.00686256	0.00582686	0.00740434
				BCMsample25784	493	312	0.0276881	0.0800154	0.011871	0.0148894	0.0158374	0.0157426	0.00342051	0.00250086	0.0055057	0.00703134	0.00614127	0.00754666
				Molaro_methylation	502	263	0.0262827	0.0789708	0.0114296	0.013848	0.0155289	0.014979	0.00343356	0.00250372	0.00558854	0.00637278	0.00591071	0.0073248
	LM	-	1383	BCMsample25783	1358	4	0.0106463	0.0220588	0.00560583	0.003125	0.0108498	0.00833333	0.00214385	0.00178571	0.00308808	0	0.00467336	0.00255768
				BCMsample25784	1350	5	0.0105505	0.064409	0.00562102	0.00790598	0.0108007	0.0087619	0.00213425	0.00311386	0.00307057	0.00430267	0.00466577	0.00212782
				Molaro_methylation	1371	0	0.0106083	-	0.00567324		0.0108769		0.00214415		0.00309478		0.00467773
Coding and non-coding indicate CGIs that associate with protein coding and non-coding genes, respectively.
Sperm LM denotes CGIs with a low methylation of ≤20% in sperm cells. Sperm HM shows CGIs with a high methylation of ≥80% in sperm cells.
Molaro_pooled, BCMsample25784, and BCMsample25783 describe separate human sperm samples.
