# Supplementary material for: Factors to preserve CpG-rich sequences in methylated CpG islands
Source: BMC Genomics. 2015 Feb 28;16(1):144. doi: 10.1186/s12864-015-1286-x (PMC4417305; doi:10.1186/s12864-015-1286-x)
Supplement: Additional file 21: Table S13. — The CGIs shown in Additional file 4: Table S10, Additional file 16: Table S11 and Additional file 19: Table S12 are listed in the table. [file 12864_2015_1286_MOESM21_ESM.xlsx]

## Sheet: WGBS removing 5hmC Table S13
CGI	CpG→TpG/CpA substitution rate	sperm sample	sperm methylation	CGI ID in CpgIslandExt.txt from hg18
WGBS-without-5hmC-H1-HM-coding-5'CGI	CpG→TpG/CpA substitution rate<0.03984	BCMsample25783	≤0.2	seq10016	seq10283	seq10331	seq10357	seq1038	seq10560	seq10688	seq10712	seq10967	seq1140	seq11451	seq11604	seq11622	seq11794	seq11813	seq12100	seq12242	seq1226	seq1233	seq12389	seq12416	seq12487	seq1250	seq12815	seq12822	seq12853	seq12945	seq12952	seq13283	seq13575	seq13644	seq13652	seq13685	seq1379	seq13989	seq14005	seq14109	seq14125	seq14175	seq14209	seq14334	seq14369	seq14370	seq14397	seq14409	seq14414
WGBS-without-5hmC-H1-HM-coding-5'CGI	CpG→TpG/CpA substitution rate<0.03984	BCMsample25783	≥0.8	seq1000	seq10005	seq1010	seq1011	seq10255	seq10350	seq10912	seq11027	seq11063	seq11097	seq11213	seq11233	seq11447	seq11580	seq11839	seq11942	seq12114	seq12203	seq12338	seq12415	seq12429	seq12430	seq12450	seq12574	seq12591	seq12757	seq12758	seq12759	seq12843	seq12873	seq12874	seq12875	seq12993	seq13144	seq13149	seq13206	seq13251	seq13274	seq13404	seq13424	seq13526	seq13843	seq13884	seq13886	seq13887	seq13895
WGBS-without-5hmC-H1-HM-coding-5'CGI	CpG→TpG/CpA substitution rate ≥0.03984	BCMsample25783	≤0.2	seq11707	seq12484	seq13084	seq14215	seq14538	seq14557	seq14562	seq14802	seq15108	seq15371	seq16911	seq17164	seq17998	seq18550	seq19688	seq21056	seq21272	seq21912	seq23300	seq23862	seq23877	seq24342	seq2678	seq26880	seq27635	seq3054	seq8797
WGBS-without-5hmC-H1-HM-coding-5'CGI	CpG→TpG/CpA substitution rate ≥0.03984	BCMsample25783	≥0.8	seq11155	seq11302	seq11335	seq11342	seq11432	seq11466	seq11503	seq11504	seq11533	seq12166	seq12249	seq12372	seq12435	seq12504	seq12536	seq12616	seq12730	seq12931	seq13246	seq13254	seq13343	seq13518	seq13805	seq14158	seq14166	seq144	seq14526	seq16220	seq16989	seq17008	seq17086	seq17256	seq17335	seq17386	seq17566	seq17853	seq18076	seq18197	seq18201	seq18326	seq18341	seq18622	seq18965	seq19449	seq19515	seq19521
WGBS-without-5hmC-H1-HM-coding-5'CGI	CpG→TpG/CpA substitution rate<0.03984	BCMsample25784	≤0.2	seq10016	seq10283	seq10331	seq10357	seq1038	seq10560	seq10712	seq10967	seq1140	seq11451	seq11580	seq11604	seq11622	seq11794	seq12100	seq12242	seq1226	seq1233	seq12389	seq12416	seq12460	seq12487	seq1250	seq12815	seq12822	seq12853	seq12945	seq12952	seq13283	seq13575	seq13644	seq13652	seq13685	seq1379	seq13989	seq14005	seq14109	seq14125	seq14175	seq14209	seq14334	seq14369	seq14370	seq14397	seq14409	seq14414
WGBS-without-5hmC-H1-HM-coding-5'CGI	CpG→TpG/CpA substitution rate<0.03984	BCMsample25784	≥0.8	seq1000	seq10005	seq1010	seq1011	seq10255	seq10912	seq11027	seq11063	seq11097	seq11233	seq11447	seq11646	seq11839	seq11942	seq12114	seq12203	seq12338	seq12415	seq12429	seq12430	seq12450	seq12574	seq12591	seq12757	seq12758	seq12759	seq12843	seq12873	seq12874	seq12993	seq13144	seq13149	seq13206	seq13251	seq13274	seq13404	seq13424	seq13526	seq13843	seq13884	seq13886	seq13887	seq13895	seq14067	seq14101	seq14145
WGBS-without-5hmC-H1-HM-coding-5'CGI	CpG→TpG/CpA substitution rate ≥0.03984	BCMsample25784	≤0.2	seq10340	seq12484	seq13084	seq14215	seq14538	seq14557	seq14562	seq14802	seq15108	seq15371	seq16911	seq17164	seq17998	seq18550	seq19688	seq21056	seq21272	seq21912	seq23300	seq23862	seq23877	seq24342	seq2678	seq26880	seq27330	seq27635	seq3054	seq8797
WGBS-without-5hmC-H1-HM-coding-5'CGI	CpG→TpG/CpA substitution rate ≥0.03984	BCMsample25784	≥0.8	seq11155	seq11302	seq11335	seq11342	seq11432	seq11466	seq11503	seq11504	seq11533	seq12166	seq12249	seq12372	seq12435	seq12504	seq12536	seq12616	seq12730	seq12931	seq13246	seq13254	seq13343	seq13518	seq13805	seq14158	seq14166	seq144	seq14526	seq16220	seq16989	seq17008	seq17086	seq17335	seq17386	seq17566	seq17853	seq18076	seq18197	seq18201	seq18326	seq18341	seq18622	seq18965	seq19449	seq19515	seq19521	seq19522
WGBS-without-5hmC-H1-HM-coding-5'CGI	CpG→TpG/CpA substitution rate<0.03984	Molaro_methylation	≤0.2	seq10016	seq10283	seq10331	seq10357	seq1038	seq10560	seq10712	seq10967	seq1134	seq1140	seq11451	seq11604	seq11622	seq11794	seq11813	seq11821	seq12100	seq12242	seq1226	seq1233	seq12389	seq12416	seq12487	seq1250	seq12815	seq12822	seq12853	seq12945	seq12952	seq13283	seq13575	seq13644	seq13652	seq13685	seq1379	seq13989	seq14005	seq14109	seq14125	seq14175	seq14209	seq14334	seq14369	seq14370	seq14397	seq14409
WGBS-without-5hmC-H1-HM-coding-5'CGI	CpG→TpG/CpA substitution rate<0.03984	Molaro_methylation	≥0.8	seq1000	seq10005	seq1010	seq1011	seq10255	seq10350	seq10912	seq11027	seq11063	seq11097	seq11213	seq11233	seq11447	seq11839	seq11942	seq12114	seq12203	seq12338	seq12415	seq12429	seq12430	seq12450	seq12574	seq12591	seq12843	seq12873	seq12874	seq12993	seq13144	seq13149	seq13206	seq13251	seq13274	seq13404	seq13424	seq13526	seq13884	seq13886	seq13887	seq13895	seq14067	seq14101	seq14145	seq14168	seq14232	seq14282
WGBS-without-5hmC-H1-HM-coding-5'CGI	CpG→TpG/CpA substitution rate ≥0.03984	Molaro_methylation	≤0.2	seq10340	seq11707	seq12484	seq13084	seq14215	seq14538	seq14557	seq14562	seq15108	seq15371	seq16911	seq17164	seq17394	seq17998	seq18550	seq19688	seq21056	seq21272	seq21912	seq23300	seq23862	seq23877	seq24342	seq2678	seq26880	seq27330	seq27635	seq3054	seq8797
WGBS-without-5hmC-H1-HM-coding-5'CGI	CpG→TpG/CpA substitution rate ≥0.03984	Molaro_methylation	≥0.8	seq11155	seq11302	seq11335	seq11342	seq11432	seq11466	seq11503	seq11504	seq11533	seq12166	seq12249	seq12372	seq12435	seq12504	seq12536	seq12616	seq12730	seq12931	seq13246	seq13254	seq13343	seq13518	seq13805	seq14158	seq14166	seq144	seq14526	seq16220	seq16989	seq17008	seq17086	seq17256	seq17335	seq17386	seq17566	seq17853	seq18076	seq18197	seq18201	seq18326	seq18341	seq18622	seq18965	seq19449	seq19515	seq19521
WGBS-without-5hmC-H1-HM-non-coding-5'CGI	CpG→TpG/CpA substitution rate<0.03984	BCMsample25783	≤0.2	seq10337	seq11803	seq14148	seq14354	seq14554	seq14607	seq14618	seq15496	seq16574	seq18118	seq18760	seq18820	seq18881	seq19943	seq20240	seq21273	seq23658	seq23961	seq2404	seq24483	seq2451	seq2452	seq24854	seq2505	seq25231	seq25271	seq25292	seq25599	seq25780	seq27311	seq27576	seq3950	seq4145	seq4780	seq6070	seq6071	seq6099	seq6100	seq6287	seq6587	seq6686	seq6987	seq7065	seq7408	seq7411	seq7412
WGBS-without-5hmC-H1-HM-non-coding-5'CGI	CpG→TpG/CpA substitution rate<0.03984	BCMsample25783	≥0.8	seq11246	seq11274	seq11429	seq11946	seq12093	seq12294	seq12431	seq12534	seq12879	seq12935	seq13209	seq16235	seq17056	seq17123	seq17292	seq17429	seq17432	seq19632	seq19634	seq23381	seq23495	seq23829	seq24215	seq25585	seq25722	seq26283	seq26359	seq27091	seq6034	seq6696	seq7385	seq8519	seq9331	seq9692	seq9847
WGBS-without-5hmC-H1-HM-non-coding-5'CGI	CpG→TpG/CpA substitution rate ≥0.03984	BCMsample25783	≤0.2	seq13550	seq16927	seq17293	seq20692	seq2733	seq3526	seq6363	seq6502	seq8372
WGBS-without-5hmC-H1-HM-non-coding-5'CGI	CpG→TpG/CpA substitution rate ≥0.03984	BCMsample25783	≥0.8	seq108	seq11152	seq11444	seq12092	seq12461	seq12535	seq12621	seq14853	seq16324	seq16994	seq16999	seq17042	seq17478	seq17482	seq17484	seq18049	seq18085	seq19528	seq19529	seq22806	seq22913	seq23044	seq23086	seq23087	seq23412	seq24214	seq24787	seq25862	seq25863	seq26752	seq26933	seq547	seq8493	seq9785	seq9868	seq9893
WGBS-without-5hmC-H1-HM-non-coding-5'CGI	CpG→TpG/CpA substitution rate<0.03984	BCMsample25784	≤0.2	seq10337	seq14148	seq14354	seq14554	seq14607	seq14618	seq15496	seq16574	seq18118	seq18760	seq18820	seq18881	seq19943	seq20240	seq21273	seq23658	seq23961	seq2404	seq24483	seq2451	seq2452	seq24854	seq2505	seq25231	seq25271	seq25292	seq25599	seq25780	seq27311	seq27576	seq3950	seq4145	seq4780	seq6070	seq6099	seq6100	seq6287	seq6587	seq6686	seq6987	seq7065	seq7408	seq7411	seq7412	seq7745	seq8379
WGBS-without-5hmC-H1-HM-non-coding-5'CGI	CpG→TpG/CpA substitution rate<0.03984	BCMsample25784	≥0.8	seq11246	seq11274	seq11429	seq11946	seq12093	seq12294	seq12431	seq12534	seq12879	seq12935	seq13209	seq16235	seq17056	seq17123	seq17292	seq17429	seq17432	seq19632	seq19634	seq23045	seq23381	seq23495	seq23829	seq24215	seq25585	seq25722	seq26283	seq26359	seq27091	seq5719	seq6034	seq6696	seq7385	seq8519	seq8658	seq9331	seq9692	seq9847
WGBS-without-5hmC-H1-HM-non-coding-5'CGI	CpG→TpG/CpA substitution rate ≥0.03984	BCMsample25784	≤0.2	seq13550	seq16927	seq17293	seq17477	seq20692	seq2535	seq2733	seq3526	seq6363	seq6502	seq8372
WGBS-without-5hmC-H1-HM-non-coding-5'CGI	CpG→TpG/CpA substitution rate ≥0.03984	BCMsample25784	≥0.8	seq108	seq11152	seq11444	seq12092	seq12461	seq12535	seq12621	seq14853	seq16324	seq16994	seq16999	seq17042	seq17478	seq17482	seq17484	seq18049	seq18085	seq19528	seq19529	seq22806	seq22913	seq23044	seq23086	seq23087	seq23412	seq24214	seq24787	seq25862	seq25863	seq26352	seq26752	seq26933	seq547	seq8493	seq9785	seq9868	seq9893
WGBS-without-5hmC-H1-HM-non-coding-5'CGI	CpG→TpG/CpA substitution rate<0.03984	Molaro_methylation	≤0.2	seq10337	seq11803	seq14148	seq14354	seq14554	seq14607	seq14618	seq15496	seq16574	seq17668	seq18118	seq18760	seq18820	seq18881	seq19943	seq20240	seq21273	seq23658	seq23961	seq2404	seq24483	seq2451	seq2452	seq24854	seq2505	seq25231	seq25271	seq25292	seq25599	seq25780	seq26135	seq26136	seq27311	seq27576	seq3950	seq4145	seq4780	seq6070	seq6071	seq6099	seq6100	seq6287	seq6587	seq6686	seq6987	seq7065
WGBS-without-5hmC-H1-HM-non-coding-5'CGI	CpG→TpG/CpA substitution rate<0.03984	Molaro_methylation	≥0.8	seq11246	seq11274	seq11429	seq11946	seq12093	seq12294	seq12431	seq12534	seq12879	seq12935	seq13209	seq16235	seq17056	seq17292	seq17429	seq17432	seq19634	seq23045	seq23381	seq23829	seq24215	seq25585	seq25722	seq26283	seq26340	seq26359	seq27091	seq6034	seq6696	seq7385	seq8519	seq8658	seq9331	seq9692	seq9847
WGBS-without-5hmC-H1-HM-non-coding-5'CGI	CpG→TpG/CpA substitution rate ≥0.03984	Molaro_methylation	≤0.2	seq13550	seq16927	seq17293	seq17477	seq20523	seq20692	seq2535	seq2733	seq5120	seq6363	seq6502
WGBS-without-5hmC-H1-HM-non-coding-5'CGI	CpG→TpG/CpA substitution rate ≥0.03984	Molaro_methylation	≥0.8	seq11152	seq11444	seq12461	seq12535	seq12621	seq14853	seq16324	seq16994	seq16999	seq17042	seq17478	seq17482	seq17484	seq18049	seq18085	seq19528	seq19529	seq22806	seq22913	seq23044	seq23086	seq23087	seq23412	seq24214	seq24787	seq25862	seq25863	seq26752	seq26933	seq8493	seq9868	seq9893
WGBS-without-5hmC-H1-LM-coding-5'CGI	CpG→TpG/CpA substitution rate<0.03984	BCMsample25783	≤0.2	seq10000	seq10001	seq10002	seq10024	seq10026	seq1003	seq10035	seq1004	seq10040	seq10042	seq10044	seq10045	seq10049	seq1005	seq10050	seq10051	seq10052	seq10053	seq10056	seq10057	seq10058	seq10059	seq1006	seq10061	seq10062	seq10064	seq10065	seq10068	seq1007	seq10072	seq10073	seq10074	seq10075	seq10077	seq10078	seq10080	seq10086	seq10091	seq10094	seq10095	seq10097	seq10103	seq10104	seq10105	seq10106	seq10107
WGBS-without-5hmC-H1-LM-coding-5'CGI	CpG→TpG/CpA substitution rate<0.03984	BCMsample25783	≥0.8	seq14138	seq647
WGBS-without-5hmC-H1-LM-coding-5'CGI	CpG→TpG/CpA substitution rate ≥0.03984	BCMsample25783	≤0.2	seq10085	seq10608	seq10648	seq10776	seq10906	seq11008	seq11626	seq12173	seq1222	seq12659	seq13511	seq1365	seq13716	seq13812	seq14345	seq14585	seq14593	seq14971	seq15072	seq15512	seq15829	seq15914	seq15964	seq15984	seq16048	seq16406	seq16692	seq16902	seq17295	seq18288	seq18382	seq18526	seq18536	seq18856	seq18916	seq19160	seq19285	seq19764	seq19825	seq19932	seq19963	seq19964	seq20017	seq20075	seq20396	seq2055
WGBS-without-5hmC-H1-LM-coding-5'CGI	CpG→TpG/CpA substitution rate ≥0.03984	BCMsample25783	≥0.8	seq11887	seq18332	seq5931	seq8505
WGBS-without-5hmC-H1-LM-coding-5'CGI	CpG→TpG/CpA substitution rate<0.03984	BCMsample25784	≤0.2	seq10000	seq10001	seq10002	seq10024	seq10026	seq1003	seq10035	seq1004	seq10040	seq10042	seq10044	seq10045	seq10049	seq1005	seq10050	seq10051	seq10052	seq10053	seq10056	seq10057	seq10058	seq10059	seq1006	seq10061	seq10062	seq10064	seq10065	seq10068	seq1007	seq10072	seq10073	seq10074	seq10075	seq10077	seq10078	seq10080	seq10086	seq10091	seq10094	seq10095	seq10097	seq10103	seq10104	seq10105	seq10106	seq10107
WGBS-without-5hmC-H1-LM-coding-5'CGI	CpG→TpG/CpA substitution rate<0.03984	BCMsample25784	≥0.8	seq25765	seq647
WGBS-without-5hmC-H1-LM-coding-5'CGI	CpG→TpG/CpA substitution rate ≥0.03984	BCMsample25784	≤0.2	seq10085	seq10608	seq10648	seq10778	seq10906	seq11008	seq11626	seq12173	seq1222	seq12659	seq13511	seq1365	seq13716	seq13812	seq14345	seq14585	seq14593	seq14971	seq15072	seq15512	seq15829	seq15914	seq15964	seq15984	seq16048	seq16406	seq16692	seq16902	seq17295	seq18288	seq18382	seq18526	seq18536	seq18856	seq18916	seq19160	seq19285	seq19764	seq19825	seq19932	seq19963	seq19964	seq20017	seq20075	seq20396	seq2055
WGBS-without-5hmC-H1-LM-coding-5'CGI	CpG→TpG/CpA substitution rate ≥0.03984	BCMsample25784	≥0.8	seq11887	seq14096	seq18332	seq5931	seq8505
WGBS-without-5hmC-H1-LM-coding-5'CGI	CpG→TpG/CpA substitution rate<0.03984	Molaro_methylation	≤0.2	seq10000	seq10001	seq10002	seq10024	seq10026	seq1003	seq10035	seq1004	seq10040	seq10042	seq10044	seq10045	seq10049	seq1005	seq10050	seq10051	seq10052	seq10053	seq10056	seq10057	seq10058	seq10059	seq1006	seq10061	seq10062	seq10064	seq10065	seq10068	seq1007	seq10072	seq10073	seq10074	seq10075	seq10077	seq10078	seq10080	seq10086	seq10091	seq10094	seq10095	seq10097	seq10103	seq10104	seq10105	seq10106	seq10107
WGBS-without-5hmC-H1-LM-coding-5'CGI	CpG→TpG/CpA substitution rate<0.03984	Molaro_methylation	≥0.8	seq25765	seq647
WGBS-without-5hmC-H1-LM-coding-5'CGI	CpG→TpG/CpA substitution rate ≥0.03984	Molaro_methylation	≤0.2	seq10085	seq10608	seq10648	seq10776	seq10778	seq10906	seq11008	seq11626	seq12173	seq1222	seq12659	seq13511	seq1365	seq13716	seq13812	seq14345	seq14585	seq14593	seq14971	seq15072	seq15512	seq15829	seq15914	seq15964	seq15984	seq16048	seq16406	seq16692	seq16902	seq17295	seq18288	seq18382	seq18526	seq18536	seq18856	seq18916	seq19160	seq19285	seq19764	seq19825	seq19932	seq19963	seq19964	seq20017	seq20075	seq20396
WGBS-without-5hmC-H1-LM-coding-5'CGI	CpG→TpG/CpA substitution rate ≥0.03984	Molaro_methylation	≥0.8	seq18332	seq5931	seq8505
WGBS-without-5hmC-H1-LM-non-coding-5'CGI	CpG→TpG/CpA substitution rate<0.03984	BCMsample25783	≤0.2	seq10018	seq10079	seq10162	seq10435	seq10554	seq10754	seq10786	seq10827	seq10959	seq11019	seq11040	seq11073	seq11086	seq11091	seq11163	seq11206	seq11383	seq11449	seq11625	seq11883	seq1206	seq12095	seq12170	seq1245	seq12772	seq1281	seq12841	seq1316	seq13169	seq1317	seq13472	seq13654	seq13910	seq13937	seq14022	seq14047	seq14063	seq14341	seq14349	seq14403	seq14609	seq14617	seq14634	seq1477	seq14907	seq15119
WGBS-without-5hmC-H1-LM-non-coding-5'CGI	CpG→TpG/CpA substitution rate<0.03984	BCMsample25783	≥0.8
WGBS-without-5hmC-H1-LM-non-coding-5'CGI	CpG→TpG/CpA substitution rate ≥0.03984	BCMsample25783	≤0.2	seq13469	seq23556	seq24435	seq24537
WGBS-without-5hmC-H1-LM-non-coding-5'CGI	CpG→TpG/CpA substitution rate ≥0.03984	BCMsample25783	≥0.8
WGBS-without-5hmC-H1-LM-non-coding-5'CGI	CpG→TpG/CpA substitution rate<0.03984	BCMsample25784	≤0.2	seq10018	seq10079	seq10162	seq10435	seq10554	seq10754	seq10786	seq10827	seq10959	seq11019	seq11040	seq11073	seq11086	seq11091	seq11163	seq11206	seq11383	seq11449	seq11625	seq11883	seq1206	seq12095	seq12170	seq1245	seq12772	seq1281	seq12841	seq13142	seq1316	seq13169	seq1317	seq13472	seq13654	seq13910	seq13937	seq14022	seq14047	seq14063	seq14341	seq14349	seq14403	seq14609	seq14617	seq14634	seq1477	seq14907
WGBS-without-5hmC-H1-LM-non-coding-5'CGI	CpG→TpG/CpA substitution rate<0.03984	BCMsample25784	≥0.8
WGBS-without-5hmC-H1-LM-non-coding-5'CGI	CpG→TpG/CpA substitution rate ≥0.03984	BCMsample25784	≤0.2	seq13469	seq23556	seq24435	seq24537
WGBS-without-5hmC-H1-LM-non-coding-5'CGI	CpG→TpG/CpA substitution rate ≥0.03984	BCMsample25784	≥0.8
WGBS-without-5hmC-H1-LM-non-coding-5'CGI	CpG→TpG/CpA substitution rate<0.03984	Molaro_methylation	≤0.2	seq10018	seq10079	seq10162	seq10435	seq10554	seq10754	seq10786	seq10827	seq10959	seq11019	seq11040	seq11073	seq11086	seq11091	seq11163	seq11206	seq11383	seq11449	seq11625	seq11883	seq1206	seq12095	seq12170	seq1245	seq12772	seq1281	seq12841	seq13142	seq1316	seq13169	seq1317	seq13472	seq13654	seq13910	seq13937	seq14022	seq14047	seq14063	seq14341	seq14349	seq14403	seq14609	seq14617	seq14634	seq1477	seq14907
WGBS-without-5hmC-H1-LM-non-coding-5'CGI	CpG→TpG/CpA substitution rate<0.03984	Molaro_methylation	≥0.8
WGBS-without-5hmC-H1-LM-non-coding-5'CGI	CpG→TpG/CpA substitution rate ≥0.03984	Molaro_methylation	≤0.2	seq13469	seq23556	seq24435	seq24537
WGBS-without-5hmC-H1-LM-non-coding-5'CGI	CpG→TpG/CpA substitution rate ≥0.03984	Molaro_methylation	≥0.8
WGBS-without-5hmC-H1-HM-coding-3'CGI	CpG→TpG/CpA substitution rate<0.03984	BCMsample25783	≤0.2	seq10201	seq10249	seq10629	seq10701	seq10972	seq11056	seq11249	seq11683	seq11688	seq11689	seq11815	seq11833	seq11860	seq11884	seq12101	seq12311	seq12335	seq12432	seq12640	seq12644	seq12660	seq12890	seq13217	seq13369	seq13401	seq13531	seq13608	seq1377	seq13794	seq13985	seq14079	seq14187	seq14290	seq14333	seq14506	seq14512	seq14535	seq14552	seq14599	seq14605	seq14812	seq15042	seq15125	seq15141	seq15424	seq15547
WGBS-without-5hmC-H1-HM-coding-3'CGI	CpG→TpG/CpA substitution rate<0.03984	BCMsample25783	≥0.8	seq10076	seq10081	seq10109	seq10127	seq10208	seq10258	seq10289	seq1030	seq10302	seq10318	seq10922	seq11110	seq11148	seq11203	seq11234	seq11264	seq11296	seq11341	seq11445	seq11464	seq11526	seq11841	seq12011	seq12012	seq12031	seq12162	seq12300	seq12306	seq12309	seq12433	seq12446	seq12490	seq12493	seq12590	seq12652	seq12706	seq12710	seq12714	seq12762	seq12849	seq12861	seq12881	seq12983	seq13014	seq13118	seq13239
WGBS-without-5hmC-H1-HM-coding-3'CGI	CpG→TpG/CpA substitution rate ≥0.03984	BCMsample25783	≤0.2	seq12295	seq14713	seq19322	seq20584	seq24547	seq2492	seq25396	seq2578	seq26805	seq27760
WGBS-without-5hmC-H1-HM-coding-3'CGI	CpG→TpG/CpA substitution rate ≥0.03984	BCMsample25783	≥0.8	seq10492	seq11022	seq11137	seq11159	seq11165	seq11275	seq11330	seq11427	seq11458	seq11465	seq11475	seq11477	seq11505	seq11506	seq11538	seq11564	seq11671	seq12118	seq12119	seq12163	seq12292	seq12455	seq12494	seq12598	seq12614	seq12657	seq12681	seq12709	seq12742	seq12764	seq12818	seq12837	seq12851	seq12920	seq12933	seq12982	seq13233	seq13237	seq14440	seq14529	seq14530	seq14748	seq14794	seq15522	seq15575	seq16177
WGBS-without-5hmC-H1-HM-coding-3'CGI	CpG→TpG/CpA substitution rate<0.03984	BCMsample25784	≤0.2	seq10201	seq10249	seq10629	seq10701	seq10972	seq11056	seq11249	seq11683	seq11688	seq11689	seq11815	seq11833	seq11860	seq11884	seq12101	seq12311	seq12335	seq12432	seq12631	seq12640	seq12660	seq12890	seq13369	seq13401	seq13531	seq13608	seq1377	seq13794	seq14079	seq14187	seq14290	seq14333	seq14506	seq14512	seq14535	seq14552	seq14599	seq14605	seq14812	seq15042	seq15125	seq15141	seq15373	seq15424	seq15547	seq15666
WGBS-without-5hmC-H1-HM-coding-3'CGI	CpG→TpG/CpA substitution rate<0.03984	BCMsample25784	≥0.8	seq10076	seq10109	seq10127	seq10208	seq10219	seq10258	seq10289	seq1030	seq10302	seq10922	seq11110	seq11148	seq11203	seq11234	seq11264	seq11296	seq11341	seq11445	seq11526	seq11841	seq12011	seq12012	seq12031	seq12162	seq12300	seq12306	seq12309	seq12433	seq12446	seq12490	seq12493	seq12590	seq12594	seq12644	seq12652	seq12706	seq12710	seq12714	seq12762	seq12773	seq12849	seq12861	seq12881	seq12983	seq13014	seq13118
WGBS-without-5hmC-H1-HM-coding-3'CGI	CpG→TpG/CpA substitution rate ≥0.03984	BCMsample25784	≤0.2	seq12295	seq14713	seq19322	seq20513	seq20584	seq24547	seq2492	seq25396	seq2578	seq26805	seq27760
WGBS-without-5hmC-H1-HM-coding-3'CGI	CpG→TpG/CpA substitution rate ≥0.03984	BCMsample25784	≥0.8	seq10492	seq11022	seq11137	seq11159	seq11275	seq11330	seq11427	seq11458	seq11465	seq11475	seq11477	seq11505	seq11506	seq11538	seq11671	seq12118	seq12119	seq12163	seq12292	seq12455	seq12494	seq12598	seq12614	seq12657	seq12681	seq12709	seq12742	seq12764	seq12818	seq12837	seq12920	seq12933	seq12982	seq13233	seq13237	seq14440	seq14529	seq14530	seq14748	seq14794	seq15522	seq15575	seq16177	seq16197	seq16225	seq16327
WGBS-without-5hmC-H1-HM-coding-3'CGI	CpG→TpG/CpA substitution rate<0.03984	Molaro_methylation	≤0.2	seq10201	seq10216	seq10249	seq10629	seq10701	seq10972	seq11056	seq11683	seq11688	seq11689	seq11815	seq11820	seq11833	seq11860	seq11884	seq12101	seq12311	seq12335	seq12432	seq12640	seq12660	seq12890	seq13217	seq13369	seq13401	seq13531	seq13608	seq1377	seq13794	seq14079	seq14187	seq14290	seq14333	seq14506	seq14512	seq14535	seq14552	seq14599	seq14605	seq14812	seq15042	seq15125	seq15141	seq15424	seq15547	seq15666
WGBS-without-5hmC-H1-HM-coding-3'CGI	CpG→TpG/CpA substitution rate<0.03984	Molaro_methylation	≥0.8	seq10076	seq10081	seq10109	seq10127	seq10208	seq10258	seq10289	seq1030	seq10302	seq10922	seq11110	seq11148	seq11203	seq11234	seq11264	seq11296	seq11341	seq11445	seq11464	seq11526	seq11841	seq12011	seq12031	seq12162	seq12300	seq12306	seq12309	seq12433	seq12446	seq12490	seq12493	seq12590	seq12594	seq12652	seq12706	seq12710	seq12714	seq12762	seq12773	seq12849	seq12861	seq12881	seq12983	seq13014	seq13118	seq13239
WGBS-without-5hmC-H1-HM-coding-3'CGI	CpG→TpG/CpA substitution rate ≥0.03984	Molaro_methylation	≤0.2	seq14713	seq19322	seq20584	seq24547	seq2492	seq25396	seq2578	seq27760
WGBS-without-5hmC-H1-HM-coding-3'CGI	CpG→TpG/CpA substitution rate ≥0.03984	Molaro_methylation	≥0.8	seq10492	seq11022	seq11137	seq11159	seq11165	seq11275	seq11330	seq11427	seq11458	seq11475	seq11477	seq11505	seq11506	seq11538	seq11671	seq12118	seq12119	seq12163	seq12292	seq12455	seq12494	seq12598	seq12614	seq12657	seq12681	seq12709	seq12742	seq12764	seq12818	seq12837	seq12851	seq12920	seq12933	seq12982	seq13237	seq14529	seq14530	seq14748	seq14794	seq15522	seq15575	seq16177	seq16197	seq16225	seq16327	seq16885
WGBS-without-5hmC-H1-HM-non-coding-3'CGI	CpG→TpG/CpA substitution rate<0.03984	BCMsample25783	≤0.2	seq12316	seq13470	seq13725	seq14864	seq15215	seq15372	seq1616	seq18562	seq20701	seq22098	seq22866	seq23661	seq25781
WGBS-without-5hmC-H1-HM-non-coding-3'CGI	CpG→TpG/CpA substitution rate<0.03984	BCMsample25783	≥0.8	seq10371	seq12299	seq16906	seq21561	seq2284	seq22912	seq23797	seq24016	seq24216	seq306	seq3451	seq3527
WGBS-without-5hmC-H1-HM-non-coding-3'CGI	CpG→TpG/CpA substitution rate ≥0.03984	BCMsample25783	≤0.2	seq23402	seq4144
WGBS-without-5hmC-H1-HM-non-coding-3'CGI	CpG→TpG/CpA substitution rate ≥0.03984	BCMsample25783	≥0.8	seq11328	seq12346	seq13737	seq16246	seq16943	seq17030	seq19456	seq20557	seq23207	seq23413	seq23875	seq24748	seq26014	seq26858	seq5891	seq8457	seq8504
WGBS-without-5hmC-H1-HM-non-coding-3'CGI	CpG→TpG/CpA substitution rate<0.03984	BCMsample25784	≤0.2	seq12316	seq13470	seq13725	seq14864	seq15372	seq1616	seq20701	seq22098	seq22866	seq25781
WGBS-without-5hmC-H1-HM-non-coding-3'CGI	CpG→TpG/CpA substitution rate<0.03984	BCMsample25784	≥0.8	seq10371	seq12299	seq16906	seq2284	seq22912	seq24016	seq24216	seq306	seq3451	seq3527
WGBS-without-5hmC-H1-HM-non-coding-3'CGI	CpG→TpG/CpA substitution rate ≥0.03984	BCMsample25784	≤0.2	seq18384	seq23402	seq4144
WGBS-without-5hmC-H1-HM-non-coding-3'CGI	CpG→TpG/CpA substitution rate ≥0.03984	BCMsample25784	≥0.8	seq11328	seq12346	seq13737	seq16246	seq16943	seq17030	seq17548	seq19456	seq20557	seq23207	seq23413	seq23875	seq24748	seq26014	seq26858	seq5891	seq8457	seq8504
WGBS-without-5hmC-H1-HM-non-coding-3'CGI	CpG→TpG/CpA substitution rate<0.03984	Molaro_methylation	≤0.2	seq12316	seq13470	seq13725	seq14864	seq15372	seq1616	seq20701	seq22866	seq25781
WGBS-without-5hmC-H1-HM-non-coding-3'CGI	CpG→TpG/CpA substitution rate<0.03984	Molaro_methylation	≥0.8	seq10371	seq12299	seq16906	seq21561	seq2284	seq22912	seq23797	seq24016	seq24216	seq306	seq3451	seq3527
WGBS-without-5hmC-H1-HM-non-coding-3'CGI	CpG→TpG/CpA substitution rate ≥0.03984	Molaro_methylation	≤0.2	seq18384	seq23402
WGBS-without-5hmC-H1-HM-non-coding-3'CGI	CpG→TpG/CpA substitution rate ≥0.03984	Molaro_methylation	≥0.8	seq12346	seq13737	seq16246	seq17030	seq17548	seq23207	seq23413	seq23875	seq24748	seq26858	seq5891	seq8457	seq8504
WGBS-without-5hmC-H1-LM-coding-3'CGI	CpG→TpG/CpA substitution rate<0.03984	BCMsample25783	≤0.2	seq10067	seq10083	seq10088	seq10089	seq10146	seq10147	seq10155	seq10171	seq10174	seq10278	seq10377	seq10491	seq10544	seq10545	seq10570	seq10634	seq1069	seq10702	seq10809	seq10817	seq10819	seq10820	seq10836	seq10837	seq10838	seq10839	seq10846	seq10869	seq10942	seq10943	seq10953	seq10971	seq1102	seq1103	seq11101	seq11106	seq11260	seq11619	seq11894	seq11895	seq11896	seq11917	seq12276	seq12364	seq12466	seq12467
WGBS-without-5hmC-H1-LM-coding-3'CGI	CpG→TpG/CpA substitution rate<0.03984	BCMsample25783	≥0.8	seq20976	seq25720
WGBS-without-5hmC-H1-LM-coding-3'CGI	CpG→TpG/CpA substitution rate ≥0.03984	BCMsample25783	≤0.2	seq1101	seq14133	seq2045	seq6327	seq6328
WGBS-without-5hmC-H1-LM-coding-3'CGI	CpG→TpG/CpA substitution rate ≥0.03984	BCMsample25783	≥0.8	seq17132
WGBS-without-5hmC-H1-LM-coding-3'CGI	CpG→TpG/CpA substitution rate<0.03984	BCMsample25784	≤0.2	seq10067	seq10083	seq10088	seq10089	seq10146	seq10147	seq10155	seq10171	seq10174	seq10278	seq10377	seq10491	seq10544	seq10545	seq10570	seq10634	seq1069	seq10702	seq10809	seq10817	seq10819	seq10820	seq10836	seq10837	seq10838	seq10839	seq10846	seq10869	seq10942	seq10943	seq10953	seq10971	seq1102	seq1103	seq11101	seq11106	seq11260	seq11619	seq11894	seq11895	seq11896	seq11917	seq12276	seq12364	seq12466	seq12467
WGBS-without-5hmC-H1-LM-coding-3'CGI	CpG→TpG/CpA substitution rate<0.03984	BCMsample25784	≥0.8	seq20976	seq25720	seq9658
WGBS-without-5hmC-H1-LM-coding-3'CGI	CpG→TpG/CpA substitution rate ≥0.03984	BCMsample25784	≤0.2	seq1101	seq14133	seq2045	seq6327	seq6328
WGBS-without-5hmC-H1-LM-coding-3'CGI	CpG→TpG/CpA substitution rate ≥0.03984	BCMsample25784	≥0.8	seq17132
WGBS-without-5hmC-H1-LM-coding-3'CGI	CpG→TpG/CpA substitution rate<0.03984	Molaro_methylation	≤0.2	seq10067	seq10083	seq10088	seq10089	seq10146	seq10147	seq10155	seq10171	seq10174	seq10278	seq10377	seq10491	seq10544	seq10545	seq10570	seq10634	seq1069	seq10702	seq10809	seq10817	seq10819	seq10820	seq10836	seq10837	seq10838	seq10839	seq10846	seq10869	seq10942	seq10943	seq10953	seq10971	seq1102	seq1103	seq11101	seq11106	seq11260	seq11619	seq11894	seq11895	seq11896	seq11917	seq12276	seq12364	seq12466	seq12467
WGBS-without-5hmC-H1-LM-coding-3'CGI	CpG→TpG/CpA substitution rate<0.03984	Molaro_methylation	≥0.8	seq20976	seq25720
WGBS-without-5hmC-H1-LM-coding-3'CGI	CpG→TpG/CpA substitution rate ≥0.03984	Molaro_methylation	≤0.2	seq1101	seq14133	seq2045	seq6327	seq6328
WGBS-without-5hmC-H1-LM-coding-3'CGI	CpG→TpG/CpA substitution rate ≥0.03984	Molaro_methylation	≥0.8	seq17132
WGBS-without-5hmC-H1-LM-non-coding-3'CGI	CpG→TpG/CpA substitution rate<0.03984	BCMsample25783	≤0.2	seq10177	seq10517	seq10518	seq11273	seq11800	seq11873	seq1243	seq1244	seq14340	seq14350	seq15101	seq15153	seq15351	seq15451	seq15734	seq15847	seq15933	seq17220	seq17253	seq17991	seq1876	seq18948	seq19080	seq19081	seq19191	seq19351	seq1959	seq19855	seq19856	seq19857	seq2025	seq2026	seq22543	seq22856	seq23715	seq23717	seq24392	seq24570	seq25501	seq26621	seq27207	seq27351	seq27821	seq3137	seq3207	seq4924
WGBS-without-5hmC-H1-LM-non-coding-3'CGI	CpG→TpG/CpA substitution rate<0.03984	BCMsample25783	≥0.8
WGBS-without-5hmC-H1-LM-non-coding-3'CGI	CpG→TpG/CpA substitution rate ≥0.03984	BCMsample25783	≤0.2	seq6297
WGBS-without-5hmC-H1-LM-non-coding-3'CGI	CpG→TpG/CpA substitution rate ≥0.03984	BCMsample25783	≥0.8
WGBS-without-5hmC-H1-LM-non-coding-3'CGI	CpG→TpG/CpA substitution rate<0.03984	BCMsample25784	≤0.2	seq10177	seq10517	seq10518	seq11273	seq11800	seq11873	seq1243	seq1244	seq14340	seq14350	seq15101	seq15153	seq15351	seq15451	seq15734	seq15847	seq15933	seq17220	seq17991	seq1876	seq18948	seq19080	seq19081	seq19191	seq19351	seq1959	seq19855	seq19856	seq19857	seq2025	seq2026	seq22543	seq22856	seq23715	seq23717	seq24392	seq24570	seq25501	seq26621	seq27207	seq27351	seq27821	seq3137	seq3207	seq4924	seq5833
WGBS-without-5hmC-H1-LM-non-coding-3'CGI	CpG→TpG/CpA substitution rate<0.03984	BCMsample25784	≥0.8
WGBS-without-5hmC-H1-LM-non-coding-3'CGI	CpG→TpG/CpA substitution rate ≥0.03984	BCMsample25784	≤0.2	seq6297
WGBS-without-5hmC-H1-LM-non-coding-3'CGI	CpG→TpG/CpA substitution rate ≥0.03984	BCMsample25784	≥0.8
WGBS-without-5hmC-H1-LM-non-coding-3'CGI	CpG→TpG/CpA substitution rate<0.03984	Molaro_methylation	≤0.2	seq10177	seq10517	seq10518	seq11273	seq11800	seq11873	seq1243	seq1244	seq14340	seq14350	seq15101	seq15153	seq15351	seq15451	seq15734	seq15847	seq15933	seq17220	seq17253	seq17991	seq1876	seq18948	seq19080	seq19081	seq19191	seq19351	seq1959	seq19855	seq19856	seq19857	seq2025	seq2026	seq22543	seq22856	seq23715	seq23717	seq24392	seq24570	seq25501	seq26621	seq27207	seq27351	seq27821	seq3137	seq3207	seq4924
WGBS-without-5hmC-H1-LM-non-coding-3'CGI	CpG→TpG/CpA substitution rate<0.03984	Molaro_methylation	≥0.8
WGBS-without-5hmC-H1-LM-non-coding-3'CGI	CpG→TpG/CpA substitution rate ≥0.03984	Molaro_methylation	≤0.2	seq6297
WGBS-without-5hmC-H1-LM-non-coding-3'CGI	CpG→TpG/CpA substitution rate ≥0.03984	Molaro_methylation	≥0.8
WGBS-without-5hmC-H1-HM-coding-intragenic CGI	CpG→TpG/CpA substitution rate<0.03984	BCMsample25783	≤0.2	seq10160	seq10231	seq1032	seq10460	seq10663	seq10686	seq11170	seq11175	seq11620	seq11633	seq11789	seq11790	seq11925	seq11957	seq12037	seq12195	seq12340	seq12414	seq12477	seq12655	seq12718	seq12722	seq12736	seq12738	seq12805	seq12817	seq13055	seq13058	seq13127	seq13191	seq13238	seq13293	seq13337	seq13444	seq13445	seq13495	seq13534	seq13560	seq1364	seq13691	seq13695	seq13778	seq13815	seq13969	seq14060	seq14140
WGBS-without-5hmC-H1-HM-coding-intragenic CGI	CpG→TpG/CpA substitution rate<0.03984	BCMsample25783	≥0.8	seq10019	seq10020	seq10027	seq10032	seq10034	seq10047	seq10188	seq10254	seq10265	seq10743	seq10800	seq10960	seq11026	seq11153	seq11171	seq11252	seq11256	seq11280	seq11290	seq11293	seq11298	seq11301	seq11311	seq11312	seq11314	seq11320	seq11322	seq11323	seq11324	seq11327	seq11340	seq11346	seq11381	seq11418	seq11428	seq11446	seq11463	seq11471	seq11473	seq11481	seq11492	seq11493	seq11494	seq11496	seq11515	seq11529
WGBS-without-5hmC-H1-HM-coding-intragenic CGI	CpG→TpG/CpA substitution rate ≥0.03984	BCMsample25783	≤0.2	seq10954	seq11459	seq11700	seq12717	seq1289	seq13787	seq13832	seq13916	seq14708	seq14719	seq14723	seq16403	seq17443	seq18264	seq1941	seq21593	seq21767	seq2280	seq23098	seq23440	seq2426	seq2427	seq2429	seq24759	seq24761	seq24779	seq24838	seq24869	seq2491	seq24915	seq2514	seq25921	seq25949	seq26431	seq27079	seq27088	seq27714	seq2778	seq3493	seq3645	seq4223	seq4465	seq4532	seq604	seq6134	seq6345
WGBS-without-5hmC-H1-HM-coding-intragenic CGI	CpG→TpG/CpA substitution rate ≥0.03984	BCMsample25783	≥0.8	seq100	seq10017	seq1012	seq10204	seq10620	seq10636	seq110	seq11109	seq11191	seq11236	seq11243	seq11259	seq11285	seq11288	seq11289	seq11310	seq11313	seq11319	seq11321	seq11326	seq1133	seq11339	seq11344	seq11347	seq11354	seq11414	seq11431	seq11434	seq11437	seq11460	seq11474	seq11476	seq11480	seq11490	seq11491	seq11497	seq11498	seq11500	seq11501	seq11502	seq11509	seq11512	seq11513	seq11514	seq11524	seq11525
WGBS-without-5hmC-H1-HM-coding-intragenic CGI	CpG→TpG/CpA substitution rate<0.03984	BCMsample25784	≤0.2	seq10160	seq10231	seq1032	seq10460	seq10663	seq10671	seq10686	seq11170	seq11175	seq11620	seq11633	seq11790	seq11925	seq11957	seq12037	seq12195	seq12340	seq12414	seq12477	seq12655	seq12718	seq12736	seq12738	seq12805	seq12817	seq13055	seq13058	seq13127	seq13191	seq13238	seq13293	seq13337	seq13444	seq13445	seq13495	seq13534	seq1364	seq13691	seq13695	seq13778	seq13815	seq13969	seq14060	seq14151	seq14199	seq14279
WGBS-without-5hmC-H1-HM-coding-intragenic CGI	CpG→TpG/CpA substitution rate<0.03984	BCMsample25784	≥0.8	seq10019	seq10020	seq10027	seq10032	seq10034	seq10047	seq10188	seq10254	seq10265	seq10743	seq10800	seq10960	seq11026	seq11153	seq11171	seq11252	seq11256	seq11280	seq11293	seq11298	seq11301	seq11311	seq11312	seq11314	seq11320	seq11322	seq11323	seq11324	seq11327	seq11340	seq11346	seq11381	seq11418	seq11428	seq11446	seq11463	seq11471	seq11473	seq11481	seq11492	seq11493	seq11496	seq11515	seq11529	seq11546	seq11547
WGBS-without-5hmC-H1-HM-coding-intragenic CGI	CpG→TpG/CpA substitution rate ≥0.03984	BCMsample25784	≤0.2	seq10954	seq11459	seq11474	seq11700	seq12717	seq1289	seq13787	seq13916	seq14708	seq14719	seq14723	seq17443	seq18035	seq18264	seq1941	seq20562	seq21048	seq21593	seq23098	seq2426	seq2427	seq2429	seq24761	seq24779	seq24838	seq24869	seq2491	seq24915	seq2514	seq25921	seq26431	seq27079	seq27088	seq27714	seq2778	seq3493	seq4465	seq4532	seq604	seq6134	seq7664	seq9328
WGBS-without-5hmC-H1-HM-coding-intragenic CGI	CpG→TpG/CpA substitution rate ≥0.03984	BCMsample25784	≥0.8	seq100	seq10017	seq1012	seq10204	seq10620	seq10636	seq11109	seq11191	seq11236	seq11243	seq11259	seq11285	seq11288	seq11289	seq11310	seq11313	seq11319	seq11326	seq1133	seq11339	seq11344	seq11347	seq11354	seq11414	seq11431	seq11434	seq11437	seq11460	seq11476	seq11480	seq11489	seq11490	seq11491	seq11497	seq11498	seq11500	seq11501	seq11502	seq11509	seq11512	seq11513	seq11514	seq11524	seq11525	seq11531	seq11535
WGBS-without-5hmC-H1-HM-coding-intragenic CGI	CpG→TpG/CpA substitution rate<0.03984	Molaro_methylation	≤0.2	seq10160	seq10231	seq1032	seq10663	seq10671	seq10686	seq11170	seq11175	seq11620	seq11633	seq11790	seq11925	seq11957	seq12195	seq12340	seq12414	seq12477	seq12655	seq12718	seq12736	seq12738	seq12805	seq12817	seq13055	seq13058	seq13127	seq13191	seq13238	seq13293	seq13337	seq13444	seq13445	seq13495	seq13534	seq1364	seq13691	seq13695	seq13781	seq13815	seq13969	seq14060	seq14140	seq14151	seq14199	seq14279	seq14324
WGBS-without-5hmC-H1-HM-coding-intragenic CGI	CpG→TpG/CpA substitution rate<0.03984	Molaro_methylation	≥0.8	seq10019	seq10020	seq10027	seq10032	seq10034	seq10047	seq10188	seq10254	seq10265	seq10743	seq10800	seq10960	seq11026	seq11153	seq11171	seq11252	seq11256	seq11280	seq11290	seq11293	seq11298	seq11301	seq11311	seq11312	seq11320	seq11322	seq11323	seq11324	seq11327	seq11340	seq11346	seq11381	seq11418	seq11428	seq11446	seq11463	seq11473	seq11492	seq11493	seq11494	seq11496	seq11529	seq11546	seq11547	seq11554	seq11555
WGBS-without-5hmC-H1-HM-coding-intragenic CGI	CpG→TpG/CpA substitution rate ≥0.03984	Molaro_methylation	≤0.2	seq10954	seq11459	seq11700	seq12717	seq1289	seq13784	seq13787	seq13916	seq14708	seq14719	seq14723	seq17443	seq18264	seq1941	seq21593	seq21767	seq23098	seq2427	seq2429	seq24759	seq24761	seq24779	seq24838	seq24869	seq2491	seq24915	seq2512	seq2514	seq25921	seq25949	seq26431	seq27079	seq27081	seq27088	seq27714	seq2778	seq3493	seq4465	seq4532	seq6134	seq7664	seq9328
WGBS-without-5hmC-H1-HM-coding-intragenic CGI	CpG→TpG/CpA substitution rate ≥0.03984	Molaro_methylation	≥0.8	seq100	seq10017	seq1012	seq10204	seq10620	seq10636	seq110	seq11109	seq11191	seq11236	seq11243	seq11259	seq11285	seq11288	seq11289	seq11310	seq11313	seq11319	seq11321	seq11326	seq1133	seq11339	seq11344	seq11347	seq11354	seq11414	seq11431	seq11434	seq11476	seq11480	seq11489	seq11490	seq11491	seq11497	seq11498	seq11500	seq11502	seq11509	seq11512	seq11514	seq11524	seq11525	seq11531	seq11535	seq11536	seq11543
WGBS-without-5hmC-H1-HM-non-coding-intragenic CGI	CpG→TpG/CpA substitution rate<0.03984	BCMsample25783	≤0.2	seq10293	seq13046	seq17425	seq17692	seq19220	seq19248	seq19765	seq22627	seq22820	seq2414	seq2536	seq2538	seq26131	seq26306	seq26327	seq27809	seq4674	seq488	seq6262	seq7409	seq7410	seq7699	seq7720	seq9670
WGBS-without-5hmC-H1-HM-non-coding-intragenic CGI	CpG→TpG/CpA substitution rate<0.03984	BCMsample25783	≥0.8	seq16996	seq20446	seq20447	seq22949	seq23114	seq23160
WGBS-without-5hmC-H1-HM-non-coding-intragenic CGI	CpG→TpG/CpA substitution rate ≥0.03984	BCMsample25783	≤0.2	seq17115	seq17177	seq17178	seq17179	seq19174	seq24195	seq27371	seq27599
WGBS-without-5hmC-H1-HM-non-coding-intragenic CGI	CpG→TpG/CpA substitution rate ≥0.03984	BCMsample25783	≥0.8	seq14767	seq16997	seq17027	seq18149	seq20449	seq22931	seq23021	seq23028	seq23043	seq23115	seq23117	seq23250
WGBS-without-5hmC-H1-HM-non-coding-intragenic CGI	CpG→TpG/CpA substitution rate<0.03984	BCMsample25784	≤0.2	seq10293	seq13046	seq17425	seq17692	seq19220	seq19248	seq19765	seq22627	seq22820	seq2414	seq2536	seq2538	seq26131	seq26306	seq26327	seq27809	seq4674	seq488	seq6262	seq7409	seq7410	seq7581	seq7699	seq7720	seq9670
WGBS-without-5hmC-H1-HM-non-coding-intragenic CGI	CpG→TpG/CpA substitution rate<0.03984	BCMsample25784	≥0.8	seq16996	seq20446	seq20447	seq22949	seq23114	seq23160	seq23161
WGBS-without-5hmC-H1-HM-non-coding-intragenic CGI	CpG→TpG/CpA substitution rate ≥0.03984	BCMsample25784	≤0.2	seq17115	seq17177	seq17178	seq17179	seq19174	seq27371	seq27599
WGBS-without-5hmC-H1-HM-non-coding-intragenic CGI	CpG→TpG/CpA substitution rate ≥0.03984	BCMsample25784	≥0.8	seq12099	seq14767	seq16997	seq17027	seq18149	seq20445	seq20449	seq22931	seq23021	seq23028	seq23043	seq23115	seq23117	seq23250
WGBS-without-5hmC-H1-HM-non-coding-intragenic CGI	CpG→TpG/CpA substitution rate<0.03984	Molaro_methylation	≤0.2	seq10293	seq13046	seq17425	seq17692	seq19220	seq19248	seq19765	seq20197	seq20446	seq22627	seq22820	seq2414	seq2536	seq2538	seq26131	seq26306	seq26327	seq27809	seq4674	seq488	seq6262	seq7409	seq7410	seq7581	seq7699	seq7720	seq9670
WGBS-without-5hmC-H1-HM-non-coding-intragenic CGI	CpG→TpG/CpA substitution rate<0.03984	Molaro_methylation	≥0.8	seq16996	seq20447	seq23160
WGBS-without-5hmC-H1-HM-non-coding-intragenic CGI	CpG→TpG/CpA substitution rate ≥0.03984	Molaro_methylation	≤0.2	seq17115	seq17177	seq17178	seq17179	seq19174	seq24195	seq27371	seq27599
WGBS-without-5hmC-H1-HM-non-coding-intragenic CGI	CpG→TpG/CpA substitution rate ≥0.03984	Molaro_methylation	≥0.8	seq12099	seq14767	seq17027	seq18149	seq20445	seq22931	seq23021	seq23028	seq23043	seq23115	seq23117	seq23250
WGBS-without-5hmC-H1-LM-coding-intragenic CGI	CpG→TpG/CpA substitution rate<0.03984	BCMsample25783	≤0.2	seq10025	seq10100	seq10101	seq10164	seq10224	seq10268	seq10269	seq10270	seq10342	seq1036	seq10372	seq10406	seq10413	seq10484	seq10549	seq10550	seq10599	seq10605	seq10703	seq10704	seq10706	seq10725	seq10736	seq10767	seq10781	seq10824	seq10863	seq10905	seq10965	seq10978	seq10994	seq11214	seq11254	seq11269	seq11278	seq11591	seq11628	seq11641	seq11732	seq11742	seq11768	seq11770	seq11798	seq11835	seq11866	seq1189
WGBS-without-5hmC-H1-LM-coding-intragenic CGI	CpG→TpG/CpA substitution rate<0.03984	BCMsample25783	≥0.8	seq12546	seq17606	seq23487	seq4161	seq423
WGBS-without-5hmC-H1-LM-coding-intragenic CGI	CpG→TpG/CpA substitution rate ≥0.03984	BCMsample25783	≤0.2	seq11621	seq12924	seq13442	seq16302	seq16651	seq17399	seq17949	seq1972	seq20062	seq20705	seq20999	seq21217	seq21377	seq22252	seq24786	seq2699	seq351	seq4036	seq4151	seq551
WGBS-without-5hmC-H1-LM-coding-intragenic CGI	CpG→TpG/CpA substitution rate ≥0.03984	BCMsample25783	≥0.8	seq12474	seq12482
WGBS-without-5hmC-H1-LM-coding-intragenic CGI	CpG→TpG/CpA substitution rate<0.03984	BCMsample25784	≤0.2	seq10025	seq10100	seq10101	seq10164	seq10224	seq10268	seq10269	seq10270	seq10342	seq1036	seq10372	seq10406	seq10413	seq10484	seq10549	seq10550	seq10599	seq10605	seq10703	seq10704	seq10706	seq10725	seq10736	seq10767	seq10781	seq10824	seq10863	seq10905	seq10965	seq10978	seq10994	seq11214	seq11254	seq11278	seq11591	seq11628	seq11641	seq11732	seq11742	seq11768	seq11770	seq11798	seq11835	seq11866	seq1189	seq11898
WGBS-without-5hmC-H1-LM-coding-intragenic CGI	CpG→TpG/CpA substitution rate<0.03984	BCMsample25784	≥0.8	seq12546	seq26357	seq4161	seq423
WGBS-without-5hmC-H1-LM-coding-intragenic CGI	CpG→TpG/CpA substitution rate ≥0.03984	BCMsample25784	≤0.2	seq11621	seq12924	seq13442	seq16302	seq16651	seq17399	seq17949	seq1972	seq20062	seq20705	seq20999	seq21217	seq21377	seq22252	seq24786	seq2699	seq351	seq4036	seq4151	seq551
WGBS-without-5hmC-H1-LM-coding-intragenic CGI	CpG→TpG/CpA substitution rate ≥0.03984	BCMsample25784	≥0.8	seq12482
WGBS-without-5hmC-H1-LM-coding-intragenic CGI	CpG→TpG/CpA substitution rate<0.03984	Molaro_methylation	≤0.2	seq10025	seq10100	seq10101	seq10164	seq10224	seq10268	seq10269	seq10270	seq10342	seq1036	seq10372	seq10406	seq10413	seq10484	seq10549	seq10550	seq10599	seq10605	seq10703	seq10704	seq10706	seq10725	seq10736	seq10767	seq10781	seq10824	seq10863	seq10905	seq10965	seq10978	seq10994	seq11214	seq11254	seq11269	seq11278	seq11591	seq11628	seq11641	seq11732	seq11742	seq11768	seq11770	seq11798	seq11835	seq11866	seq1189
WGBS-without-5hmC-H1-LM-coding-intragenic CGI	CpG→TpG/CpA substitution rate<0.03984	Molaro_methylation	≥0.8	seq4161	seq423
WGBS-without-5hmC-H1-LM-coding-intragenic CGI	CpG→TpG/CpA substitution rate ≥0.03984	Molaro_methylation	≤0.2	seq11621	seq12924	seq13442	seq16302	seq16651	seq17399	seq17949	seq1972	seq20062	seq20705	seq20999	seq21217	seq21377	seq22252	seq24786	seq2699	seq351	seq4036	seq4151	seq551
WGBS-without-5hmC-H1-LM-coding-intragenic CGI	CpG→TpG/CpA substitution rate ≥0.03984	Molaro_methylation	≥0.8	seq12474
WGBS-without-5hmC-H1-LM-non-coding-intragenic CGI	CpG→TpG/CpA substitution rate<0.03984	BCMsample25783	≤0.2	seq11090	seq11132	seq1176	seq1177	seq1178	seq1345	seq13464	seq14765	seq15039	seq15114	seq15118	seq15407	seq1562	seq15739	seq16483	seq1686	seq17116	seq18358	seq18852	seq19173	seq19190	seq19251	seq19254	seq19343	seq20353	seq20960	seq21142	seq21143	seq21144	seq21425	seq21426	seq21427	seq21736	seq21753	seq21779	seq21975	seq22415	seq22542	seq24079	seq24184	seq24194	seq24433	seq24434	seq24578	seq25356	seq25383
WGBS-without-5hmC-H1-LM-non-coding-intragenic CGI	CpG→TpG/CpA substitution rate<0.03984	BCMsample25783	≥0.8
WGBS-without-5hmC-H1-LM-non-coding-intragenic CGI	CpG→TpG/CpA substitution rate ≥0.03984	BCMsample25783	≤0.2	seq10178	seq13754	seq14404	seq1567	seq21517	seq22297	seq25374	seq4170	seq6527
WGBS-without-5hmC-H1-LM-non-coding-intragenic CGI	CpG→TpG/CpA substitution rate ≥0.03984	BCMsample25783	≥0.8
WGBS-without-5hmC-H1-LM-non-coding-intragenic CGI	CpG→TpG/CpA substitution rate<0.03984	BCMsample25784	≤0.2	seq11090	seq11132	seq1176	seq1177	seq1178	seq1345	seq13464	seq14765	seq15039	seq15114	seq15118	seq15407	seq1562	seq16483	seq1686	seq17116	seq18358	seq18852	seq19173	seq19190	seq19251	seq19254	seq19343	seq20353	seq20960	seq21142	seq21143	seq21144	seq21425	seq21426	seq21427	seq21736	seq21753	seq21779	seq21975	seq22415	seq22542	seq24079	seq24184	seq24194	seq24433	seq24434	seq24578	seq25356	seq25383	seq25633
WGBS-without-5hmC-H1-LM-non-coding-intragenic CGI	CpG→TpG/CpA substitution rate<0.03984	BCMsample25784	≥0.8
WGBS-without-5hmC-H1-LM-non-coding-intragenic CGI	CpG→TpG/CpA substitution rate ≥0.03984	BCMsample25784	≤0.2	seq10178	seq13754	seq14404	seq1567	seq21517	seq22297	seq4170	seq6527
WGBS-without-5hmC-H1-LM-non-coding-intragenic CGI	CpG→TpG/CpA substitution rate ≥0.03984	BCMsample25784	≥0.8
WGBS-without-5hmC-H1-LM-non-coding-intragenic CGI	CpG→TpG/CpA substitution rate<0.03984	Molaro_methylation	≤0.2	seq11090	seq11132	seq1176	seq1177	seq1178	seq1345	seq13464	seq14765	seq15039	seq15114	seq15118	seq15407	seq1562	seq15739	seq16483	seq1686	seq17116	seq18358	seq18852	seq19173	seq19190	seq19251	seq19254	seq19343	seq20353	seq20960	seq21142	seq21143	seq21144	seq21425	seq21426	seq21427	seq21736	seq21753	seq21779	seq21975	seq22415	seq22542	seq24079	seq24184	seq24194	seq24433	seq24434	seq24578	seq25356	seq25383
WGBS-without-5hmC-H1-LM-non-coding-intragenic CGI	CpG→TpG/CpA substitution rate<0.03984	Molaro_methylation	≥0.8
WGBS-without-5hmC-H1-LM-non-coding-intragenic CGI	CpG→TpG/CpA substitution rate ≥0.03984	Molaro_methylation	≤0.2	seq10178	seq13754	seq14404	seq1567	seq21517	seq22297	seq25374	seq4170	seq6527
WGBS-without-5hmC-H1-LM-non-coding-intragenic CGI	CpG→TpG/CpA substitution rate ≥0.03984	Molaro_methylation	≥0.8
WGBS-without-5hmC-H1-HM-intergenic CGI	CpG→TpG/CpA substitution rate<0.03984	BCMsample25783	≤0.2	seq10326	seq10336	seq10359	seq10362	seq10363	seq10632	seq10921	seq11011	seq11664	seq11665	seq11713	seq11715	seq11716	seq11717	seq11718	seq11763	seq1190	seq11902	seq11928	seq11933	seq11945	seq11953	seq11967	seq11971	seq11975	seq11978	seq12005	seq12084	seq12286	seq12289	seq12508	seq12732	seq12912	seq13061	seq13166	seq13224	seq13276	seq13446	seq13447	seq13448	seq13449	seq13450	seq13471	seq1374	seq14336	seq14389
WGBS-without-5hmC-H1-HM-intergenic CGI	CpG→TpG/CpA substitution rate<0.03984	BCMsample25783	≥0.8	seq11210	seq11454	seq11520	seq11589	seq12055	seq12074	seq12076	seq12116	seq12354	seq16258	seq16261	seq16840	seq16945	seq17376	seq17377	seq17378	seq17420	seq17434	seq17438	seq17761	seq18099	seq18134	seq18140	seq18253	seq195	seq19502	seq19509	seq19545	seq19548	seq196	seq19647	seq20505	seq20614	seq20888	seq22874	seq22880	seq22927	seq22947	seq22966	seq22973	seq22975	seq22977	seq22979	seq22985	seq22987	seq22990
WGBS-without-5hmC-H1-HM-intergenic CGI	CpG→TpG/CpA substitution rate ≥0.03984	BCMsample25783	≤0.2	seq10356	seq10360	seq10361	seq10451	seq10931	seq11937	seq11968	seq11977	seq11984	seq11986	seq11989	seq11992	seq11998	seq12078	seq12677	seq1322	seq14410	seq14447	seq14691	seq14692	seq14753	seq1481	seq15428	seq15433	seq15599	seq16239	seq16260	seq16815	seq16929	seq17162	seq17163	seq17166	seq17170	seq18142	seq18414	seq1891	seq19019	seq1925	seq19382	seq19641	seq19652	seq19695	seq20198	seq20215	seq20416	seq20430
WGBS-without-5hmC-H1-HM-intergenic CGI	CpG→TpG/CpA substitution rate ≥0.03984	BCMsample25783	≥0.8	seq11237	seq11457	seq11483	seq11517	seq11518	seq11519	seq11539	seq11582	seq11583	seq11584	seq11585	seq11587	seq11588	seq11590	seq11954	seq11974	seq11981	seq11991	seq11995	seq11999	seq12079	seq12082	seq12085	seq12168	seq12285	seq12287	seq12383	seq13189	seq14727	seq15	seq16236	seq16257	seq16269	seq16319	seq16963	seq17032	seq17090	seq17298	seq17346	seq17374	seq17375	seq17402	seq17433	seq17437	seq18098	seq18138
WGBS-without-5hmC-H1-HM-intergenic CGI	CpG→TpG/CpA substitution rate<0.03984	BCMsample25784	≤0.2	seq10326	seq10336	seq10359	seq10362	seq10363	seq10632	seq10921	seq11011	seq11665	seq11713	seq11715	seq11716	seq11717	seq11718	seq11763	seq1190	seq11902	seq11928	seq11933	seq11945	seq11953	seq11967	seq11971	seq11975	seq11978	seq12005	seq12084	seq12286	seq12289	seq12508	seq12912	seq13061	seq13166	seq13224	seq13276	seq13446	seq13447	seq13448	seq13449	seq13450	seq13471	seq1374	seq14336	seq14389	seq14511	seq14536
WGBS-without-5hmC-H1-HM-intergenic CGI	CpG→TpG/CpA substitution rate<0.03984	BCMsample25784	≥0.8	seq11210	seq11454	seq11520	seq11589	seq11664	seq12055	seq12074	seq12076	seq12116	seq15026	seq15651	seq16261	seq16840	seq16945	seq17377	seq17420	seq17434	seq17438	seq17761	seq18099	seq18134	seq18140	seq18253	seq19422	seq195	seq19502	seq19509	seq19545	seq19548	seq196	seq19647	seq20505	seq20614	seq20888	seq2168	seq22874	seq22878	seq22927	seq22947	seq22964	seq22966	seq22973	seq22977	seq22979	seq22982	seq22987
WGBS-without-5hmC-H1-HM-intergenic CGI	CpG→TpG/CpA substitution rate ≥0.03984	BCMsample25784	≤0.2	seq10356	seq10360	seq10361	seq10451	seq10931	seq11937	seq11954	seq11968	seq11970	seq11977	seq11984	seq11986	seq11989	seq11992	seq11998	seq12078	seq12290	seq12677	seq1322	seq14410	seq14447	seq14691	seq14692	seq14753	seq14754	seq14760	seq1481	seq15428	seq15433	seq15599	seq16239	seq16260	seq16815	seq16929	seq17166	seq17170	seq18142	seq18414	seq1891	seq19019	seq1925	seq19382	seq19641	seq19695	seq20184	seq20198
WGBS-without-5hmC-H1-HM-intergenic CGI	CpG→TpG/CpA substitution rate ≥0.03984	BCMsample25784	≥0.8	seq11237	seq11439	seq11457	seq11483	seq11517	seq11518	seq11519	seq11539	seq11582	seq11583	seq11584	seq11587	seq11588	seq11590	seq11974	seq11981	seq11991	seq12079	seq12082	seq12085	seq12168	seq12285	seq12287	seq12383	seq13189	seq14727	seq15	seq15234	seq16236	seq16255	seq16257	seq16269	seq16319	seq16963	seq17032	seq17090	seq17298	seq17346	seq17374	seq17375	seq17402	seq17433	seq17437	seq18098	seq18138	seq18139
WGBS-without-5hmC-H1-HM-intergenic CGI	CpG→TpG/CpA substitution rate<0.03984	Molaro_methylation	≤0.2	seq10326	seq10336	seq10359	seq10362	seq10363	seq10632	seq10921	seq11011	seq11665	seq11713	seq11715	seq11716	seq11717	seq11718	seq11763	seq1190	seq11902	seq11928	seq11933	seq11945	seq11953	seq11967	seq11971	seq11975	seq11978	seq12005	seq12084	seq12286	seq12289	seq12508	seq12912	seq13061	seq13166	seq13224	seq13276	seq13446	seq13447	seq13448	seq13449	seq13450	seq13471	seq1374	seq14336	seq14389	seq14511	seq14536
WGBS-without-5hmC-H1-HM-intergenic CGI	CpG→TpG/CpA substitution rate<0.03984	Molaro_methylation	≥0.8	seq11210	seq11454	seq11520	seq11589	seq12055	seq12074	seq12076	seq12116	seq16261	seq16266	seq16840	seq16945	seq17376	seq17377	seq17378	seq17420	seq17434	seq17438	seq17761	seq18099	seq18253	seq195	seq19502	seq19545	seq19548	seq196	seq19647	seq20505	seq20614	seq22874	seq22880	seq22927	seq22947	seq22966	seq22973	seq22975	seq22977	seq22979	seq22982	seq22985	seq22987	seq22990	seq22993	seq22995	seq23020	seq23027
WGBS-without-5hmC-H1-HM-intergenic CGI	CpG→TpG/CpA substitution rate ≥0.03984	Molaro_methylation	≤0.2	seq10356	seq10360	seq10361	seq10451	seq10931	seq11937	seq11954	seq11968	seq11970	seq11977	seq11984	seq11986	seq11989	seq11992	seq11998	seq12078	seq12290	seq12677	seq1322	seq14410	seq14447	seq14692	seq14753	seq14760	seq1481	seq15433	seq15599	seq16239	seq16260	seq16929	seq17166	seq17170	seq18414	seq1891	seq19019	seq1925	seq19382	seq19641	seq19652	seq19695	seq20183	seq20184	seq20198	seq20416	seq20430	seq20693
WGBS-without-5hmC-H1-HM-intergenic CGI	CpG→TpG/CpA substitution rate ≥0.03984	Molaro_methylation	≥0.8	seq11237	seq11439	seq11457	seq11483	seq11517	seq11518	seq11519	seq11539	seq11582	seq11583	seq11585	seq11587	seq11588	seq11590	seq11974	seq11981	seq11991	seq11995	seq12079	seq12082	seq12168	seq12285	seq12287	seq12383	seq13189	seq14727	seq15	seq16236	seq16257	seq16319	seq16963	seq17032	seq17090	seq17298	seq17346	seq17374	seq17375	seq17402	seq17433	seq17437	seq18098	seq18138	seq18139	seq18156	seq18255	seq18260
WGBS-without-5hmC-H1-LM-intergenic CGI	CpG→TpG/CpA substitution rate<0.03984	BCMsample25783	≤0.2	seq10012	seq10014	seq10158	seq10194	seq10241	seq10242	seq10245	seq10248	seq10321	seq10339	seq10353	seq10354	seq10367	seq10368	seq10370	seq1044	seq10441	seq10446	seq10447	seq10448	seq10483	seq10485	seq10506	seq10512	seq10513	seq10514	seq10516	seq10539	seq10552	seq10575	seq10576	seq10579	seq10587	seq10616	seq10617	seq1063	seq10633	seq1064	seq10650	seq1066	seq1067	seq1068	seq10684	seq10692	seq10693	seq10741
WGBS-without-5hmC-H1-LM-intergenic CGI	CpG→TpG/CpA substitution rate<0.03984	BCMsample25783	≥0.8	seq18257	seq21198	seq23363
WGBS-without-5hmC-H1-LM-intergenic CGI	CpG→TpG/CpA substitution rate ≥0.03984	BCMsample25783	≤0.2	seq10685	seq10877	seq1147	seq11876	seq14054	seq14835	seq14987	seq15093	seq17718	seq17746	seq17851	seq18756	seq18793	seq19292	seq19803	seq20347	seq20379	seq21342	seq21498	seq21504	seq21770	seq21921	seq21989	seq22227	seq2244	seq22489	seq22491	seq22617	seq23678	seq23753	seq24643	seq25099	seq25101	seq3281	seq4090	seq5558	seq5806	seq5846	seq6230	seq6739	seq6942	seq7018	seq775	seq7868	seq8266	seq8365
WGBS-without-5hmC-H1-LM-intergenic CGI	CpG→TpG/CpA substitution rate ≥0.03984	BCMsample25783	≥0.8	seq7503
WGBS-without-5hmC-H1-LM-intergenic CGI	CpG→TpG/CpA substitution rate<0.03984	BCMsample25784	≤0.2	seq10012	seq10014	seq10158	seq10194	seq10241	seq10242	seq10245	seq10248	seq10321	seq10339	seq10353	seq10354	seq10367	seq10368	seq10370	seq1044	seq10441	seq10446	seq10447	seq10448	seq10483	seq10485	seq10506	seq10512	seq10513	seq10514	seq10516	seq10539	seq10552	seq10575	seq10576	seq10579	seq10587	seq10616	seq10617	seq1063	seq10633	seq1064	seq10650	seq1066	seq1067	seq1068	seq10684	seq10692	seq10693	seq10741
WGBS-without-5hmC-H1-LM-intergenic CGI	CpG→TpG/CpA substitution rate<0.03984	BCMsample25784	≥0.8	seq11890	seq9695
WGBS-without-5hmC-H1-LM-intergenic CGI	CpG→TpG/CpA substitution rate ≥0.03984	BCMsample25784	≤0.2	seq10685	seq10877	seq1147	seq11876	seq14054	seq14835	seq14987	seq15093	seq17718	seq17746	seq17851	seq18756	seq18793	seq19292	seq19803	seq20347	seq20379	seq21498	seq21504	seq21770	seq21921	seq21989	seq22227	seq2244	seq22489	seq22491	seq22617	seq23678	seq23753	seq24643	seq25099	seq25101	seq3281	seq4090	seq5558	seq5806	seq5846	seq6230	seq6739	seq6942	seq7018	seq775	seq7868	seq8266	seq8365	seq8781
WGBS-without-5hmC-H1-LM-intergenic CGI	CpG→TpG/CpA substitution rate ≥0.03984	BCMsample25784	≥0.8	seq18261	seq19010	seq7503
WGBS-without-5hmC-H1-LM-intergenic CGI	CpG→TpG/CpA substitution rate<0.03984	Molaro_methylation	≤0.2	seq10012	seq10014	seq10158	seq10194	seq10241	seq10242	seq10245	seq10248	seq10321	seq10339	seq10353	seq10354	seq10367	seq10368	seq10370	seq1044	seq10441	seq10446	seq10447	seq10448	seq10483	seq10485	seq10506	seq10512	seq10513	seq10514	seq10516	seq10539	seq10552	seq10575	seq10576	seq10579	seq10587	seq10616	seq10617	seq1063	seq10633	seq1064	seq10650	seq1066	seq1067	seq1068	seq10684	seq10692	seq10693	seq10741
WGBS-without-5hmC-H1-LM-intergenic CGI	CpG→TpG/CpA substitution rate<0.03984	Molaro_methylation	≥0.8
WGBS-without-5hmC-H1-LM-intergenic CGI	CpG→TpG/CpA substitution rate ≥0.03984	Molaro_methylation	≤0.2	seq10685	seq1147	seq11876	seq14054	seq14835	seq14987	seq15093	seq17718	seq17746	seq17851	seq18756	seq18793	seq19292	seq19412	seq19803	seq20347	seq20379	seq21342	seq21498	seq21504	seq21770	seq21921	seq21989	seq22227	seq2244	seq22489	seq22491	seq22617	seq23678	seq23753	seq24643	seq25099	seq25101	seq3281	seq4090	seq5558	seq5806	seq5846	seq6230	seq6739	seq6942	seq7018	seq775	seq7868	seq8266	seq8365
WGBS-without-5hmC-H1-LM-intergenic CGI	CpG→TpG/CpA substitution rate ≥0.03984	Molaro_methylation	≥0.8
WGBS-without-5hmC-IMR90-HM-coding-5'CGI	CpG→TpG/CpA substitution rate<0.03984	BCMsample25783	≤0.2	seq10016	seq10150	seq10283	seq10357	seq1038	seq10688	seq10712	seq1140	seq11451	seq11604	seq11622	seq12242	seq1226	seq1233	seq12389	seq12487	seq1250	seq12815	seq12822	seq12945	seq12952	seq13575	seq1379	seq13989	seq14005	seq14064	seq14109	seq14125	seq14175	seq14209	seq14334	seq14397	seq14414	seq14503	seq14504	seq14509	seq14549	seq14631	seq14829	seq14958	seq15061	seq15664	seq15692	seq1573	seq16111	seq16556
WGBS-without-5hmC-IMR90-HM-coding-5'CGI	CpG→TpG/CpA substitution rate<0.03984	BCMsample25783	≥0.8	seq1000	seq10005	seq1010	seq1011	seq10255	seq10350	seq10912	seq11027	seq11063	seq11097	seq11213	seq11233	seq11447	seq11839	seq11942	seq12203	seq12338	seq12415	seq12430	seq12450	seq12574	seq12591	seq12757	seq12758	seq12759	seq12843	seq12873	seq12874	seq12875	seq12993	seq13144	seq13149	seq13206	seq13251	seq13404	seq13424	seq13526	seq13843	seq13886	seq13887	seq13895	seq14067	seq14101	seq14145	seq14168	seq14232
WGBS-without-5hmC-IMR90-HM-coding-5'CGI	CpG→TpG/CpA substitution rate ≥0.03984	BCMsample25783	≤0.2	seq11707	seq12484	seq13084	seq14538	seq14802	seq15108	seq15371	seq16911	seq17164	seq17998	seq18550	seq19688	seq21056	seq21912	seq23300	seq23862	seq23877	seq24342	seq26880	seq3054	seq6863	seq8797
WGBS-without-5hmC-IMR90-HM-coding-5'CGI	CpG→TpG/CpA substitution rate ≥0.03984	BCMsample25783	≥0.8	seq11155	seq11302	seq11335	seq11342	seq11432	seq11466	seq11503	seq11504	seq11533	seq12166	seq12249	seq12372	seq12435	seq12504	seq12536	seq12616	seq12730	seq12931	seq13246	seq13254	seq13343	seq13518	seq13805	seq14158	seq14166	seq144	seq16220	seq17086	seq17256	seq17335	seq17386	seq17566	seq17853	seq18076	seq18197	seq18201	seq18341	seq18622	seq18965	seq19515	seq19521	seq19522	seq2095	seq21696	seq22914	seq23030
WGBS-without-5hmC-IMR90-HM-coding-5'CGI	CpG→TpG/CpA substitution rate<0.03984	BCMsample25784	≤0.2	seq10016	seq10150	seq10283	seq10357	seq1038	seq10712	seq1140	seq11451	seq11604	seq11622	seq12242	seq1226	seq1233	seq12389	seq12460	seq12487	seq1250	seq12815	seq12822	seq12945	seq12952	seq13575	seq1379	seq13989	seq14005	seq14064	seq14109	seq14125	seq14175	seq14209	seq14334	seq14397	seq14414	seq14503	seq14504	seq14509	seq14549	seq14631	seq14829	seq14958	seq15061	seq15664	seq15692	seq1573	seq16111	seq16556
WGBS-without-5hmC-IMR90-HM-coding-5'CGI	CpG→TpG/CpA substitution rate<0.03984	BCMsample25784	≥0.8	seq1000	seq10005	seq1010	seq1011	seq10255	seq10912	seq11027	seq11063	seq11097	seq11233	seq11447	seq11646	seq11839	seq11942	seq12203	seq12338	seq12415	seq12430	seq12450	seq12574	seq12591	seq12757	seq12758	seq12759	seq12843	seq12873	seq12874	seq12993	seq13144	seq13149	seq13206	seq13251	seq13404	seq13424	seq13526	seq13843	seq13886	seq13887	seq13895	seq14067	seq14101	seq14145	seq14157	seq14168	seq14232	seq14517
WGBS-without-5hmC-IMR90-HM-coding-5'CGI	CpG→TpG/CpA substitution rate ≥0.03984	BCMsample25784	≤0.2	seq12484	seq13084	seq14538	seq14802	seq15108	seq15371	seq16911	seq17164	seq17998	seq18550	seq19688	seq21056	seq21912	seq23300	seq23862	seq23877	seq24342	seq26880	seq3054	seq6863	seq8797
WGBS-without-5hmC-IMR90-HM-coding-5'CGI	CpG→TpG/CpA substitution rate ≥0.03984	BCMsample25784	≥0.8	seq11155	seq11302	seq11335	seq11342	seq11432	seq11466	seq11503	seq11504	seq11533	seq12166	seq12249	seq12372	seq12435	seq12504	seq12536	seq12616	seq12730	seq12931	seq13246	seq13254	seq13343	seq13518	seq13805	seq14158	seq14166	seq144	seq16220	seq17086	seq17335	seq17386	seq17566	seq17853	seq18076	seq18197	seq18201	seq18341	seq18622	seq18965	seq19515	seq19521	seq19522	seq19527	seq2095	seq21696	seq22914	seq23349
WGBS-without-5hmC-IMR90-HM-coding-5'CGI	CpG→TpG/CpA substitution rate<0.03984	Molaro_methylation	≤0.2	seq10016	seq10150	seq10283	seq10357	seq1038	seq10712	seq1134	seq1140	seq11451	seq11604	seq11622	seq11821	seq12242	seq1226	seq1233	seq12389	seq12487	seq1250	seq12815	seq12822	seq12945	seq12952	seq13575	seq1379	seq13989	seq14005	seq14064	seq14109	seq14125	seq14175	seq14209	seq14334	seq14397	seq14414	seq14503	seq14504	seq14509	seq14549	seq14631	seq14829	seq14958	seq15061	seq15664	seq15692	seq1573	seq16111
WGBS-without-5hmC-IMR90-HM-coding-5'CGI	CpG→TpG/CpA substitution rate<0.03984	Molaro_methylation	≥0.8	seq1000	seq10005	seq1010	seq1011	seq10255	seq10350	seq10912	seq11027	seq11063	seq11097	seq11213	seq11233	seq11447	seq11839	seq11942	seq12203	seq12338	seq12415	seq12430	seq12450	seq12574	seq12591	seq12843	seq12873	seq12874	seq12993	seq13144	seq13149	seq13206	seq13251	seq13404	seq13424	seq13526	seq13886	seq13887	seq13895	seq14067	seq14101	seq14145	seq14168	seq14232	seq14517	seq14525	seq14851	seq14908	seq15151
WGBS-without-5hmC-IMR90-HM-coding-5'CGI	CpG→TpG/CpA substitution rate ≥0.03984	Molaro_methylation	≤0.2	seq11707	seq12484	seq13084	seq14538	seq15108	seq15371	seq16911	seq17164	seq17998	seq18550	seq19688	seq21056	seq21912	seq23300	seq23862	seq23877	seq24342	seq26880	seq3054	seq6863	seq8797
WGBS-without-5hmC-IMR90-HM-coding-5'CGI	CpG→TpG/CpA substitution rate ≥0.03984	Molaro_methylation	≥0.8	seq11155	seq11302	seq11335	seq11342	seq11432	seq11466	seq11503	seq11504	seq11533	seq12166	seq12249	seq12372	seq12435	seq12504	seq12536	seq12616	seq12730	seq12931	seq13246	seq13254	seq13343	seq13518	seq13805	seq14158	seq14166	seq144	seq16220	seq17086	seq17256	seq17335	seq17386	seq17566	seq17853	seq18076	seq18197	seq18201	seq18341	seq18622	seq18965	seq19515	seq19521	seq19527	seq2095	seq21696	seq23030	seq23210
WGBS-without-5hmC-IMR90-HM-non-coding-5'CGI	CpG→TpG/CpA substitution rate<0.03984	BCMsample25783	≤0.2	seq11803	seq15496	seq18118	seq18760	seq18820	seq18881	seq19943	seq20972	seq23689	seq24483	seq2505	seq25271	seq25599	seq27311	seq6070	seq6071	seq6099	seq6100	seq6171	seq6587	seq6686	seq7065	seq7411	seq7412	seq7745	seq8379	seq9130	seq9558	seq9840
WGBS-without-5hmC-IMR90-HM-non-coding-5'CGI	CpG→TpG/CpA substitution rate<0.03984	BCMsample25783	≥0.8	seq11246	seq11274	seq11429	seq11946	seq12093	seq12294	seq12431	seq12534	seq12879	seq12935	seq13209	seq16235	seq17123	seq17292	seq17429	seq19632	seq19634	seq23381	seq23495	seq23829	seq24215	seq25585	seq25722	seq26283	seq26359	seq27091	seq6696	seq7385	seq8519	seq9331	seq9692	seq9847
WGBS-without-5hmC-IMR90-HM-non-coding-5'CGI	CpG→TpG/CpA substitution rate ≥0.03984	BCMsample25783	≤0.2	seq17293	seq20692	seq6363	seq6502	seq8372
WGBS-without-5hmC-IMR90-HM-non-coding-5'CGI	CpG→TpG/CpA substitution rate ≥0.03984	BCMsample25783	≥0.8	seq108	seq11444	seq12092	seq12461	seq12535	seq12621	seq14853	seq16324	seq16994	seq16999	seq17042	seq17482	seq17484	seq18049	seq18085	seq19528	seq19529	seq22806	seq22913	seq23044	seq23087	seq23412	seq24214	seq24787	seq25863	seq26752	seq26933	seq547	seq8493	seq9785	seq9868	seq9893
WGBS-without-5hmC-IMR90-HM-non-coding-5'CGI	CpG→TpG/CpA substitution rate<0.03984	BCMsample25784	≤0.2	seq15496	seq18118	seq18760	seq18820	seq18881	seq19943	seq20972	seq23689	seq24483	seq2505	seq25271	seq25599	seq27311	seq6070	seq6099	seq6100	seq6171	seq6587	seq6686	seq7065	seq7411	seq7412	seq7745	seq8379	seq9130	seq9558	seq9840
WGBS-without-5hmC-IMR90-HM-non-coding-5'CGI	CpG→TpG/CpA substitution rate<0.03984	BCMsample25784	≥0.8	seq11246	seq11274	seq11429	seq11946	seq12093	seq12294	seq12431	seq12534	seq12879	seq12935	seq13209	seq16235	seq17123	seq17292	seq17429	seq19632	seq19634	seq23045	seq23381	seq23495	seq23829	seq24215	seq25585	seq25722	seq26283	seq26359	seq27091	seq5719	seq6696	seq7385	seq8519	seq8658	seq9331	seq9692	seq9847
WGBS-without-5hmC-IMR90-HM-non-coding-5'CGI	CpG→TpG/CpA substitution rate ≥0.03984	BCMsample25784	≤0.2	seq17293	seq17477	seq20692	seq2535	seq6363	seq6502	seq8372
WGBS-without-5hmC-IMR90-HM-non-coding-5'CGI	CpG→TpG/CpA substitution rate ≥0.03984	BCMsample25784	≥0.8	seq108	seq11444	seq12092	seq12461	seq12535	seq12621	seq14853	seq16324	seq16994	seq16999	seq17042	seq17482	seq17484	seq18049	seq18085	seq19528	seq19529	seq22806	seq22913	seq23044	seq23087	seq23412	seq24214	seq24787	seq25863	seq26752	seq26933	seq547	seq8493	seq9785	seq9868	seq9893
WGBS-without-5hmC-IMR90-HM-non-coding-5'CGI	CpG→TpG/CpA substitution rate<0.03984	Molaro_methylation	≤0.2	seq11803	seq15496	seq18118	seq18760	seq18820	seq18881	seq19943	seq20972	seq23689	seq24483	seq2505	seq25271	seq25599	seq27311	seq6070	seq6071	seq6099	seq6100	seq6171	seq6587	seq6686	seq7065	seq7411	seq7412	seq7745	seq9130	seq9558	seq9840
WGBS-without-5hmC-IMR90-HM-non-coding-5'CGI	CpG→TpG/CpA substitution rate<0.03984	Molaro_methylation	≥0.8	seq11246	seq11274	seq11429	seq11946	seq12093	seq12294	seq12431	seq12534	seq12879	seq12935	seq13209	seq16235	seq17292	seq17429	seq19634	seq23045	seq23381	seq23829	seq24215	seq25585	seq25722	seq26283	seq26340	seq26359	seq27091	seq6696	seq7385	seq8519	seq8658	seq9331	seq9692	seq9847
WGBS-without-5hmC-IMR90-HM-non-coding-5'CGI	CpG→TpG/CpA substitution rate ≥0.03984	Molaro_methylation	≤0.2	seq17293	seq17477	seq20523	seq20692	seq2535	seq6363	seq6502
WGBS-without-5hmC-IMR90-HM-non-coding-5'CGI	CpG→TpG/CpA substitution rate ≥0.03984	Molaro_methylation	≥0.8	seq11444	seq12461	seq12535	seq12621	seq14853	seq16324	seq16994	seq16999	seq17042	seq17482	seq17484	seq18049	seq18085	seq19528	seq19529	seq22806	seq22913	seq23044	seq23087	seq23412	seq24214	seq24787	seq25863	seq25864	seq26752	seq26933	seq8493	seq9868	seq9893
WGBS-without-5hmC-IMR90-LM-coding-5'CGI	CpG→TpG/CpA substitution rate<0.03984	BCMsample25783	≤0.2	seq10000	seq10001	seq10002	seq10024	seq10026	seq1003	seq10035	seq1004	seq10040	seq10042	seq10044	seq10045	seq10049	seq1005	seq10050	seq10051	seq10052	seq10053	seq10056	seq10057	seq10058	seq10059	seq1006	seq10061	seq10062	seq10064	seq10065	seq10066	seq10068	seq1007	seq10072	seq10073	seq10074	seq10075	seq10077	seq10078	seq10080	seq10086	seq10091	seq10094	seq10095	seq10097	seq10103	seq10104	seq10105	seq10106
WGBS-without-5hmC-IMR90-LM-coding-5'CGI	CpG→TpG/CpA substitution rate<0.03984	BCMsample25783	≥0.8	seq14138	seq4406	seq647	seq8666
WGBS-without-5hmC-IMR90-LM-coding-5'CGI	CpG→TpG/CpA substitution rate ≥0.03984	BCMsample25783	≤0.2	seq10085	seq10608	seq10648	seq10776	seq10906	seq11008	seq11626	seq1165	seq1222	seq12659	seq13511	seq1365	seq13716	seq13812	seq14345	seq14585	seq14593	seq14971	seq15072	seq15512	seq15829	seq15914	seq15964	seq15984	seq16048	seq16065	seq16406	seq16672	seq16692	seq16902	seq17295	seq18288	seq18382	seq18526	seq18536	seq18856	seq18916	seq19160	seq19285	seq19764	seq19825	seq19932	seq19959	seq19963	seq19964	seq20017
WGBS-without-5hmC-IMR90-LM-coding-5'CGI	CpG→TpG/CpA substitution rate ≥0.03984	BCMsample25783	≥0.8	seq16989	seq18332	seq5931	seq6127	seq8505
WGBS-without-5hmC-IMR90-LM-coding-5'CGI	CpG→TpG/CpA substitution rate<0.03984	BCMsample25784	≤0.2	seq10000	seq10001	seq10002	seq10024	seq10026	seq1003	seq10035	seq1004	seq10040	seq10042	seq10044	seq10045	seq10049	seq1005	seq10050	seq10051	seq10052	seq10053	seq10056	seq10057	seq10058	seq10059	seq1006	seq10061	seq10062	seq10064	seq10065	seq10066	seq10068	seq1007	seq10072	seq10073	seq10074	seq10075	seq10077	seq10078	seq10080	seq10086	seq10091	seq10094	seq10095	seq10097	seq10103	seq10104	seq10105	seq10106
WGBS-without-5hmC-IMR90-LM-coding-5'CGI	CpG→TpG/CpA substitution rate<0.03984	BCMsample25784	≥0.8	seq194	seq25765	seq4406	seq647	seq8666
WGBS-without-5hmC-IMR90-LM-coding-5'CGI	CpG→TpG/CpA substitution rate ≥0.03984	BCMsample25784	≤0.2	seq10085	seq10608	seq10648	seq10778	seq10906	seq11008	seq11626	seq1165	seq1222	seq12659	seq13511	seq1365	seq13716	seq13812	seq14345	seq14585	seq14593	seq14971	seq15072	seq15512	seq15829	seq15914	seq15964	seq15984	seq16048	seq16065	seq16406	seq16672	seq16692	seq16902	seq17295	seq18288	seq18382	seq18526	seq18536	seq18856	seq18916	seq19160	seq19285	seq19764	seq19825	seq19932	seq19959	seq19963	seq19964	seq20017
WGBS-without-5hmC-IMR90-LM-coding-5'CGI	CpG→TpG/CpA substitution rate ≥0.03984	BCMsample25784	≥0.8	seq14096	seq16989	seq18332	seq5931	seq8505
WGBS-without-5hmC-IMR90-LM-coding-5'CGI	CpG→TpG/CpA substitution rate<0.03984	Molaro_methylation	≤0.2	seq10000	seq10001	seq10002	seq10024	seq10026	seq1003	seq10035	seq1004	seq10040	seq10042	seq10044	seq10045	seq10049	seq1005	seq10050	seq10051	seq10052	seq10053	seq10056	seq10057	seq10058	seq10059	seq1006	seq10061	seq10062	seq10064	seq10065	seq10066	seq10068	seq1007	seq10072	seq10073	seq10074	seq10075	seq10077	seq10078	seq10080	seq10086	seq10091	seq10094	seq10095	seq10097	seq10103	seq10104	seq10105	seq10106
WGBS-without-5hmC-IMR90-LM-coding-5'CGI	CpG→TpG/CpA substitution rate<0.03984	Molaro_methylation	≥0.8	seq25765	seq4406	seq647
WGBS-without-5hmC-IMR90-LM-coding-5'CGI	CpG→TpG/CpA substitution rate ≥0.03984	Molaro_methylation	≤0.2	seq10085	seq10608	seq10648	seq10776	seq10778	seq10906	seq11008	seq11626	seq1165	seq1222	seq12659	seq13511	seq1365	seq13716	seq13812	seq14345	seq14585	seq14593	seq14971	seq15072	seq15512	seq15829	seq15914	seq15964	seq15984	seq16048	seq16065	seq16406	seq16672	seq16692	seq16902	seq17295	seq18288	seq18382	seq18526	seq18536	seq18856	seq18916	seq19160	seq19285	seq19764	seq19825	seq19932	seq19959	seq19963	seq19964
WGBS-without-5hmC-IMR90-LM-coding-5'CGI	CpG→TpG/CpA substitution rate ≥0.03984	Molaro_methylation	≥0.8	seq16989	seq18332	seq5931	seq6127	seq8505
WGBS-without-5hmC-IMR90-LM-non-coding-5'CGI	CpG→TpG/CpA substitution rate<0.03984	BCMsample25783	≤0.2	seq10018	seq10079	seq10162	seq10435	seq10554	seq10754	seq10786	seq10827	seq10959	seq11019	seq11040	seq11073	seq11091	seq11163	seq11206	seq11383	seq11449	seq11625	seq11883	seq1206	seq12095	seq12170	seq1245	seq12772	seq1281	seq12841	seq1316	seq13169	seq1317	seq13472	seq13552	seq13654	seq13910	seq13937	seq14022	seq14047	seq14063	seq14148	seq14274	seq14341	seq14354	seq14403	seq1451	seq14554	seq14609	seq14617
WGBS-without-5hmC-IMR90-LM-non-coding-5'CGI	CpG→TpG/CpA substitution rate<0.03984	BCMsample25783	≥0.8
WGBS-without-5hmC-IMR90-LM-non-coding-5'CGI	CpG→TpG/CpA substitution rate ≥0.03984	BCMsample25783	≤0.2	seq13469	seq23556	seq24537	seq2724	seq2733	seq8123
WGBS-without-5hmC-IMR90-LM-non-coding-5'CGI	CpG→TpG/CpA substitution rate ≥0.03984	BCMsample25783	≥0.8	seq17478
WGBS-without-5hmC-IMR90-LM-non-coding-5'CGI	CpG→TpG/CpA substitution rate<0.03984	BCMsample25784	≤0.2	seq10018	seq10079	seq10162	seq10435	seq10554	seq10754	seq10786	seq10827	seq10959	seq11019	seq11040	seq11073	seq11091	seq11163	seq11206	seq11383	seq11449	seq11625	seq11883	seq1206	seq12095	seq12170	seq1245	seq12772	seq1281	seq12841	seq1316	seq13169	seq1317	seq13472	seq13552	seq13654	seq13910	seq13937	seq14022	seq14047	seq14063	seq14148	seq14274	seq14341	seq14354	seq14403	seq1451	seq14554	seq14609	seq14617
WGBS-without-5hmC-IMR90-LM-non-coding-5'CGI	CpG→TpG/CpA substitution rate<0.03984	BCMsample25784	≥0.8
WGBS-without-5hmC-IMR90-LM-non-coding-5'CGI	CpG→TpG/CpA substitution rate ≥0.03984	BCMsample25784	≤0.2	seq13469	seq23556	seq24537	seq2724	seq2733	seq8123
WGBS-without-5hmC-IMR90-LM-non-coding-5'CGI	CpG→TpG/CpA substitution rate ≥0.03984	BCMsample25784	≥0.8	seq17478
WGBS-without-5hmC-IMR90-LM-non-coding-5'CGI	CpG→TpG/CpA substitution rate<0.03984	Molaro_methylation	≤0.2	seq10018	seq10079	seq10162	seq10435	seq10554	seq10754	seq10786	seq10827	seq10959	seq11019	seq11040	seq11073	seq11091	seq11163	seq11206	seq11383	seq11449	seq11625	seq11883	seq1206	seq12095	seq12170	seq1245	seq12772	seq1281	seq12841	seq1316	seq13169	seq1317	seq13472	seq13552	seq13654	seq13910	seq13937	seq14022	seq14047	seq14063	seq14148	seq14274	seq14341	seq14354	seq14403	seq1451	seq14554	seq14609	seq14617
WGBS-without-5hmC-IMR90-LM-non-coding-5'CGI	CpG→TpG/CpA substitution rate<0.03984	Molaro_methylation	≥0.8
WGBS-without-5hmC-IMR90-LM-non-coding-5'CGI	CpG→TpG/CpA substitution rate ≥0.03984	Molaro_methylation	≤0.2	seq13469	seq23556	seq24537	seq2724	seq2733	seq8123
WGBS-without-5hmC-IMR90-LM-non-coding-5'CGI	CpG→TpG/CpA substitution rate ≥0.03984	Molaro_methylation	≥0.8	seq17478
WGBS-without-5hmC-IMR90-HM-coding-3'CGI	CpG→TpG/CpA substitution rate<0.03984	BCMsample25783	≤0.2	seq10201	seq10249	seq10629	seq10658	seq10838	seq10972	seq11056	seq11249	seq11683	seq11688	seq11689	seq11815	seq11833	seq11860	seq11884	seq12101	seq12311	seq12335	seq12432	seq12640	seq12644	seq12660	seq12890	seq13369	seq13387	seq13401	seq13531	seq13794	seq13985	seq14079	seq14187	seq14506	seq14512	seq14535	seq14605	seq14831	seq15125	seq15141	seq15424	seq15547	seq15666	seq15689	seq16425	seq16469	seq16660	seq16848
WGBS-without-5hmC-IMR90-HM-coding-3'CGI	CpG→TpG/CpA substitution rate<0.03984	BCMsample25783	≥0.8	seq10076	seq10109	seq10127	seq10258	seq10289	seq1030	seq10302	seq10318	seq10922	seq11110	seq11148	seq11203	seq11234	seq11264	seq11296	seq11341	seq11445	seq11464	seq11526	seq11841	seq12011	seq12012	seq12031	seq12162	seq12300	seq12306	seq12309	seq12433	seq12446	seq12490	seq12493	seq12590	seq12652	seq12706	seq12710	seq12714	seq12762	seq12849	seq12861	seq12881	seq12983	seq13014	seq13118	seq13239	seq13240	seq13247
WGBS-without-5hmC-IMR90-HM-coding-3'CGI	CpG→TpG/CpA substitution rate ≥0.03984	BCMsample25783	≤0.2	seq12295	seq14713	seq19322	seq20584	seq24547	seq25396	seq2578	seq26805	seq27760	seq575
WGBS-without-5hmC-IMR90-HM-coding-3'CGI	CpG→TpG/CpA substitution rate ≥0.03984	BCMsample25783	≥0.8	seq10492	seq11022	seq11137	seq11159	seq11165	seq11330	seq11427	seq11458	seq11465	seq11475	seq11477	seq11505	seq11506	seq11538	seq11564	seq11671	seq12118	seq12163	seq12292	seq12455	seq12494	seq12598	seq12657	seq12681	seq12709	seq12742	seq12764	seq12818	seq12837	seq12851	seq12920	seq12933	seq12982	seq13233	seq13237	seq14440	seq14529	seq14530	seq14748	seq14794	seq15522	seq15575	seq16177	seq16197	seq16225	seq16327
WGBS-without-5hmC-IMR90-HM-coding-3'CGI	CpG→TpG/CpA substitution rate<0.03984	BCMsample25784	≤0.2	seq10201	seq10249	seq10629	seq10658	seq10838	seq10972	seq11056	seq11249	seq11683	seq11688	seq11689	seq11815	seq11833	seq11860	seq11884	seq12101	seq12311	seq12335	seq12432	seq12631	seq12640	seq12660	seq12890	seq13369	seq13387	seq13401	seq13531	seq13794	seq14079	seq14187	seq14506	seq14512	seq14535	seq14605	seq14831	seq15125	seq15141	seq15373	seq15424	seq15547	seq15666	seq15689	seq16425	seq16469	seq16660	seq16848
WGBS-without-5hmC-IMR90-HM-coding-3'CGI	CpG→TpG/CpA substitution rate<0.03984	BCMsample25784	≥0.8	seq10076	seq10109	seq10127	seq10219	seq10258	seq10289	seq1030	seq10302	seq10922	seq11110	seq11148	seq11203	seq11234	seq11264	seq11296	seq11341	seq11445	seq11526	seq11841	seq12011	seq12012	seq12031	seq12162	seq12300	seq12306	seq12309	seq12433	seq12446	seq12490	seq12493	seq12590	seq12594	seq12644	seq12652	seq12706	seq12710	seq12714	seq12762	seq12773	seq12849	seq12861	seq12881	seq12983	seq13014	seq13118	seq13239
WGBS-without-5hmC-IMR90-HM-coding-3'CGI	CpG→TpG/CpA substitution rate ≥0.03984	BCMsample25784	≤0.2	seq12295	seq14713	seq19322	seq20513	seq20584	seq24547	seq25396	seq2578	seq26805	seq27760	seq575
WGBS-without-5hmC-IMR90-HM-coding-3'CGI	CpG→TpG/CpA substitution rate ≥0.03984	BCMsample25784	≥0.8	seq10492	seq11022	seq11137	seq11159	seq11330	seq11427	seq11458	seq11465	seq11475	seq11477	seq11505	seq11506	seq11538	seq11671	seq12118	seq12163	seq12292	seq12455	seq12494	seq12598	seq12657	seq12681	seq12709	seq12742	seq12764	seq12818	seq12837	seq12920	seq12933	seq12982	seq13233	seq13237	seq14440	seq14529	seq14530	seq14748	seq14794	seq15522	seq15575	seq16177	seq16197	seq16225	seq16327	seq16885	seq17044	seq17057
WGBS-without-5hmC-IMR90-HM-coding-3'CGI	CpG→TpG/CpA substitution rate<0.03984	Molaro_methylation	≤0.2	seq10201	seq10216	seq10225	seq10249	seq10629	seq10658	seq10838	seq10972	seq11056	seq11683	seq11688	seq11689	seq11815	seq11820	seq11833	seq11860	seq11884	seq12101	seq12311	seq12335	seq12432	seq12640	seq12660	seq12890	seq13369	seq13387	seq13401	seq13531	seq13794	seq14079	seq14187	seq14506	seq14512	seq14535	seq14605	seq14831	seq15125	seq15141	seq15424	seq15547	seq15666	seq15689	seq16425	seq16469	seq16660	seq16848
WGBS-without-5hmC-IMR90-HM-coding-3'CGI	CpG→TpG/CpA substitution rate<0.03984	Molaro_methylation	≥0.8	seq10076	seq10109	seq10127	seq10258	seq10289	seq1030	seq10302	seq10922	seq11110	seq11148	seq11203	seq11234	seq11264	seq11296	seq11341	seq11445	seq11464	seq11526	seq11841	seq12011	seq12031	seq12162	seq12300	seq12306	seq12309	seq12433	seq12446	seq12490	seq12493	seq12590	seq12594	seq12652	seq12706	seq12710	seq12714	seq12762	seq12773	seq12849	seq12861	seq12881	seq12983	seq13014	seq13118	seq13239	seq13240	seq13247
WGBS-without-5hmC-IMR90-HM-coding-3'CGI	CpG→TpG/CpA substitution rate ≥0.03984	Molaro_methylation	≤0.2	seq14713	seq19322	seq20584	seq24547	seq25396	seq2578	seq27760	seq575
WGBS-without-5hmC-IMR90-HM-coding-3'CGI	CpG→TpG/CpA substitution rate ≥0.03984	Molaro_methylation	≥0.8	seq10492	seq11022	seq11137	seq11159	seq11165	seq11330	seq11427	seq11458	seq11475	seq11477	seq11505	seq11506	seq11538	seq11671	seq12118	seq12163	seq12292	seq12455	seq12494	seq12598	seq12657	seq12681	seq12709	seq12742	seq12764	seq12818	seq12837	seq12851	seq12920	seq12933	seq12982	seq13237	seq14529	seq14530	seq14748	seq14794	seq15522	seq15575	seq16177	seq16197	seq16225	seq16327	seq16885	seq17044	seq17057	seq17083
WGBS-without-5hmC-IMR90-HM-non-coding-3'CGI	CpG→TpG/CpA substitution rate<0.03984	BCMsample25783	≤0.2	seq13470	seq15101	seq15215	seq15372	seq1616	seq18562	seq22098	seq22866	seq23661	seq25781
WGBS-without-5hmC-IMR90-HM-non-coding-3'CGI	CpG→TpG/CpA substitution rate<0.03984	BCMsample25783	≥0.8	seq10371	seq12299	seq16906	seq21561	seq2284	seq22912	seq22972	seq23797	seq24016	seq24216	seq306	seq3527
WGBS-without-5hmC-IMR90-HM-non-coding-3'CGI	CpG→TpG/CpA substitution rate ≥0.03984	BCMsample25783	≤0.2	seq23402
WGBS-without-5hmC-IMR90-HM-non-coding-3'CGI	CpG→TpG/CpA substitution rate ≥0.03984	BCMsample25783	≥0.8	seq11328	seq12346	seq13737	seq16246	seq16943	seq19456	seq20557	seq23207	seq23875	seq24748	seq26014	seq26858	seq5891	seq8504
WGBS-without-5hmC-IMR90-HM-non-coding-3'CGI	CpG→TpG/CpA substitution rate<0.03984	BCMsample25784	≤0.2	seq13470	seq15101	seq15372	seq1616	seq22098	seq22866	seq25781
WGBS-without-5hmC-IMR90-HM-non-coding-3'CGI	CpG→TpG/CpA substitution rate<0.03984	BCMsample25784	≥0.8	seq10371	seq12299	seq16906	seq2284	seq22912	seq24016	seq24216	seq306	seq3527
WGBS-without-5hmC-IMR90-HM-non-coding-3'CGI	CpG→TpG/CpA substitution rate ≥0.03984	BCMsample25784	≤0.2	seq18384	seq23402
WGBS-without-5hmC-IMR90-HM-non-coding-3'CGI	CpG→TpG/CpA substitution rate ≥0.03984	BCMsample25784	≥0.8	seq11328	seq12346	seq13737	seq16246	seq16943	seq17548	seq19456	seq20557	seq23207	seq23875	seq24748	seq26014	seq26858	seq5891	seq8504
WGBS-without-5hmC-IMR90-HM-non-coding-3'CGI	CpG→TpG/CpA substitution rate<0.03984	Molaro_methylation	≤0.2	seq13470	seq15101	seq15372	seq1616	seq22866	seq25781
WGBS-without-5hmC-IMR90-HM-non-coding-3'CGI	CpG→TpG/CpA substitution rate<0.03984	Molaro_methylation	≥0.8	seq10371	seq12299	seq16906	seq21561	seq2284	seq22912	seq22972	seq23797	seq24016	seq24216	seq306	seq3527
WGBS-without-5hmC-IMR90-HM-non-coding-3'CGI	CpG→TpG/CpA substitution rate ≥0.03984	Molaro_methylation	≤0.2	seq18384	seq23402
WGBS-without-5hmC-IMR90-HM-non-coding-3'CGI	CpG→TpG/CpA substitution rate ≥0.03984	Molaro_methylation	≥0.8	seq12346	seq13737	seq16246	seq17548	seq23207	seq23875	seq24748	seq26858	seq5891	seq8504
WGBS-without-5hmC-IMR90-LM-coding-3'CGI	CpG→TpG/CpA substitution rate<0.03984	BCMsample25783	≤0.2	seq10067	seq10089	seq10146	seq10147	seq10155	seq10171	seq10174	seq10278	seq1035	seq10377	seq10491	seq10545	seq10570	seq10634	seq1069	seq10694	seq10700	seq10702	seq10809	seq10819	seq10820	seq10846	seq10869	seq10942	seq10943	seq10953	seq10971	seq1102	seq1103	seq11101	seq11106	seq11260	seq11894	seq11895	seq11896	seq11917	seq12276	seq12364	seq12466	seq12467	seq12550	seq12755	seq12756	seq12838	seq12929	seq13009
WGBS-without-5hmC-IMR90-LM-coding-3'CGI	CpG→TpG/CpA substitution rate<0.03984	BCMsample25783	≥0.8	seq25720	seq371
WGBS-without-5hmC-IMR90-LM-coding-3'CGI	CpG→TpG/CpA substitution rate ≥0.03984	BCMsample25783	≤0.2	seq1101	seq6327	seq6328
WGBS-without-5hmC-IMR90-LM-coding-3'CGI	CpG→TpG/CpA substitution rate ≥0.03984	BCMsample25783	≥0.8	seq17132
WGBS-without-5hmC-IMR90-LM-coding-3'CGI	CpG→TpG/CpA substitution rate<0.03984	BCMsample25784	≤0.2	seq10067	seq10089	seq10146	seq10147	seq10155	seq10171	seq10174	seq10278	seq1035	seq10377	seq10491	seq10545	seq10570	seq10634	seq1069	seq10694	seq10700	seq10702	seq10809	seq10819	seq10820	seq10846	seq10869	seq10942	seq10943	seq10953	seq10971	seq1102	seq1103	seq11101	seq11106	seq11260	seq11894	seq11895	seq11896	seq11917	seq12276	seq12364	seq12466	seq12467	seq12550	seq12755	seq12756	seq12838	seq12929	seq13009
WGBS-without-5hmC-IMR90-LM-coding-3'CGI	CpG→TpG/CpA substitution rate<0.03984	BCMsample25784	≥0.8	seq25720	seq371	seq9658
WGBS-without-5hmC-IMR90-LM-coding-3'CGI	CpG→TpG/CpA substitution rate ≥0.03984	BCMsample25784	≤0.2	seq1101	seq6327	seq6328
WGBS-without-5hmC-IMR90-LM-coding-3'CGI	CpG→TpG/CpA substitution rate ≥0.03984	BCMsample25784	≥0.8	seq17132
WGBS-without-5hmC-IMR90-LM-coding-3'CGI	CpG→TpG/CpA substitution rate<0.03984	Molaro_methylation	≤0.2	seq10067	seq10089	seq10146	seq10147	seq10155	seq10171	seq10174	seq10278	seq1035	seq10377	seq10491	seq10545	seq10570	seq10634	seq1069	seq10694	seq10700	seq10702	seq10809	seq10819	seq10820	seq10846	seq10869	seq10942	seq10943	seq10953	seq10971	seq1102	seq1103	seq11101	seq11106	seq11260	seq11894	seq11895	seq11896	seq11917	seq12276	seq12364	seq12466	seq12467	seq12550	seq12755	seq12756	seq12838	seq12929	seq13009
WGBS-without-5hmC-IMR90-LM-coding-3'CGI	CpG→TpG/CpA substitution rate<0.03984	Molaro_methylation	≥0.8	seq25720	seq371
WGBS-without-5hmC-IMR90-LM-coding-3'CGI	CpG→TpG/CpA substitution rate ≥0.03984	Molaro_methylation	≤0.2	seq1101	seq6327	seq6328
WGBS-without-5hmC-IMR90-LM-coding-3'CGI	CpG→TpG/CpA substitution rate ≥0.03984	Molaro_methylation	≥0.8	seq17132
WGBS-without-5hmC-IMR90-LM-non-coding-3'CGI	CpG→TpG/CpA substitution rate<0.03984	BCMsample25783	≤0.2	seq10177	seq10338	seq10517	seq11273	seq11800	seq11873	seq12316	seq1243	seq1244	seq14340	seq14350	seq15153	seq15351	seq15451	seq15734	seq15847	seq15933	seq1638	seq17220	seq17253	seq17991	seq1876	seq18919	seq18948	seq19080	seq19081	seq19191	seq19351	seq1959	seq19856	seq19857	seq2025	seq2026	seq22543	seq22856	seq23715	seq23717	seq24392	seq24570	seq25501	seq26621	seq27207	seq3137	seq3207	seq5833	seq6024
WGBS-without-5hmC-IMR90-LM-non-coding-3'CGI	CpG→TpG/CpA substitution rate<0.03984	BCMsample25783	≥0.8
WGBS-without-5hmC-IMR90-LM-non-coding-3'CGI	CpG→TpG/CpA substitution rate ≥0.03984	BCMsample25783	≤0.2	seq6297
WGBS-without-5hmC-IMR90-LM-non-coding-3'CGI	CpG→TpG/CpA substitution rate ≥0.03984	BCMsample25783	≥0.8
WGBS-without-5hmC-IMR90-LM-non-coding-3'CGI	CpG→TpG/CpA substitution rate<0.03984	BCMsample25784	≤0.2	seq10177	seq10338	seq10517	seq11273	seq11800	seq11873	seq12316	seq1243	seq1244	seq14340	seq14350	seq15153	seq15351	seq15451	seq15734	seq15847	seq15933	seq1638	seq17220	seq17991	seq1876	seq18919	seq18948	seq19080	seq19081	seq19191	seq19351	seq1959	seq19856	seq19857	seq2025	seq2026	seq22543	seq22856	seq23715	seq23717	seq24392	seq24570	seq25501	seq26621	seq27207	seq3137	seq3207	seq5833	seq6024	seq6025
WGBS-without-5hmC-IMR90-LM-non-coding-3'CGI	CpG→TpG/CpA substitution rate<0.03984	BCMsample25784	≥0.8
WGBS-without-5hmC-IMR90-LM-non-coding-3'CGI	CpG→TpG/CpA substitution rate ≥0.03984	BCMsample25784	≤0.2	seq6297
WGBS-without-5hmC-IMR90-LM-non-coding-3'CGI	CpG→TpG/CpA substitution rate ≥0.03984	BCMsample25784	≥0.8
WGBS-without-5hmC-IMR90-LM-non-coding-3'CGI	CpG→TpG/CpA substitution rate<0.03984	Molaro_methylation	≤0.2	seq10177	seq10338	seq10517	seq11273	seq11800	seq11873	seq12316	seq1243	seq1244	seq14340	seq14350	seq15153	seq15351	seq15451	seq15734	seq15847	seq15933	seq1638	seq17220	seq17253	seq17991	seq1876	seq18919	seq18948	seq19080	seq19081	seq19191	seq19351	seq1959	seq19856	seq19857	seq2025	seq2026	seq22543	seq22856	seq23715	seq23717	seq24392	seq24570	seq25501	seq26621	seq27207	seq3137	seq3207	seq5833	seq6024
WGBS-without-5hmC-IMR90-LM-non-coding-3'CGI	CpG→TpG/CpA substitution rate<0.03984	Molaro_methylation	≥0.8
WGBS-without-5hmC-IMR90-LM-non-coding-3'CGI	CpG→TpG/CpA substitution rate ≥0.03984	Molaro_methylation	≤0.2	seq6297
WGBS-without-5hmC-IMR90-LM-non-coding-3'CGI	CpG→TpG/CpA substitution rate ≥0.03984	Molaro_methylation	≥0.8
WGBS-without-5hmC-IMR90-HM-coding-intragenic CGI	CpG→TpG/CpA substitution rate<0.03984	BCMsample25783	≤0.2	seq10160	seq10231	seq1032	seq10460	seq10663	seq10686	seq11170	seq11175	seq11278	seq11620	seq11633	seq11789	seq11790	seq11925	seq11957	seq12037	seq12340	seq12414	seq12477	seq12655	seq12722	seq12736	seq12738	seq12817	seq13108	seq13191	seq13238	seq13293	seq13337	seq13495	seq13534	seq13560	seq1364	seq13695	seq13969	seq14060	seq14140	seq14199	seq14236	seq14279	seq1438	seq14534	seq14716	seq14721	seq14793	seq1483
WGBS-without-5hmC-IMR90-HM-coding-intragenic CGI	CpG→TpG/CpA substitution rate<0.03984	BCMsample25783	≥0.8	seq10019	seq10020	seq10027	seq10032	seq10034	seq10047	seq10188	seq10254	seq10265	seq10743	seq10800	seq10960	seq11026	seq11153	seq11171	seq11252	seq11280	seq11290	seq11293	seq11298	seq11301	seq11311	seq11312	seq11314	seq11320	seq11322	seq11323	seq11327	seq11340	seq11381	seq11428	seq11446	seq11463	seq11471	seq11473	seq11481	seq11492	seq11493	seq11494	seq11496	seq11515	seq11529	seq11546	seq11547	seq11555	seq11558
WGBS-without-5hmC-IMR90-HM-coding-intragenic CGI	CpG→TpG/CpA substitution rate ≥0.03984	BCMsample25783	≤0.2	seq10954	seq11459	seq11700	seq12717	seq1289	seq13787	seq13832	seq13916	seq14708	seq14719	seq14723	seq16403	seq17443	seq1941	seq21593	seq21767	seq2280	seq23098	seq23440	seq2426	seq2427	seq2429	seq24779	seq24838	seq24869	seq2491	seq24915	seq2514	seq25921	seq25949	seq26431	seq27079	seq27088	seq27714	seq3493	seq3645	seq4465	seq4532	seq604	seq6345	seq7664
WGBS-without-5hmC-IMR90-HM-coding-intragenic CGI	CpG→TpG/CpA substitution rate ≥0.03984	BCMsample25783	≥0.8	seq100	seq10017	seq1012	seq10204	seq10620	seq10636	seq110	seq11109	seq11191	seq11236	seq11243	seq11259	seq11285	seq11289	seq11310	seq11313	seq11319	seq11326	seq1133	seq11339	seq11347	seq11354	seq11414	seq11431	seq11434	seq11437	seq11460	seq11474	seq11476	seq11480	seq11490	seq11491	seq11497	seq11498	seq11500	seq11501	seq11502	seq11509	seq11512	seq11513	seq11514	seq11524	seq11525	seq11531	seq11535	seq11536
WGBS-without-5hmC-IMR90-HM-coding-intragenic CGI	CpG→TpG/CpA substitution rate<0.03984	BCMsample25784	≤0.2	seq10160	seq10231	seq1032	seq10460	seq10663	seq10686	seq11170	seq11175	seq11278	seq11620	seq11633	seq11790	seq11925	seq11957	seq12037	seq12340	seq12414	seq12477	seq12655	seq12736	seq12738	seq12817	seq13108	seq13191	seq13238	seq13293	seq13337	seq13495	seq13534	seq1364	seq13695	seq13969	seq14060	seq14199	seq14236	seq14279	seq1438	seq14500	seq14534	seq14721	seq14793	seq1483	seq14832	seq15162	seq15387	seq15423
WGBS-without-5hmC-IMR90-HM-coding-intragenic CGI	CpG→TpG/CpA substitution rate<0.03984	BCMsample25784	≥0.8	seq10019	seq10020	seq10027	seq10032	seq10034	seq10047	seq10188	seq10254	seq10265	seq10743	seq10800	seq10960	seq11026	seq11153	seq11171	seq11252	seq11280	seq11293	seq11298	seq11301	seq11311	seq11312	seq11314	seq11320	seq11322	seq11323	seq11327	seq11340	seq11381	seq11428	seq11446	seq11463	seq11471	seq11473	seq11481	seq11492	seq11493	seq11496	seq11515	seq11529	seq11546	seq11547	seq11554	seq11555	seq11560	seq11561
WGBS-without-5hmC-IMR90-HM-coding-intragenic CGI	CpG→TpG/CpA substitution rate ≥0.03984	BCMsample25784	≤0.2	seq10954	seq11459	seq11474	seq11700	seq12717	seq1289	seq13787	seq13916	seq14708	seq14719	seq14723	seq17443	seq18035	seq1941	seq20562	seq21048	seq21593	seq23098	seq2426	seq2427	seq2429	seq24779	seq24838	seq24869	seq2491	seq24915	seq2514	seq25921	seq26431	seq27079	seq27088	seq27714	seq3493	seq4465	seq4532	seq604	seq7664
WGBS-without-5hmC-IMR90-HM-coding-intragenic CGI	CpG→TpG/CpA substitution rate ≥0.03984	BCMsample25784	≥0.8	seq100	seq10017	seq1012	seq10204	seq10620	seq10636	seq11109	seq11191	seq11236	seq11243	seq11259	seq11285	seq11289	seq11310	seq11313	seq11319	seq11326	seq1133	seq11339	seq11347	seq11354	seq11414	seq11431	seq11434	seq11437	seq11460	seq11476	seq11480	seq11489	seq11490	seq11491	seq11497	seq11498	seq11500	seq11501	seq11502	seq11509	seq11512	seq11513	seq11514	seq11524	seq11525	seq11531	seq11535	seq11536	seq11550
WGBS-without-5hmC-IMR90-HM-coding-intragenic CGI	CpG→TpG/CpA substitution rate<0.03984	Molaro_methylation	≤0.2	seq10160	seq10231	seq1032	seq10663	seq10686	seq11170	seq11175	seq11278	seq11620	seq11633	seq11790	seq11925	seq11957	seq12340	seq12414	seq12477	seq12655	seq12736	seq12738	seq12817	seq129	seq13108	seq13191	seq13238	seq13293	seq13337	seq13495	seq13534	seq1364	seq13695	seq13969	seq14060	seq14140	seq14199	seq14236	seq14279	seq1438	seq14534	seq14721	seq14793	seq1483	seq14832	seq15162	seq15387	seq15423	seq15440
WGBS-without-5hmC-IMR90-HM-coding-intragenic CGI	CpG→TpG/CpA substitution rate<0.03984	Molaro_methylation	≥0.8	seq10019	seq10020	seq10027	seq10032	seq10034	seq10047	seq10188	seq10254	seq10265	seq10743	seq10800	seq10960	seq11026	seq11153	seq11171	seq11252	seq11280	seq11290	seq11293	seq11298	seq11301	seq11311	seq11312	seq11320	seq11322	seq11323	seq11327	seq11340	seq11381	seq11428	seq11446	seq11463	seq11473	seq11492	seq11493	seq11494	seq11496	seq11529	seq11546	seq11547	seq11554	seq11555	seq11558	seq11560	seq11561	seq11572
WGBS-without-5hmC-IMR90-HM-coding-intragenic CGI	CpG→TpG/CpA substitution rate ≥0.03984	Molaro_methylation	≤0.2	seq10954	seq11459	seq11700	seq12717	seq1289	seq13787	seq13916	seq14708	seq14719	seq14723	seq17443	seq1941	seq21593	seq21767	seq23098	seq2427	seq2429	seq24779	seq24838	seq24869	seq2491	seq24915	seq2512	seq2514	seq25921	seq25949	seq26431	seq27079	seq27081	seq27088	seq27714	seq3493	seq4465	seq4532	seq7664
WGBS-without-5hmC-IMR90-HM-coding-intragenic CGI	CpG→TpG/CpA substitution rate ≥0.03984	Molaro_methylation	≥0.8	seq100	seq10017	seq1012	seq10204	seq10620	seq10636	seq110	seq11109	seq11191	seq11236	seq11243	seq11259	seq11285	seq11289	seq11310	seq11313	seq11319	seq11326	seq1133	seq11339	seq11347	seq11354	seq11414	seq11431	seq11434	seq11476	seq11480	seq11489	seq11490	seq11491	seq11497	seq11498	seq11500	seq11502	seq11509	seq11512	seq11514	seq11524	seq11525	seq11531	seq11535	seq11536	seq11543	seq11553	seq11556	seq11559
WGBS-without-5hmC-IMR90-HM-non-coding-intragenic CGI	CpG→TpG/CpA substitution rate<0.03984	BCMsample25783	≤0.2	seq10293	seq13046	seq17425	seq17692	seq19220	seq19248	seq22627	seq22820	seq2414	seq2536	seq2538	seq26327	seq4674	seq6262	seq6462
WGBS-without-5hmC-IMR90-HM-non-coding-intragenic CGI	CpG→TpG/CpA substitution rate<0.03984	BCMsample25783	≥0.8	seq16996	seq20446	seq22949	seq23160
WGBS-without-5hmC-IMR90-HM-non-coding-intragenic CGI	CpG→TpG/CpA substitution rate ≥0.03984	BCMsample25783	≤0.2	seq17115	seq17177	seq17178	seq17179	seq24195	seq27371	seq27599
WGBS-without-5hmC-IMR90-HM-non-coding-intragenic CGI	CpG→TpG/CpA substitution rate ≥0.03984	BCMsample25783	≥0.8	seq14767	seq16997	seq18149	seq22931	seq23028	seq23043	seq23115	seq23250
WGBS-without-5hmC-IMR90-HM-non-coding-intragenic CGI	CpG→TpG/CpA substitution rate<0.03984	BCMsample25784	≤0.2	seq10293	seq13046	seq17425	seq17692	seq19220	seq19248	seq22627	seq22820	seq2414	seq2536	seq2538	seq26327	seq4674	seq6262	seq6462	seq7581
WGBS-without-5hmC-IMR90-HM-non-coding-intragenic CGI	CpG→TpG/CpA substitution rate<0.03984	BCMsample25784	≥0.8	seq16996	seq20446	seq22949	seq23160	seq23161
WGBS-without-5hmC-IMR90-HM-non-coding-intragenic CGI	CpG→TpG/CpA substitution rate ≥0.03984	BCMsample25784	≤0.2	seq17115	seq17177	seq17178	seq17179	seq27371	seq27599
WGBS-without-5hmC-IMR90-HM-non-coding-intragenic CGI	CpG→TpG/CpA substitution rate ≥0.03984	BCMsample25784	≥0.8	seq12099	seq14767	seq16997	seq18149	seq22931	seq23028	seq23043	seq23115	seq23250
WGBS-without-5hmC-IMR90-HM-non-coding-intragenic CGI	CpG→TpG/CpA substitution rate<0.03984	Molaro_methylation	≤0.2	seq10293	seq13046	seq17425	seq17692	seq19220	seq19248	seq20197	seq20446	seq22627	seq22820	seq2414	seq2536	seq2538	seq26327	seq4674	seq6262	seq6462	seq7581
WGBS-without-5hmC-IMR90-HM-non-coding-intragenic CGI	CpG→TpG/CpA substitution rate<0.03984	Molaro_methylation	≥0.8	seq16996	seq23160
WGBS-without-5hmC-IMR90-HM-non-coding-intragenic CGI	CpG→TpG/CpA substitution rate ≥0.03984	Molaro_methylation	≤0.2	seq17115	seq17177	seq17178	seq17179	seq24195	seq27371	seq27599
WGBS-without-5hmC-IMR90-HM-non-coding-intragenic CGI	CpG→TpG/CpA substitution rate ≥0.03984	Molaro_methylation	≥0.8	seq12099	seq14767	seq18149	seq22931	seq23028	seq23043	seq23115	seq23250
WGBS-without-5hmC-IMR90-LM-coding-intragenic CGI	CpG→TpG/CpA substitution rate<0.03984	BCMsample25783	≤0.2	seq10025	seq10100	seq10101	seq10164	seq10214	seq10224	seq10268	seq10270	seq10342	seq1036	seq10372	seq10406	seq10413	seq10484	seq10549	seq10550	seq10599	seq10605	seq10703	seq10704	seq10706	seq10725	seq10767	seq10781	seq10824	seq10905	seq10965	seq10978	seq10994	seq11160	seq11214	seq11254	seq11269	seq11591	seq11628	seq11641	seq11742	seq11768	seq11770	seq11798	seq11807	seq11835	seq11866	seq1189	seq11898	seq11910
WGBS-without-5hmC-IMR90-LM-coding-intragenic CGI	CpG→TpG/CpA substitution rate<0.03984	BCMsample25783	≥0.8	seq10733	seq11418	seq12257	seq12546	seq16253	seq178	seq23487	seq250	seq3750	seq3792
WGBS-without-5hmC-IMR90-LM-coding-intragenic CGI	CpG→TpG/CpA substitution rate ≥0.03984	BCMsample25783	≤0.2	seq11621	seq13442	seq16651	seq17271	seq17399	seq17949	seq1972	seq20062	seq20705	seq20999	seq21217	seq21377	seq24786	seq2699	seq4036	seq4151	seq4223	seq551	seq9328	seq9989
WGBS-without-5hmC-IMR90-LM-coding-intragenic CGI	CpG→TpG/CpA substitution rate ≥0.03984	BCMsample25783	≥0.8	seq10196	seq12474	seq12482	seq17465	seq21594	seq21697
WGBS-without-5hmC-IMR90-LM-coding-intragenic CGI	CpG→TpG/CpA substitution rate<0.03984	BCMsample25784	≤0.2	seq10025	seq10100	seq10101	seq10164	seq10214	seq10224	seq10268	seq10270	seq10342	seq1036	seq10372	seq10406	seq10413	seq10484	seq10549	seq10550	seq10599	seq10605	seq10703	seq10704	seq10706	seq10725	seq10767	seq10781	seq10824	seq10905	seq10965	seq10978	seq10994	seq11160	seq11214	seq11254	seq11591	seq11628	seq11641	seq11742	seq11768	seq11770	seq11798	seq11807	seq11835	seq11866	seq1189	seq11898	seq11910	seq11918
WGBS-without-5hmC-IMR90-LM-coding-intragenic CGI	CpG→TpG/CpA substitution rate<0.03984	BCMsample25784	≥0.8	seq10733	seq11418	seq12257	seq12546	seq16253	seq178	seq250	seq3439	seq3750
WGBS-without-5hmC-IMR90-LM-coding-intragenic CGI	CpG→TpG/CpA substitution rate ≥0.03984	BCMsample25784	≤0.2	seq11621	seq13442	seq16651	seq17271	seq17399	seq17949	seq1972	seq20062	seq20705	seq20999	seq21217	seq21377	seq24786	seq2699	seq4036	seq4151	seq551	seq9328	seq9989
WGBS-without-5hmC-IMR90-LM-coding-intragenic CGI	CpG→TpG/CpA substitution rate ≥0.03984	BCMsample25784	≥0.8	seq10196	seq12482	seq17465	seq21594	seq21697
WGBS-without-5hmC-IMR90-LM-coding-intragenic CGI	CpG→TpG/CpA substitution rate<0.03984	Molaro_methylation	≤0.2	seq10025	seq10100	seq10101	seq10164	seq10214	seq10224	seq10268	seq10270	seq10342	seq1036	seq10372	seq10406	seq10413	seq10484	seq10549	seq10550	seq10599	seq10605	seq10703	seq10704	seq10706	seq10725	seq10767	seq10781	seq10824	seq10905	seq10965	seq10978	seq10994	seq11160	seq11214	seq11254	seq11269	seq11591	seq11628	seq11641	seq11742	seq11768	seq11770	seq11798	seq11807	seq11835	seq11866	seq1189	seq11898	seq11910
WGBS-without-5hmC-IMR90-LM-coding-intragenic CGI	CpG→TpG/CpA substitution rate<0.03984	Molaro_methylation	≥0.8	seq10733	seq11418	seq16253	seq250	seq3750
WGBS-without-5hmC-IMR90-LM-coding-intragenic CGI	CpG→TpG/CpA substitution rate ≥0.03984	Molaro_methylation	≤0.2	seq11621	seq13442	seq16651	seq17271	seq17399	seq17949	seq1972	seq20062	seq20705	seq20999	seq21217	seq21377	seq24786	seq2699	seq4036	seq4151	seq551	seq9328	seq9989
WGBS-without-5hmC-IMR90-LM-coding-intragenic CGI	CpG→TpG/CpA substitution rate ≥0.03984	Molaro_methylation	≥0.8	seq12474	seq21594	seq21697	seq23152
WGBS-without-5hmC-IMR90-LM-non-coding-intragenic CGI	CpG→TpG/CpA substitution rate<0.03984	BCMsample25783	≤0.2	seq11090	seq11132	seq1177	seq1178	seq1345	seq13464	seq14765	seq15118	seq15407	seq1562	seq1563	seq1564	seq1565	seq1566	seq15818	seq16483	seq1686	seq17028	seq17116	seq18358	seq18852	seq19173	seq19190	seq19251	seq19254	seq19343	seq20353	seq20960	seq21144	seq21425	seq21426	seq21427	seq2149	seq21753	seq21779	seq21975	seq22415	seq22542	seq24079	seq24184	seq24194	seq24433	seq24578	seq25633	seq26398	seq26706
WGBS-without-5hmC-IMR90-LM-non-coding-intragenic CGI	CpG→TpG/CpA substitution rate<0.03984	BCMsample25783	≥0.8
WGBS-without-5hmC-IMR90-LM-non-coding-intragenic CGI	CpG→TpG/CpA substitution rate ≥0.03984	BCMsample25783	≤0.2	seq10178	seq13754	seq14404	seq1567	seq21517	seq22297	seq25374	seq4170
WGBS-without-5hmC-IMR90-LM-non-coding-intragenic CGI	CpG→TpG/CpA substitution rate ≥0.03984	BCMsample25783	≥0.8
WGBS-without-5hmC-IMR90-LM-non-coding-intragenic CGI	CpG→TpG/CpA substitution rate<0.03984	BCMsample25784	≤0.2	seq11090	seq11132	seq1177	seq1178	seq1345	seq13464	seq14765	seq15118	seq15407	seq1562	seq1563	seq1564	seq1565	seq1566	seq15818	seq16483	seq1686	seq17028	seq17116	seq18358	seq18852	seq19173	seq19190	seq19251	seq19254	seq19343	seq20353	seq20960	seq21144	seq21425	seq21426	seq21427	seq2149	seq21753	seq21779	seq21975	seq22415	seq22542	seq24079	seq24184	seq24194	seq24433	seq24578	seq25633	seq26398	seq26706
WGBS-without-5hmC-IMR90-LM-non-coding-intragenic CGI	CpG→TpG/CpA substitution rate<0.03984	BCMsample25784	≥0.8
WGBS-without-5hmC-IMR90-LM-non-coding-intragenic CGI	CpG→TpG/CpA substitution rate ≥0.03984	BCMsample25784	≤0.2	seq10178	seq13754	seq14404	seq1567	seq21517	seq22297	seq4170
WGBS-without-5hmC-IMR90-LM-non-coding-intragenic CGI	CpG→TpG/CpA substitution rate ≥0.03984	BCMsample25784	≥0.8
WGBS-without-5hmC-IMR90-LM-non-coding-intragenic CGI	CpG→TpG/CpA substitution rate<0.03984	Molaro_methylation	≤0.2	seq11090	seq11132	seq1177	seq1178	seq1345	seq13464	seq14765	seq15118	seq15407	seq1562	seq1563	seq1564	seq1565	seq1566	seq15818	seq16483	seq1686	seq17028	seq17116	seq18358	seq18852	seq19173	seq19190	seq19251	seq19254	seq19343	seq20353	seq20960	seq21144	seq21425	seq21426	seq21427	seq2149	seq21753	seq21779	seq21975	seq22415	seq22542	seq24079	seq24184	seq24194	seq24433	seq24578	seq25633	seq26398	seq26706
WGBS-without-5hmC-IMR90-LM-non-coding-intragenic CGI	CpG→TpG/CpA substitution rate<0.03984	Molaro_methylation	≥0.8
WGBS-without-5hmC-IMR90-LM-non-coding-intragenic CGI	CpG→TpG/CpA substitution rate ≥0.03984	Molaro_methylation	≤0.2	seq10178	seq13754	seq14404	seq1567	seq21517	seq22297	seq25374	seq4170
WGBS-without-5hmC-IMR90-LM-non-coding-intragenic CGI	CpG→TpG/CpA substitution rate ≥0.03984	Molaro_methylation	≥0.8
WGBS-without-5hmC-IMR90-HM-intergenic CGI	CpG→TpG/CpA substitution rate<0.03984	BCMsample25783	≤0.2	seq11664	seq11665	seq11713	seq11717	seq11718	seq1190	seq11928	seq11933	seq11945	seq11953	seq12005	seq12084	seq12286	seq12912	seq13061	seq13224	seq14336	seq14511	seq14536	seq14680	seq14686	seq14693	seq14696	seq14726	seq14759	seq14761	seq14766	seq14981	seq14986	seq15031	seq15044	seq15055	seq15087	seq15182	seq15595	seq15653	seq15685	seq15782	seq15886	seq15911	seq15993	seq17169	seq17190	seq17200	seq17318	seq17894
WGBS-without-5hmC-IMR90-HM-intergenic CGI	CpG→TpG/CpA substitution rate<0.03984	BCMsample25783	≥0.8	seq11210	seq11454	seq11520	seq11589	seq12354	seq16261	seq16840	seq16945	seq17376	seq17377	seq17378	seq17420	seq17434	seq17438	seq18099	seq195	seq19502	seq19509	seq19548	seq196	seq20505	seq20888	seq22874	seq22880	seq22927	seq22947	seq22973	seq22985	seq22987	seq22990	seq22994	seq22995	seq23027	seq23059	seq23071	seq23120	seq23128	seq23135	seq23222	seq23248	seq23263	seq23378	seq23452	seq24001	seq24011	seq24716
WGBS-without-5hmC-IMR90-HM-intergenic CGI	CpG→TpG/CpA substitution rate ≥0.03984	BCMsample25783	≤0.2	seq10356	seq10931	seq11937	seq11984	seq11992	seq11998	seq12078	seq1322	seq14410	seq14447	seq14692	seq1481	seq15428	seq15433	seq16815	seq16929	seq17170	seq19019	seq1925	seq19382	seq19641	seq20198	seq20215	seq20416	seq20693	seq21991	seq22386	seq22498	seq22720	seq22798	seq22823	seq22836	seq22888	seq22903	seq22926	seq23113	seq23408	seq24633	seq24714	seq24905	seq24939	seq25041	seq25515	seq25564	seq2573	seq26290
WGBS-without-5hmC-IMR90-HM-intergenic CGI	CpG→TpG/CpA substitution rate ≥0.03984	BCMsample25783	≥0.8	seq11237	seq11457	seq11483	seq11517	seq11518	seq11519	seq11539	seq11582	seq11584	seq11585	seq11587	seq11588	seq11590	seq11981	seq11991	seq12079	seq12082	seq12085	seq12168	seq12285	seq12383	seq13189	seq15	seq16269	seq16319	seq16963	seq17090	seq17298	seq17346	seq17374	seq17375	seq17402	seq17433	seq17437	seq18098	seq18141	seq19372	seq19503	seq19549	seq19556	seq19557	seq20391	seq21474	seq21619	seq21700	seq22869
WGBS-without-5hmC-IMR90-HM-intergenic CGI	CpG→TpG/CpA substitution rate<0.03984	BCMsample25784	≤0.2	seq11665	seq11713	seq11717	seq11718	seq1190	seq11928	seq11933	seq11945	seq11953	seq12005	seq12084	seq12286	seq12912	seq13061	seq13224	seq14336	seq14511	seq14536	seq14680	seq14686	seq14693	seq14696	seq14726	seq14759	seq14761	seq14766	seq14981	seq14986	seq15031	seq15044	seq15055	seq15087	seq15182	seq15595	seq15653	seq15685	seq15782	seq15886	seq15911	seq15993	seq16238	seq17169	seq17190	seq17200	seq17318	seq17894
WGBS-without-5hmC-IMR90-HM-intergenic CGI	CpG→TpG/CpA substitution rate<0.03984	BCMsample25784	≥0.8	seq11210	seq11454	seq11520	seq11589	seq11664	seq15026	seq15651	seq16261	seq16840	seq16945	seq17377	seq17420	seq17434	seq17438	seq18099	seq195	seq19502	seq19504	seq19509	seq19548	seq196	seq20505	seq20888	seq2168	seq22874	seq22878	seq22927	seq22947	seq22973	seq22987	seq22994	seq23027	seq23059	seq23071	seq23083	seq23089	seq23128	seq23130	seq23135	seq23222	seq23248	seq23263	seq23276	seq23378	seq23452	seq24001
WGBS-without-5hmC-IMR90-HM-intergenic CGI	CpG→TpG/CpA substitution rate ≥0.03984	BCMsample25784	≤0.2	seq10356	seq10931	seq11937	seq11970	seq11984	seq11992	seq11998	seq12078	seq12290	seq1322	seq14410	seq14447	seq14692	seq14760	seq1481	seq15428	seq15433	seq16815	seq16929	seq17170	seq19019	seq1925	seq19382	seq19641	seq20184	seq20198	seq20416	seq20693	seq21991	seq22375	seq22386	seq22498	seq22720	seq22798	seq22823	seq22836	seq22875	seq22888	seq22903	seq22926	seq23113	seq23408	seq24633	seq24714	seq24939	seq25041
WGBS-without-5hmC-IMR90-HM-intergenic CGI	CpG→TpG/CpA substitution rate ≥0.03984	BCMsample25784	≥0.8	seq11237	seq11439	seq11457	seq11483	seq11517	seq11518	seq11519	seq11539	seq11582	seq11584	seq11587	seq11588	seq11590	seq11981	seq11991	seq12079	seq12082	seq12085	seq12168	seq12285	seq12383	seq13189	seq15	seq15234	seq16269	seq16319	seq16963	seq17090	seq17298	seq17346	seq17374	seq17375	seq17402	seq17433	seq17437	seq18098	seq19372	seq19503	seq19549	seq19556	seq19557	seq20391	seq21619	seq21700	seq22857	seq22869
WGBS-without-5hmC-IMR90-HM-intergenic CGI	CpG→TpG/CpA substitution rate<0.03984	Molaro_methylation	≤0.2	seq11665	seq11713	seq11717	seq11718	seq1190	seq11928	seq11933	seq11945	seq11953	seq12005	seq12084	seq12286	seq12912	seq13061	seq13224	seq14336	seq14511	seq14536	seq14680	seq14686	seq14693	seq14696	seq14726	seq14759	seq14761	seq14766	seq14981	seq14986	seq15031	seq15044	seq15055	seq15087	seq15182	seq15595	seq15653	seq15685	seq15782	seq15886	seq15911	seq15993	seq17169	seq17190	seq17200	seq17318	seq17577	seq17664
WGBS-without-5hmC-IMR90-HM-intergenic CGI	CpG→TpG/CpA substitution rate<0.03984	Molaro_methylation	≥0.8	seq11210	seq11454	seq11520	seq11589	seq16261	seq16266	seq16840	seq16945	seq17376	seq17377	seq17378	seq17420	seq17434	seq17438	seq18099	seq195	seq19502	seq19548	seq196	seq20505	seq22874	seq22880	seq22927	seq22947	seq22973	seq22985	seq22987	seq22990	seq22995	seq23027	seq23059	seq23071	seq23089	seq23120	seq23128	seq23130	seq23135	seq23175	seq23248	seq23263	seq23276	seq23378	seq23452	seq24001	seq24011	seq24879
WGBS-without-5hmC-IMR90-HM-intergenic CGI	CpG→TpG/CpA substitution rate ≥0.03984	Molaro_methylation	≤0.2	seq10356	seq10931	seq11937	seq11970	seq11984	seq11992	seq11998	seq12078	seq12290	seq1322	seq14410	seq14447	seq14692	seq14760	seq1481	seq15433	seq16929	seq17170	seq19019	seq1925	seq19382	seq19641	seq20183	seq20184	seq20198	seq20416	seq20693	seq21991	seq22375	seq22386	seq22498	seq2270	seq22720	seq22798	seq22823	seq22888	seq22903	seq22926	seq23408	seq24633	seq24714	seq24939	seq25041	seq25515	seq25564	seq2573
WGBS-without-5hmC-IMR90-HM-intergenic CGI	CpG→TpG/CpA substitution rate ≥0.03984	Molaro_methylation	≥0.8	seq11237	seq11439	seq11457	seq11483	seq11517	seq11518	seq11519	seq11539	seq11582	seq11585	seq11587	seq11588	seq11590	seq11981	seq11991	seq12079	seq12082	seq12168	seq12285	seq12383	seq13189	seq15	seq16319	seq16963	seq17090	seq17298	seq17346	seq17374	seq17375	seq17402	seq17433	seq17437	seq18098	seq19372	seq19503	seq19549	seq19556	seq19557	seq20391	seq21619	seq21700	seq22869	seq22897	seq22946	seq22960	seq22983
WGBS-without-5hmC-IMR90-LM-intergenic CGI	CpG→TpG/CpA substitution rate<0.03984	BCMsample25783	≤0.2	seq10012	seq10014	seq10158	seq10194	seq10241	seq10242	seq10245	seq10247	seq10248	seq10321	seq10339	seq10346	seq10351	seq10353	seq10354	seq10367	seq10370	seq1044	seq10446	seq10447	seq10485	seq10506	seq10512	seq10513	seq10514	seq10515	seq10516	seq10539	seq10552	seq1057	seq10575	seq10576	seq10579	seq10587	seq10616	seq10617	seq1063	seq10633	seq1064	seq10656	seq1066	seq1067	seq1068	seq10684	seq10692	seq10693
WGBS-without-5hmC-IMR90-LM-intergenic CGI	CpG→TpG/CpA substitution rate<0.03984	BCMsample25783	≥0.8	seq18257	seq23363	seq27110	seq457	seq6031	seq9622
WGBS-without-5hmC-IMR90-LM-intergenic CGI	CpG→TpG/CpA substitution rate ≥0.03984	BCMsample25783	≤0.2	seq10685	seq10877	seq1147	seq11876	seq14054	seq14835	seq14987	seq15093	seq17718	seq17746	seq18756	seq18793	seq19037	seq19290	seq19292	seq19695	seq19803	seq20379	seq21342	seq21498	seq21504	seq21770	seq21921	seq21989	seq2244	seq22489	seq22491	seq22617	seq23678	seq23753	seq24643	seq25099	seq3281	seq4090	seq5558	seq5806	seq6230	seq6540	seq6739	seq6942	seq7018	seq7537	seq775	seq7868	seq8266	seq8365
WGBS-without-5hmC-IMR90-LM-intergenic CGI	CpG→TpG/CpA substitution rate ≥0.03984	BCMsample25783	≥0.8	seq230	seq23242	seq7503	seq9722
WGBS-without-5hmC-IMR90-LM-intergenic CGI	CpG→TpG/CpA substitution rate<0.03984	BCMsample25784	≤0.2	seq10012	seq10014	seq10158	seq10194	seq10241	seq10242	seq10245	seq10247	seq10248	seq10321	seq10339	seq10346	seq10351	seq10353	seq10354	seq10367	seq10370	seq1044	seq10446	seq10447	seq10485	seq10506	seq10512	seq10513	seq10514	seq10515	seq10516	seq10539	seq10552	seq1057	seq10575	seq10576	seq10579	seq10587	seq10616	seq10617	seq1063	seq10633	seq1064	seq10656	seq1066	seq1067	seq1068	seq10684	seq10692	seq10693
WGBS-without-5hmC-IMR90-LM-intergenic CGI	CpG→TpG/CpA substitution rate<0.03984	BCMsample25784	≥0.8	seq11890	seq27110	seq6031	seq9622	seq9695
WGBS-without-5hmC-IMR90-LM-intergenic CGI	CpG→TpG/CpA substitution rate ≥0.03984	BCMsample25784	≤0.2	seq10305	seq10685	seq10877	seq1147	seq11876	seq14054	seq14835	seq14987	seq15093	seq15297	seq17718	seq17746	seq18756	seq18793	seq19037	seq19290	seq19292	seq19695	seq19803	seq20379	seq21498	seq21504	seq21770	seq21921	seq21989	seq2244	seq22489	seq22491	seq22617	seq23678	seq23753	seq24643	seq25099	seq3281	seq4090	seq5558	seq5806	seq6230	seq6540	seq6739	seq6942	seq7018	seq7537	seq775	seq7868	seq8266
WGBS-without-5hmC-IMR90-LM-intergenic CGI	CpG→TpG/CpA substitution rate ≥0.03984	BCMsample25784	≥0.8	seq18261	seq19010	seq230	seq23242	seq7503	seq9722
WGBS-without-5hmC-IMR90-LM-intergenic CGI	CpG→TpG/CpA substitution rate<0.03984	Molaro_methylation	≤0.2	seq10012	seq10014	seq10158	seq10194	seq10241	seq10242	seq10245	seq10247	seq10248	seq10315	seq10321	seq10339	seq10346	seq10351	seq10353	seq10354	seq10367	seq10370	seq1044	seq10446	seq10447	seq10485	seq10506	seq10512	seq10513	seq10514	seq10515	seq10516	seq10539	seq10552	seq1057	seq10575	seq10576	seq10579	seq10587	seq10616	seq10617	seq1063	seq10633	seq1064	seq10656	seq1066	seq1067	seq1068	seq10684	seq10692
WGBS-without-5hmC-IMR90-LM-intergenic CGI	CpG→TpG/CpA substitution rate<0.03984	Molaro_methylation	≥0.8	seq27110	seq9622
WGBS-without-5hmC-IMR90-LM-intergenic CGI	CpG→TpG/CpA substitution rate ≥0.03984	Molaro_methylation	≤0.2	seq10305	seq10685	seq1147	seq11876	seq14054	seq14835	seq14987	seq15093	seq17718	seq17746	seq18756	seq18793	seq19037	seq19290	seq19292	seq19412	seq19695	seq19803	seq20379	seq21342	seq21498	seq21504	seq21770	seq21921	seq21989	seq2244	seq22489	seq22491	seq22617	seq23678	seq23753	seq24643	seq25099	seq28024	seq3281	seq4090	seq5558	seq5806	seq6230	seq6540	seq6739	seq6942	seq7018	seq7537	seq775	seq7868
WGBS-without-5hmC-IMR90-LM-intergenic CGI	CpG→TpG/CpA substitution rate ≥0.03984	Molaro_methylation	≥0.8	seq230	seq9722
[truncated: 5,000 more columns]
